# Supplementary material for: Dynamic and asymmetric colloidal molecules
Source: Nat Commun. 2025 Mar 21;16:2819. doi: 10.1038/s41467-025-58057-1 (PMC11928658; doi:10.1038/s41467-025-58057-1)
Supplement: Supplementary file 9 — Source Data [file 41467_2025_58057_MOESM9_ESM.zip]

Archive with 29 entries (19 files):
- Source Data/
- Source Data/Figure1/
- Source Data/Figure1/Figure1d.xlsx
- Source Data/Figure2/
- Source Data/Figure2/Figure2a.xlsx
- Source Data/Figure2/Figure2b.xlsx
- Source Data/Figure2/Figure2c.xlsx
- Source Data/Figure2/Figure2d-e/
- Source Data/Figure2/Figure2d-e/delta_qvssigma_q.xlsx
- Source Data/Figure2/Figure2d-e/q3q4distribution.xlsx
- Source Data/Figure3/
- Source Data/Figure3/Figure3b-c.xlsx
- Source Data/Figure3/Figure3d-e.xlsx
- Source Data/Figure4/
- Source Data/Figure4/Figure4a-b.xlsx
- Source Data/Figure4/Figure4c.xlsx
- Source Data/FigureS1/
- Source Data/FigureS1/FigureS1a.xlsx
- Source Data/FigureS1/FigureS1b.xlsx
- Source Data/FigureS1/FigureS1c.xlsx
- Source Data/FigureS1/FigureS1d.xlsx
- Source Data/FigureS1/FigureS1e.xlsx
- Source Data/FigureS2/
- Source Data/FigureS2/delta_qvssigma_q.xlsx
- Source Data/FigureS2/q3q4distribution.xlsx
- Source Data/FigureS3/
- Source Data/FigureS3/FigureS3a-b/
- Source Data/FigureS3/FigureS3a-b/Dataq3q4_N5_differentsigmac.xlsx
- Source Data/FigureS3/FigureS3c.xlsx
