# Supplementary material for: Dynamic and asymmetric colloidal molecules
Source: Nat Commun. 2025 Mar 21;16:2819. doi: 10.1038/s41467-025-58057-1 (PMC11928658; doi:10.1038/s41467-025-58057-1)
Supplement: Supplementary file 9 — Source Data [file 41467_2025_58057_MOESM9_ESM.zip › Source Data/Figure1/Figure1d.xlsx]

## Sheet: N=2
Type	X	Y	Z
2	0.667	-0.735	0.124
2	-0.486	0.325	0.811
3	0.721	-0.764	0.002
3	-0.567	0.418	0.779
3	0.729	-0.749	-0.101
3	-0.61	0.481	0.706
3	0.671	-0.769	0.247
3	-0.442	0.253	0.918
3	0.722	-0.688	-0.329
3	-0.685	0.604	0.519
3	0.561	-0.717	0.523
3	-0.259	0.036	1.017
3	0.711	-0.769	0.067
3	-0.537	0.377	0.82
3	0.621	-0.75	0.393
3	-0.351	0.143	0.979
3	0.682	-0.771	0.207
3	-0.465	0.281	0.899
3	0.717	-0.767	0.034
3	-0.553	0.398	0.799
3	0.655	-0.764	0.301
3	-0.41	0.213	0.943
3	0.572	-0.724	0.501
3	-0.275	0.054	1.012
3	0.727	-0.755	-0.066
3	-0.596	0.46	0.732
3	0.731	-0.732	-0.179
3	-0.639	0.525	0.647
3	0.637	-0.757	0.351
3	-0.378	0.175	0.964
3	0.723	-0.761	-0.024
3	-0.578	0.434	0.761
3	0.693	-0.772	0.163
3	-0.489	0.313	0.875
3	0.687	-0.772	0.186
3	-0.476	0.296	0.888
3	0.707	-0.771	0.094
3	-0.524	0.359	0.836
3	0.715	-0.767	0.041
3	-0.549	0.394	0.804
3	0.729	-0.714	-0.247
3	-0.661	0.562	0.591
3	0.618	-0.748	0.401
3	-0.346	0.136	0.982
3	0.723	-0.691	-0.318
3	-0.682	0.598	0.529
3	0.71	-0.77	0.075
3	-0.533	0.371	0.825
3	0.704	-0.771	0.111
3	-0.515	0.348	0.846
3	0.701	-0.772	0.124
3	-0.509	0.339	0.853
3	0.731	-0.738	-0.152
3	-0.629	0.51	0.668
3	0.731	-0.739	-0.151
3	-0.629	0.51	0.669
3	0.636	-0.757	0.355
3	-0.376	0.172	0.965
3	0.655	-0.764	0.301
3	-0.41	0.213	0.943
3	0.731	-0.736	-0.165
3	-0.634	0.517	0.658
3	0.719	-0.765	0.017
3	-0.56	0.409	0.788
3	0.716	-0.767	0.035
3	-0.552	0.398	0.8
3	0.5	-0.677	0.628
3	-0.173	-0.059	1.034
3	0.7	-0.772	0.132
3	-0.505	0.334	0.858
3	0.525	-0.694	0.588
3	-0.207	-0.022	1.029
3	0.716	-0.767	0.037
3	-0.551	0.396	0.801
3	0.65	-0.762	0.313
3	-0.402	0.204	0.948
3	0.637	-0.757	0.351
3	-0.379	0.175	0.964
3	0.613	-0.746	0.412
3	-0.338	0.127	0.986
3	0.727	-0.704	-0.28
3	-0.671	0.579	0.562
3	0.722	-0.762	-0.01
3	-0.573	0.426	0.77
3	0.635	-0.756	0.358
3	-0.374	0.17	0.966
3	0.669	-0.768	0.255
3	-0.438	0.247	0.922
3	0.704	-0.771	0.111
3	-0.515	0.348	0.846
3	0.719	-0.765	0.016
3	-0.561	0.41	0.787
3	0.696	-0.772	0.15
3	-0.495	0.321	0.868
3	0.728	-0.752	-0.079
3	-0.602	0.468	0.722
3	0.608	-0.743	0.425
3	-0.329	0.117	0.99
3	0.685	-0.771	0.195
3	-0.472	0.29	0.892
3	0.723	-0.761	-0.022
3	-0.578	0.433	0.762
3	0.729	-0.749	-0.099
3	-0.609	0.479	0.708
3	0.697	-0.772	0.144
3	-0.499	0.325	0.865
3	0.73	-0.721	-0.223
3	-0.654	0.549	0.611
3	0.731	-0.741	-0.142
3	-0.626	0.504	0.676
3	0.599	-0.739	0.446
3	-0.315	0.1	0.997
3	0.642	-0.759	0.338
3	-0.387	0.186	0.958
3	0.73	-0.747	-0.11
3	-0.614	0.486	0.7
3	0.725	-0.759	-0.037
3	-0.584	0.443	0.752
3	0.721	-0.764	0.001
3	-0.568	0.419	0.778
3	0.73	-0.746	-0.118
3	-0.617	0.49	0.694
3	0.711	-0.77	0.073
3	-0.534	0.373	0.823
3	0.714	-0.768	0.051
3	-0.545	0.387	0.81
3	0.692	-0.772	0.167
3	-0.486	0.31	0.877
3	0.716	-0.767	0.034
3	-0.553	0.398	0.799
3	0.729	-0.716	-0.239
3	-0.659	0.558	0.598
3	0.664	-0.767	0.272
3	-0.427	0.234	0.93
3	0.723	-0.761	-0.024
3	-0.579	0.435	0.761
3	0.709	-0.77	0.082
3	-0.53	0.367	0.829
3	0.726	-0.758	-0.047
3	-0.588	0.448	0.745
3	0.707	-0.771	0.093
3	-0.525	0.36	0.835
3	0.58	-0.728	0.487
3	-0.286	0.066	1.008
3	0.713	-0.769	0.056
3	-0.542	0.384	0.813
3	0.626	-0.752	0.381
3	-0.359	0.152	0.975
3	0.569	-0.722	0.507
3	-0.27	0.049	1.013
3	0.542	-0.705	0.558
3	-0.231	0.005	1.024
3	0.723	-0.762	-0.017
3	-0.575	0.43	0.766
3	0.696	-0.772	0.151
3	-0.495	0.321	0.869
3	0.703	-0.771	0.113
3	-0.515	0.346	0.847
3	0.571	-0.723	0.504
3	-0.273	0.051	1.013
3	0.494	-0.673	0.637
3	-0.166	-0.067	1.035
3	0.725	-0.758	-0.043
3	-0.587	0.446	0.748
3	0.728	-0.708	-0.267
3	-0.667	0.572	0.574
3	0.63	-0.754	0.371
3	-0.366	0.16	0.971
3	0.618	-0.748	0.401
3	-0.346	0.137	0.982
3	0.708	-0.77	0.087
3	-0.528	0.364	0.832
3	0.729	-0.751	-0.088
3	-0.605	0.473	0.716
3	0.724	-0.694	-0.31
3	-0.68	0.594	0.537
3	0.707	-0.771	0.092
3	-0.525	0.36	0.835
3	0.561	-0.717	0.522
3	-0.259	0.036	1.017
3	0.645	-0.76	0.33
3	-0.392	0.191	0.955
3	0.731	-0.733	-0.176
3	-0.638	0.523	0.65
3	0.728	-0.71	-0.263
3	-0.666	0.57	0.578
3	0.726	-0.757	-0.048
3	-0.589	0.449	0.745
3	0.686	-0.772	0.19
3	-0.474	0.293	0.89
3	0.722	-0.762	-0.011
3	-0.573	0.427	0.769
3	0.72	-0.681	-0.346
3	-0.689	0.612	0.503
3	0.704	-0.771	0.111
3	-0.516	0.348	0.846
3	0.714	-0.768	0.054
3	-0.544	0.385	0.811
3	0.729	-0.714	-0.247
3	-0.661	0.562	0.591
3	0.648	-0.762	0.32
3	-0.399	0.199	0.951
3	0.69	-0.772	0.177
3	-0.481	0.303	0.883
3	0.73	-0.746	-0.118
3	-0.617	0.49	0.694
3	0.668	-0.768	0.259
3	-0.435	0.245	0.924
3	0.721	-0.764	0.003
3	-0.567	0.418	0.779
3	0.723	-0.762	-0.015
3	-0.575	0.429	0.767
3	0.697	-0.772	0.142
3	-0.499	0.327	0.864
3	0.73	-0.745	-0.12
3	-0.618	0.492	0.692
3	0.728	-0.752	-0.08
3	-0.602	0.469	0.721
3	0.602	-0.74	0.439
3	-0.32	0.106	0.995
3	0.625	-0.752	0.383
3	-0.358	0.151	0.976
3	0.6	-0.739	0.442
3	-0.318	0.103	0.996
3	0.662	-0.766	0.279
3	-0.423	0.23	0.933
3	0.624	-0.751	0.386
3	-0.356	0.148	0.977

## Sheet: N=3
Type	X	Y	Z
2	0.272	0.377	-0.885
2	0.93	0.009	0.368
2	-0.897	0.319	0.306
3	0.389	0.408	-0.886
3	0.971	0.117	0.382
3	-0.882	0.391	0.414
3	0.361	0.536	-0.828
3	0.955	0.266	0.346
3	-0.809	0.572	0.347
3	0.33	0.275	-0.958
3	0.956	-0.094	0.425
3	-0.951	0.177	0.408
3	0.157	0.438	-0.941
3	0.87	0.081	0.582
3	-0.856	0.451	0.407
3	0.321	0.691	-0.723
3	0.888	0.473	0.3
3	-0.637	0.794	0.26
3	0.308	0.342	-0.943
3	0.901	0.042	0.538
3	-0.865	0.32	0.501
3	0.06	0.356	-0.986
3	0.941	-0.192	0.425
3	-1.011	0.235	0.16
3	0.411	0.258	-0.931
3	0.935	-0.014	0.478
3	-0.882	0.197	0.535
3	0.214	0.521	-0.886
3	0.857	0.238	0.559
3	-0.761	0.583	0.429
3	0.196	0.404	-0.949
3	0.905	0.031	0.531
3	-0.896	0.386	0.389
3	0.221	0.455	-0.92
3	0.857	0.16	0.586
3	-0.801	0.493	0.467
3	0.334	0.377	-0.921
3	1.015	-0.042	0.266
3	-0.984	0.274	0.245
3	0.279	0.356	-0.948
3	0.982	-0.062	0.367
3	-0.971	0.265	0.298
3	0.224	0.39	-0.949
3	0.957	-0.025	0.432
3	-0.947	0.329	0.311
3	0.189	0.293	-0.99
3	0.975	-0.251	0.297
3	-1.034	0.107	0.146
3	0.418	0.332	-0.904
3	0.924	0.098	0.489
3	-0.836	0.319	0.55
3	0.33	0.262	-0.962
3	0.949	-0.104	0.436
3	-0.949	0.162	0.42
3	0.227	0.513	-0.888
3	0.867	0.228	0.546
3	-0.772	0.57	0.426
3	0.591	0.314	-0.809
3	0.984	0.163	0.327
3	-0.834	0.308	0.558
3	0.215	0.614	-0.824
3	1.033	0.14	0.124
3	-0.891	0.555	-0.03
3	0.248	0.594	-0.83
3	0.879	0.331	0.47
3	-0.718	0.675	0.363
3	0.428	0.282	-0.917
3	0.95	0.016	0.447
3	-0.884	0.23	0.519
3	0.385	0.247	-0.945
3	0.945	-0.066	0.453
3	-0.916	0.163	0.487
3	0.396	0.225	-0.946
3	0.968	-0.118	0.39
3	-0.949	0.108	0.435
3	0.365	0.225	-0.958
3	0.985	-0.188	0.31
3	-0.996	0.065	0.326
3	0.179	0.738	-0.725
3	0.999	0.312	0.091
3	-0.741	0.736	-0.107
3	0.582	0.517	-0.704
3	0.994	0.33	0.076
3	-0.836	0.55	0.318
3	0.43	0.236	-0.929
3	0.956	-0.051	0.431
3	-0.907	0.153	0.506
3	0.356	0.238	-0.959
3	0.952	-0.118	0.426
3	-0.947	0.129	0.434
3	0.268	0.383	-0.94
3	1.008	-0.081	0.282
3	-0.996	0.267	0.198
3	0.596	0.465	-0.729
3	0.938	0.376	0.284
3	-0.732	0.539	0.526
3	0.06	0.43	-0.956
3	0.957	-0.093	0.423
3	-0.979	0.35	0.148
3	0.173	0.396	-0.957
3	0.871	0.035	0.585
3	-0.876	0.39	0.427
3	0.056	0.385	-0.975
3	0.946	-0.154	0.428
3	-1	0.281	0.155
3	0.36	0.447	-0.879
3	0.965	0.15	0.386
3	-0.868	0.444	0.389
3	0.327	0.52	-0.852
3	1.034	0.1	0.151
3	-0.939	0.454	0.117
3	0.379	0.674	-0.71
3	0.851	0.52	0.328
3	-0.589	0.796	0.349
3	0.302	0.219	-0.981
3	0.941	-0.185	0.427
3	-0.972	0.084	0.389
3	0.072	0.435	-0.953
3	0.974	-0.102	0.378
3	-0.987	0.34	0.111
3	0.289	0.303	-0.963
3	0.972	-0.118	0.378
3	-0.982	0.189	0.321
3	0.039	0.48	-0.933
3	1.005	-0.113	0.283
3	-0.987	0.357	-0.027
3	0.377	0.313	-0.929
3	1.01	-0.085	0.275
3	-0.988	0.192	0.299
3	0.263	0.323	-0.964
3	0.879	0	0.574
3	-0.876	0.293	0.5
3	0.248	0.513	-0.882
3	0.981	0.13	0.352
3	-0.891	0.499	0.243
3	0.192	0.218	-1.009
3	0.915	-0.265	0.441
3	-1.003	0.057	0.306
3	0.318	0.3	-0.955
3	0.956	-0.069	0.43
3	-0.946	0.215	0.4
3	0.236	0.287	-0.982
3	0.943	-0.148	0.438
3	-0.979	0.175	0.336
3	0.048	0.571	-0.88
3	0.973	0.086	0.384
3	-0.888	0.555	0.081
3	0.047	0.446	-0.949
3	0.942	-0.058	0.461
3	-0.958	0.391	0.176
3	0.39	0.214	-0.951
3	0.923	-0.079	0.493
3	-0.895	0.129	0.534
3	0.24	0.552	-0.86
3	0.934	0.226	0.424
3	-0.813	0.588	0.308
3	0.305	0.293	-0.961
3	0.893	-0.019	0.553
3	-0.881	0.248	0.515
3	0.248	0.471	-0.905
3	0.951	0.111	0.43
3	-0.884	0.464	0.327
3	0.212	0.327	-0.975
3	0.957	-0.128	0.414
3	-0.986	0.221	0.285
3	0.274	0.217	-0.99
3	0.942	-0.222	0.407
3	-0.991	0.064	0.343
3	0.564	0.479	-0.745
3	0.952	0.351	0.271
3	-0.761	0.541	0.481
3	0.212	0.399	-0.948
3	0.912	0.03	0.519
3	-0.899	0.377	0.391
3	0.166	0.513	-0.901
3	1.019	0.009	0.254
3	-0.956	0.43	0.061
3	0.21	0.287	-0.988
3	0.896	-0.113	0.535
3	-0.942	0.209	0.415
3	0.148	0.29	-0.998
3	0.919	-0.191	0.47
3	-0.994	0.173	0.292
3	0.36	0.411	-0.897
3	1.027	0.003	0.217
3	-0.976	0.318	0.22
3	0.222	0.399	-0.945
3	1.026	-0.159	0.159
3	-1.026	0.221	0.025
3	0.251	0.49	-0.894
3	0.977	0.107	0.368
3	-0.901	0.47	0.264
3	0.148	0.39	-0.964
3	1.013	-0.221	0.168
3	-1.033	0.186	-0.036
3	0.61	0.151	-0.841
3	0.981	-0.004	0.374
3	-0.843	0.076	0.621
3	0.675	0.278	-0.755
3	0.967	0.223	0.343
3	-0.763	0.298	0.657
3	0.363	0.326	-0.93
3	0.935	0.031	0.476
3	-0.885	0.288	0.487
3	0.194	0.456	-0.926
3	0.917	0.087	0.504
3	-0.877	0.455	0.355
3	0.325	0.412	-0.91
3	1.041	-0.085	0.103
3	-1.016	0.255	0.071
3	0.381	0.324	-0.923
3	0.907	0.073	0.524
3	-0.839	0.307	0.552
3	0.027	0.473	-0.937
3	0.984	-0.091	0.355
3	-0.978	0.379	0.04
3	0.517	0.268	-0.874
3	1.032	-0.181	-0.071
3	-1.044	0.039	0.106
3	0.401	0.356	-0.903
3	1.041	-0.098	0.096
3	-1.022	0.194	0.143
3	0.278	0.251	-0.981
3	0.916	-0.128	0.497
3	-0.943	0.154	0.436
3	0.353	0.556	-0.818
3	0.891	0.345	0.435
3	-0.719	0.633	0.43
3	0.363	0.215	-0.961
3	0.938	-0.123	0.457
3	-0.931	0.108	0.473
3	0.484	0.284	-0.887
3	1.026	-0.051	0.218
3	-0.976	0.169	0.347
3	0.198	0.36	-0.966
3	0.895	-0.017	0.548
3	-0.909	0.325	0.413
3	0.332	0.224	-0.971
3	0.904	-0.1	0.524
3	-0.905	0.139	0.513
3	0.162	0.415	-0.951
3	0.965	-0.049	0.412
3	-0.965	0.344	0.231
3	0.36	0.23	-0.959
3	0.906	-0.067	0.526
3	-0.887	0.157	0.54
3	0.193	0.673	-0.783
3	0.991	0.272	0.215
3	-0.794	0.686	0.039
3	0.436	0.361	-0.884
3	0.931	0.143	0.464
3	-0.823	0.363	0.542
3	0.251	0.427	-0.926
3	1.038	-0.141	0.073
3	-1.023	0.235	-0.036
3	0.637	0.132	-0.824
3	0.991	-0.012	0.347
3	-0.845	0.051	0.621
3	0.094	0.629	-0.835
3	0.944	0.224	0.401
3	-0.8	0.666	0.139
3	0.204	0.242	-1.001
3	0.858	-0.143	0.588
3	-0.925	0.16	0.471
3	0.073	0.523	-0.908
3	0.948	0.064	0.447
3	-0.9	0.51	0.177
3	0.54	0.287	-0.853
3	1.001	0.06	0.311
3	-0.897	0.234	0.493
3	0.507	0.257	-0.883
3	1.038	-0.158	0.031
3	-1.031	0.059	0.192
3	0.18	0.491	-0.911
3	0.936	0.106	0.464
3	-0.879	0.491	0.298
3	0.392	0.535	-0.814
3	0.994	0.236	0.241
3	-0.855	0.544	0.274
3	0.305	0.198	-0.985
3	0.944	-0.223	0.402
3	-0.983	0.041	0.366
3	0.369	0.224	-0.957
3	0.977	-0.169	0.345
3	-0.982	0.077	0.365
3	0.16	0.547	-0.882
3	0.993	0.097	0.327
3	-0.905	0.517	0.13
3	0.442	0.389	-0.87
3	0.99	0.111	0.331
3	-0.895	0.361	0.414
3	0.391	0.359	-0.906
3	0.968	0.061	0.402
3	-0.899	0.322	0.437
3	0.442	0.274	-0.912
3	0.973	-0.011	0.396
3	-0.911	0.203	0.481
3	0.224	0.315	-0.976
3	0.998	-0.233	0.226
3	-1.038	0.12	0.104
3	0.105	0.478	-0.929
3	0.977	-0.015	0.385
3	-0.952	0.419	0.144
3	0.4	0.376	-0.895
3	0.93	0.132	0.47
3	-0.836	0.375	0.514
3	0.525	0.176	-0.892
3	0.95	-0.025	0.446
3	-0.849	0.101	0.609
3	0.207	0.541	-0.876
3	0.942	0.183	0.427
3	-0.84	0.564	0.281
3	0.081	0.421	-0.958
3	0.969	-0.109	0.389
3	-0.99	0.325	0.132
3	0.202	0.442	-0.931
3	0.893	0.098	0.544
3	-0.857	0.452	0.405
3	0.403	0.324	-0.914
3	0.962	0.033	0.418
3	-0.899	0.277	0.466
3	0.196	0.548	-0.874
3	1.034	0.047	0.178
3	-0.942	0.463	0.009
3	0.194	0.449	-0.929
3	0.923	0.073	0.495
3	-0.887	0.442	0.346
3	0.317	0.388	-0.923
3	1.004	-0.02	0.305
3	-0.969	0.302	0.268
3	0.184	0.37	-0.965
3	1.01	-0.207	0.198
3	-1.034	0.18	0.031
3	0.236	0.413	-0.936
3	0.973	-0.004	0.394
3	-0.948	0.353	0.282
3	0.444	0.526	-0.793
3	1.001	0.249	0.197
3	-0.858	0.534	0.284
3	0.428	0.3	-0.911
3	1.013	-0.058	0.271
3	-0.974	0.19	0.344
3	0.055	0.401	-0.969
3	0.93	-0.107	0.476
3	-0.976	0.328	0.205
3	0.145	0.503	-0.91
3	1.016	-0.015	0.265
3	-0.964	0.414	0.053
3	0.251	0.522	-0.875
3	1.046	0.009	0.092
3	-0.97	0.402	-0.02
3	0.234	0.243	-0.994
3	0.93	-0.202	0.444
3	-0.986	0.108	0.344
3	0.436	0.174	-0.939
3	0.984	-0.184	0.317
3	-0.97	0.014	0.402
3	0.257	0.339	-0.96
3	0.893	0.003	0.552
3	-0.887	0.307	0.471
3	0.157	0.516	-0.901
3	1.035	-0.033	0.174
3	-0.972	0.396	-0.031
3	0.059	0.52	-0.91
3	0.928	0.073	0.486
3	-0.888	0.521	0.207
3	0.248	0.421	-0.93
3	1.009	-0.042	0.287
3	-0.983	0.323	0.181
3	0.196	0.442	-0.932
3	1.017	-0.072	0.251
3	-0.994	0.324	0.093
3	0.165	0.526	-0.894
3	0.867	0.204	0.557
3	-0.788	0.58	0.381
3	0.202	0.605	-0.834
3	1.016	0.161	0.21
3	-0.877	0.575	0.046
3	0.26	0.453	-0.911
3	1.014	0.007	0.273
3	-0.965	0.373	0.177
3	0.206	0.375	-0.959
3	1.008	-0.159	0.247
3	-1.022	0.219	0.103
3	0.263	0.248	-0.986
3	0.948	-0.193	0.407
3	-0.99	0.108	0.332
3	0.229	0.336	-0.968
3	0.976	-0.131	0.363
3	-0.997	0.216	0.248
3	0.163	0.32	-0.987
3	0.852	-0.06	0.611
3	-0.905	0.282	0.453
3	0.111	0.289	-1.003
3	0.927	-0.241	0.43
3	-1.017	0.144	0.217
3	0.351	0.399	-0.905
3	0.941	0.11	0.453
3	-0.865	0.39	0.45
3	0.535	0.323	-0.844
3	0.942	0.172	0.431
3	-0.794	0.33	0.602
3	0.194	0.338	-0.975
3	0.867	-0.025	0.591
3	-0.894	0.308	0.457
3	0.424	0.272	-0.921
3	1.024	-0.233	-0.001
3	-1.047	0.026	0.075
3	0.037	0.536	-0.902
3	1.029	-0.078	0.194
3	-0.961	0.402	-0.131
3	0.367	0.424	-0.887
3	1.048	-0.062	0.038
3	-1.015	0.265	0.049
3	0.286	0.319	-0.959
3	0.964	-0.084	0.406
3	-0.965	0.225	0.346
3	0.182	0.422	-0.944
3	0.902	0.048	0.535
3	-0.888	0.413	0.38
3	0.493	0.17	-0.911
3	0.993	-0.138	0.313
3	-0.948	0.029	0.451
3	0.048	0.395	-0.972
3	0.973	-0.193	0.343
3	-1.017	0.254	0.055
3	-0.092	0.544	-0.894
3	1.005	-0.095	0.289
3	-0.943	0.435	-0.154
3	0.219	0.697	-0.754
3	1.014	0.264	0.074
3	-0.799	0.676	-0.079
3	0.08	0.3	-1.003
3	0.925	-0.247	0.432
3	-1.021	0.155	0.191
3	0.059	0.331	-0.995
3	0.903	-0.182	0.504
3	-0.994	0.232	0.247
3	0.35	0.296	-0.944
3	0.919	-0.001	0.509
3	-0.883	0.249	0.51
3	0.146	0.549	-0.883
3	1.044	-0.023	0.114
3	-0.958	0.417	-0.108
3	0.266	0.228	-0.99
3	0.88	-0.132	0.558
3	-0.918	0.14	0.491
3	0.112	0.329	-0.991
3	0.93	-0.177	0.454
3	-0.999	0.217	0.239
3	0.26	0.406	-0.933
3	0.965	0.018	0.415
3	-0.932	0.359	0.325
3	0.372	0.339	-0.921
3	1.005	-0.041	0.3
3	-0.971	0.242	0.317
3	0.398	0.264	-0.935
3	0.968	-0.06	0.403
3	-0.933	0.175	0.449
3	0.41	0.225	-0.94
3	1.013	-0.242	0.13
3	-1.033	0.002	0.19
3	0.163	0.391	-0.961
3	0.892	0.001	0.554
3	-0.905	0.368	0.385
3	0.194	0.313	-0.983
3	0.897	-0.089	0.539
3	-0.937	0.248	0.404
3	0.015	0.49	-0.928
3	1.003	-0.109	0.29
3	-0.981	0.372	-0.044
3	0.261	0.316	-0.967
3	0.974	-0.129	0.371
3	-0.991	0.197	0.286
3	0.15	0.346	-0.98
3	0.992	-0.237	0.248
3	-1.037	0.156	0.055
3	0.409	0.17	-0.952
3	0.921	-0.121	0.489
3	-0.893	0.064	0.548
3	0.422	0.164	-0.947
3	0.95	-0.154	0.42
3	-0.927	0.033	0.492
3	0.224	0.439	-0.927
3	0.958	0.042	0.427
3	-0.921	0.405	0.302
3	0.327	0.456	-0.888
3	0.913	0.189	0.483
3	-0.813	0.483	0.456
3	0.481	0.201	-0.911
3	0.974	-0.072	0.386
3	-0.912	0.1	0.51
3	0.45	0.409	-0.856
3	1.05	-0.016	0.017
3	-1.008	0.271	0.116
3	0.396	0.537	-0.811
3	0.963	0.283	0.309
3	-0.808	0.575	0.346
3	0.404	0.517	-0.82
3	0.912	0.318	0.411
3	-0.746	0.581	0.456
3	0.237	0.322	-0.971
3	0.899	-0.043	0.541
3	-0.913	0.272	0.441
3	0.347	0.2	-0.971
3	0.97	-0.223	0.334
3	-0.995	0.027	0.336
3	0.356	0.371	-0.915
3	0.897	0.121	0.533
3	-0.82	0.376	0.537
3	0.447	0.313	-0.897
3	1.04	-0.122	0.077
3	-1.027	0.138	0.172
3	0.546	0.194	-0.876
3	1.015	-0.086	0.256
3	-0.948	0.069	0.446
3	0.102	0.421	-0.957
3	0.945	-0.06	0.454
3	-0.962	0.358	0.221
3	0.182	0.737	-0.726
3	0.867	0.469	0.36
3	-0.594	0.847	0.178
3	0.29	0.241	-0.98
3	0.93	-0.15	0.463
3	-0.957	0.127	0.414
3	0.233	0.274	-0.986
3	0.901	-0.117	0.525
3	-0.941	0.19	0.426
3	0.304	0.644	-0.771
3	0.834	0.459	0.444
3	-0.609	0.762	0.39
3	0.076	0.435	-0.953
3	0.909	-0.017	0.525
3	-0.929	0.406	0.273
3	0.288	0.335	-0.953
3	0.941	-0.029	0.464
3	-0.928	0.274	0.406
3	0.238	0.44	-0.923
3	0.921	0.096	0.495
3	-0.872	0.439	0.388
3	0.392	0.234	-0.946
3	0.993	-0.16	0.3
3	-0.989	0.083	0.341
3	0.078	0.316	-0.998
3	0.922	-0.217	0.452
3	-1.011	0.189	0.21
3	0.566	0.197	-0.862
3	0.97	0.018	0.401
3	-0.848	0.135	0.604
3	0.248	0.35	-0.958
3	0.892	0.011	0.553
3	-0.886	0.322	0.463
3	0.138	0.46	-0.934
3	0.912	0.059	0.516
3	-0.892	0.454	0.318
3	0.374	0.427	-0.883
3	0.929	0.174	0.457
3	-0.826	0.443	0.474
3	0.485	0.264	-0.893
3	1.025	-0.218	-0.071
3	-1.047	0.014	0.072
3	0.31	0.469	-0.887
3	1.047	-0.078	-0.024
3	-1.008	0.284	-0.074
3	0.294	0.312	-0.959
3	0.957	-0.077	0.425
3	-0.956	0.223	0.373
3	0.082	0.502	-0.919
3	0.957	0.03	0.43
3	-0.923	0.472	0.169
3	0.272	0.708	-0.726
3	0.936	0.418	0.229
3	-0.69	0.78	0.136
3	0.687	0.163	-0.777
3	1.045	-0.054	0.082
3	-0.958	0.037	0.427
3	0.278	0.51	-0.875
3	0.955	0.178	0.399
3	-0.852	0.523	0.321
3	0.22	0.618	-0.82
3	0.845	0.37	0.502
3	-0.672	0.718	0.369
3	0.188	0.596	-0.844
3	1.048	-0.003	-0.062
3	-0.928	0.424	-0.249
3	0.315	0.184	-0.984
3	0.938	-0.226	0.414
3	-0.975	0.026	0.389
3	0.371	0.312	-0.931
3	0.956	-0.004	0.435
3	-0.913	0.252	0.453
3	0.146	0.381	-0.968
3	0.936	-0.075	0.469
3	-0.963	0.312	0.28
3	0.144	0.381	-0.968
3	0.918	-0.054	0.508
3	-0.944	0.329	0.32
3	0.08	0.286	-1.007
3	0.891	-0.222	0.509
3	-0.999	0.17	0.275
3	0.53	0.312	-0.851
3	1.005	0.074	0.296
3	-0.902	0.263	0.468
3	0.127	0.43	-0.95
3	1.013	-0.149	0.234
3	-1.013	0.276	0.009
3	0.302	0.522	-0.86
3	0.884	0.277	0.494
3	-0.752	0.584	0.442
3	0.32	0.397	-0.918
3	1.004	-0.004	0.306
3	-0.963	0.318	0.271
3	0.504	0.309	-0.868
3	1.043	-0.054	0.109
3	-1.002	0.174	0.262
3	0.217	0.555	-0.865
3	0.851	0.286	0.544
3	-0.729	0.632	0.414
3	0.16	0.235	-1.011
3	0.848	-0.183	0.591
3	-0.944	0.142	0.437
3	0.387	0.323	-0.921
3	1.029	-0.118	0.17
3	-1.017	0.167	0.203
3	0.444	0.286	-0.907
3	1.003	-0.041	0.307
3	-0.954	0.189	0.395
3	0.527	0.158	-0.894
3	0.956	-0.056	0.43
3	-0.862	0.067	0.595
3	0.161	0.406	-0.955
3	0.95	-0.042	0.446
3	-0.955	0.346	0.268
3	0.327	0.352	-0.934
3	0.904	0.066	0.53
3	-0.855	0.337	0.509
3	0.085	0.377	-0.976
3	0.976	-0.197	0.333
3	-1.021	0.23	0.08
3	0.253	0.384	-0.944
3	0.882	0.07	0.566
3	-0.853	0.382	0.478
3	0.279	0.473	-0.895
3	1.019	0.041	0.251
3	-0.954	0.403	0.171
3	0.227	0.329	-0.971
3	0.923	-0.068	0.496
3	-0.941	0.262	0.386
3	0.293	0.283	-0.968
3	0.919	-0.072	0.503
3	-0.923	0.209	0.455
3	0.273	0.26	-0.98
3	0.934	-0.144	0.457
3	-0.963	0.149	0.39
3	0.635	0.336	-0.766
3	0.951	0.265	0.357
3	-0.752	0.374	0.63
3	0.179	0.505	-0.903
3	0.939	0.121	0.454
3	-0.872	0.51	0.285
3	0.372	0.374	-0.908
3	0.984	0.041	0.363
3	-0.924	0.323	0.38
3	0.178	0.329	-0.981
3	0.883	-0.065	0.564
3	-0.923	0.279	0.415
3	0.289	0.4	-0.927
3	0.899	0.103	0.533
3	-0.845	0.403	0.475
3	0.198	0.456	-0.925
3	0.882	0.123	0.556
3	-0.839	0.477	0.414
3	0.143	0.426	-0.949
3	0.991	-0.089	0.335
3	-0.991	0.322	0.131
3	0.257	0.63	-0.8
3	1.034	0.171	0.059
3	-0.88	0.571	-0.052
3	0.462	0.318	-0.888
3	0.957	0.084	0.424
3	-0.861	0.29	0.527
3	0.226	0.314	-0.976
3	0.947	-0.122	0.437
3	-0.976	0.213	0.324
3	0.168	0.512	-0.901
3	0.939	0.123	0.453
3	-0.872	0.518	0.273
3	0.288	0.525	-0.862
3	0.951	0.208	0.393
3	-0.835	0.549	0.323
3	0.433	0.544	-0.787
3	1.003	0.256	0.174
3	-0.858	0.552	0.25
3	0.316	0.355	-0.936
3	0.987	-0.039	0.356
3	-0.963	0.27	0.32
3	0.296	0.417	-0.917
3	0.949	0.079	0.442
3	-0.892	0.396	0.387
3	0.071	0.407	-0.965
3	0.935	-0.092	0.468
3	-0.972	0.338	0.21
3	0.285	0.727	-0.702
3	0.808	0.557	0.373
3	-0.516	0.865	0.297
3	0.165	0.401	-0.956
3	0.917	-0.009	0.512
3	-0.923	0.366	0.342
3	0.34	0.488	-0.865
3	1.014	0.115	0.247
3	-0.922	0.448	0.227
3	0.073	0.356	-0.985
3	0.923	-0.155	0.476
3	-0.991	0.262	0.226
3	0.235	0.454	-0.917
3	1.041	-0.111	0.081
3	-1.012	0.277	-0.045
3	0.392	0.293	-0.929
3	0.967	-0.025	0.409
3	-0.924	0.219	0.448
3	0.294	0.385	-0.932
3	0.91	0.076	0.517
3	-0.864	0.375	0.464
3	0.24	0.625	-0.809
3	0.972	0.271	0.29
3	-0.804	0.654	0.166
3	0.171	0.698	-0.765
3	1.036	0.165	-0.042
3	-0.822	0.602	-0.253
3	0.44	0.363	-0.882
3	0.94	0.139	0.448
3	-0.833	0.361	0.528
3	0.532	0.23	-0.875
3	1.023	-0.068	0.228
3	-0.962	0.109	0.406
3	0.25	0.375	-0.948
3	0.875	0.062	0.577
3	-0.852	0.371	0.488
3	0.264	0.741	-0.696
3	0.785	0.577	0.392
3	-0.48	0.886	0.295
3	0.445	0.263	-0.914
3	1.015	-0.101	0.25
3	-0.984	0.13	0.342
3	0.381	0.26	-0.943
3	0.916	-0.019	0.513
3	-0.875	0.203	0.543
3	0.048	0.28	-1.011
3	0.885	-0.253	0.504
3	-1.01	0.153	0.244
3	0.307	0.484	-0.88
3	1.007	0.098	0.281
3	-0.924	0.443	0.229
3	0.112	0.251	-1.013
3	0.897	-0.259	0.481
3	-1.007	0.11	0.277
3	0.245	0.272	-0.984
3	0.978	-0.233	0.304
3	-1.025	0.093	0.207
3	0.458	0.417	-0.848
3	0.946	0.212	0.404
3	-0.811	0.439	0.502
3	0.338	0.518	-0.849
3	0.948	0.237	0.384
3	-0.818	0.549	0.363
3	0.344	0.313	-0.941
3	0.912	0.022	0.52
3	-0.872	0.277	0.516
3	0.282	0.516	-0.87
3	0.866	0.271	0.528
3	-0.744	0.582	0.458
3	0.261	0.68	-0.756
3	0.964	0.351	0.224
3	-0.749	0.726	0.119
3	0.288	0.435	-0.911
3	0.985	0.052	0.359
3	-0.93	0.391	0.292
3	0.123	0.347	-0.984
3	0.92	-0.126	0.49
3	-0.976	0.263	0.286
3	0.431	0.209	-0.934
3	0.985	-0.136	0.337
3	-0.961	0.075	0.416
3	0.075	0.254	-1.016
3	0.867	-0.249	0.537
3	-0.996	0.133	0.306
3	0.293	0.377	-0.935
3	0.994	-0.038	0.337
3	-0.97	0.29	0.279
3	0.359	0.441	-0.883
3	1.018	0.063	0.25
3	-0.946	0.379	0.251
3	0.295	0.445	-0.904
3	0.907	0.157	0.505
3	-0.827	0.465	0.449
3	0.434	0.198	-0.936
3	0.969	-0.122	0.385
3	-0.938	0.076	0.466
3	0.032	0.453	-0.947
3	0.938	-0.054	0.468
3	-0.955	0.402	0.17
3	0.212	0.315	-0.979
3	0.865	-0.041	0.593
3	-0.894	0.276	0.476
3	0.586	0.42	-0.763
3	0.987	0.267	0.241
3	-0.824	0.448	0.473
3	0.312	0.45	-0.896
3	0.999	0.069	0.315
3	-0.931	0.403	0.27
3	0.47	0.303	-0.889
3	0.976	0.049	0.383
3	-0.89	0.256	0.495

## Sheet: N=4
Type	X	Y	Z
2	0.155	-0.917	0.367
2	-0.015	-0.033	-0.999
2	-0.245	0.482	0.841
2	0.853	0.519	0.052
3	0.235	-1.019	0.094
3	0.174	0.158	-1.023
3	-0.261	0.799	0.63
3	0.882	0.548	-0.16
3	0.384	-0.868	0.449
3	0.068	-0.082	-1.045
3	-0.314	0.36	0.935
3	1.012	0.28	0.012
3	0.329	-0.978	0.192
3	0.005	0.007	-1.05
3	-0.358	0.663	0.732
3	0.97	0.403	0.001
3	0.488	-0.838	0.403
3	-0.082	-0.232	-1.021
3	-0.129	0.468	0.931
3	0.93	0.25	0.419
3	0.113	-1.038	-0.113
3	0.383	-0.173	-0.962
3	-0.104	0.681	0.793
3	0.786	0.66	-0.224
3	0.307	-0.885	0.473
3	0.052	-0.071	-1.046
3	-0.01	0.498	0.924
3	0.881	0.497	0.281
3	0.138	-1	0.29
3	-0.294	0.03	-1.008
3	-0.613	0.536	0.663
3	0.955	0.436	-0.022
3	-0.03	-1.024	0.231
3	0.286	-0.325	-0.957
3	0.258	0.417	0.929
3	0.62	0.834	0.152
3	0.232	-0.95	0.382
3	-0.306	-0.204	-0.984
3	-0.332	0.485	0.87
3	0.893	0.424	0.353
3	0.2	-0.861	0.567
3	-0.171	0.158	-1.024
3	-0.438	0.46	0.836
3	0.961	0.422	0.035
3	-0.102	-0.963	0.405
3	0.157	-0.043	-1.037
3	0.058	0.477	0.934
3	0.64	0.831	0.044
3	-0.334	-0.946	0.311
3	0.212	-0.135	-1.019
3	-0.088	0.319	0.997
3	0.526	0.876	-0.24
3	-0.081	-0.872	0.58
3	-0.087	0.198	-1.028
3	-0.013	0.599	0.863
3	0.639	0.804	0.218
3	0.122	-0.969	0.385
3	-0.252	0.109	-1.013
3	-0.399	0.639	0.731
3	0.883	0.553	0.132
3	0.088	-0.863	0.591
3	0.148	0.186	-1.023
3	-0.187	0.422	0.943
3	0.856	0.596	-0.118
3	0.365	-0.873	0.456
3	0.154	-0.093	-1.034
3	-0.235	0.339	0.965
3	0.997	0.328	-0.012
3	0.048	-1.009	0.285
3	-0.27	0.102	-1.009
3	-0.425	0.691	0.667
3	0.845	0.617	0.091
3	0.342	-0.9	0.419
3	-0.205	0.141	-1.02
3	-0.337	0.678	0.727
3	0.948	0.388	0.232
3	-0.036	-1.016	0.264
3	0.059	-0.131	-1.04
3	-0.266	0.453	0.909
3	0.795	0.678	-0.105
3	0.189	-0.978	0.332
3	-0.118	0.082	-1.04
3	-0.435	0.594	0.749
3	0.936	0.475	-0.014
3	0.274	-0.939	0.382
3	-0.112	-0.003	-1.044
3	-0.265	0.595	0.823
3	0.922	0.462	0.197
3	0.017	-0.996	0.331
3	-0.217	-0.036	-1.027
3	-0.505	0.47	0.792
3	0.888	0.56	-0.033
3	0.282	-0.917	0.426
3	-0.118	0.152	-1.032
3	-0.436	0.579	0.76
3	0.976	0.387	0.016
3	0.155	-1.023	0.179
3	-0.18	-0.035	-1.034
3	-0.554	0.574	0.683
3	0.945	0.453	-0.065
3	0.049	-0.915	0.512
3	-0.268	0.149	-1.004
3	-0.396	0.551	0.801
3	0.862	0.588	0.118
3	0.339	-0.599	0.793
3	-0.303	-0.125	-0.998
3	-0.092	0.224	1.022
3	0.821	0.264	0.599
3	-0.007	-1.017	0.261
3	-0.025	0.057	-1.048
3	-0.325	0.619	0.783
3	0.8	0.674	-0.088
3	0.247	-0.892	0.496
3	-0.294	0.109	-1.002
3	-0.488	0.523	0.769
3	0.97	0.376	0.144
3	0.126	-0.922	0.485
3	-0.303	-0.048	-1.004
3	-0.409	0.443	0.86
3	0.906	0.489	0.205
3	0.012	-1.034	0.182
3	0.043	-0.197	-1.03
3	-0.265	0.493	0.888
3	0.819	0.655	-0.053
3	0.333	-0.79	0.606
3	-0.002	0.27	-1.015
3	0.004	0.668	0.81
3	0.862	0.511	0.313
3	0.158	-0.926	0.469
3	0.03	-0.176	-1.035
3	-0.109	0.351	0.983
3	0.873	0.56	0.161
3	0.383	-0.905	0.37
3	-0.012	0.002	-1.05
3	-0.309	0.552	0.838
3	0.989	0.339	0.094
3	0.088	-0.936	0.468
3	0.185	-0.348	-0.973
3	-0.022	0.115	1.043
3	0.862	0.598	0.053
3	0.038	-0.669	0.808
3	-0.22	0.224	-1.002
3	-0.136	0.41	0.957
3	0.793	0.618	0.303
3	0.063	-0.983	0.362
3	0.043	0.041	-1.048
3	-0.231	0.554	0.862
3	0.83	0.642	-0.036
3	0.467	-0.855	0.391
3	-0.217	-0.077	-1.024
3	-0.263	0.6	0.821
3	0.935	0.252	0.406
3	-0.154	-1.004	0.268
3	-0.002	-0.155	-1.038
3	-0.295	0.411	0.92
3	0.736	0.74	-0.115
3	0.208	-0.975	0.331
3	0.216	-0.223	-1.003
3	-0.155	0.338	0.982
3	0.919	0.504	-0.052
3	0.328	-0.848	0.526
3	-0.102	-0.058	-1.043
3	-0.468	0.277	0.898
3	1.022	0.24	0.011
3	0.16	-0.949	0.42
3	0.199	-0.157	-1.019
3	-0.217	0.268	0.992
3	0.916	0.497	-0.128
3	0.451	-0.896	0.311
3	0.193	0.063	-1.03
3	-0.337	0.546	0.831
3	1.01	0.253	-0.133
3	0.311	-0.948	0.326
3	0.127	0.126	-1.035
3	-0.17	0.68	0.781
3	0.925	0.497	0.025
3	0.067	-1.027	0.206
3	0.011	-0.07	-1.048
3	-0.426	0.507	0.815
3	0.878	0.55	-0.174
3	0.193	-0.915	0.477
3	-0.187	-0.153	-1.022
3	-0.409	0.312	0.916
3	0.962	0.404	0.12
3	0.405	-0.867	0.432
3	0.035	0.137	-1.04
3	-0.083	0.686	0.79
3	0.924	0.436	0.243
3	0.079	-0.991	0.336
3	-0.333	0.043	-0.995
3	-0.578	0.541	0.69
3	0.923	0.5	0.031
3	-0.263	-0.882	0.505
3	-0.125	-0.173	-1.028
3	-0.079	0.293	1.005
3	0.602	0.844	0.169
3	-0.086	-1.043	-0.088
3	0.224	0.076	-1.023
3	-0.198	0.817	0.629
3	0.638	0.785	-0.282
3	-0.066	-0.981	0.369
3	-0.065	-0.015	-1.048
3	-0.364	0.449	0.877
3	0.808	0.663	-0.098
3	0.019	-0.993	0.34
3	0.102	-0.261	-1.012
3	-0.043	0.369	0.982
3	0.778	0.699	0.098
3	0.073	-0.984	0.359
3	-0.388	-0.006	-0.976
3	-0.5	0.563	0.731
3	0.887	0.534	0.175
3	0.128	-0.929	0.471
3	-0.253	0.107	-1.013
3	-0.505	0.494	0.777
3	0.937	0.472	0.033
3	0.308	-0.803	0.603
3	-0.016	0.021	-1.05
3	-0.315	0.316	0.951
3	0.994	0.333	0.053
3	0.392	-0.901	0.37
3	0.16	-0.184	-1.021
3	-0.264	0.331	0.961
3	1.009	0.289	-0.021
3	0.216	-0.941	0.413
3	-0.325	-0.135	-0.989
3	-0.344	0.511	0.851
3	0.889	0.44	0.344
3	0.116	-0.969	0.388
3	-0.032	0.235	-1.023
3	-0.346	0.66	0.74
3	0.87	0.582	-0.076
3	0.451	-0.933	0.169
3	0.224	-0.157	-1.014
3	-0.181	0.564	0.867
3	0.995	0.336	0.02
3	0.358	-0.682	0.714
3	-0.163	-0.016	-1.037
3	-0.159	0.325	0.986
3	0.925	0.311	0.387
3	-0.138	-0.888	0.544
3	-0.054	0.044	-1.048
3	-0.229	0.374	0.954
3	0.744	0.74	-0.02
3	0.076	-1.023	0.226
3	-0.035	-0.207	-1.029
3	-0.203	0.532	0.882
3	0.826	0.638	0.118
3	-0.048	-0.971	0.397
3	0.156	-0.136	-1.029
3	-0.258	0.26	0.984
3	0.808	0.635	-0.216
3	0.131	-1.006	0.27
3	0.323	0.164	-0.985
3	-0.275	0.588	0.826
3	0.818	0.543	-0.372
3	-0.066	-1.018	0.251
3	0.063	0.075	-1.045
3	-0.391	0.55	0.805
3	0.769	0.659	-0.276
3	-0.127	-0.855	0.597
3	0.347	-0.121	-0.983
3	0.207	0.12	1.022
3	0.656	0.818	-0.047
3	0.109	-0.941	0.453
3	-0.197	0.04	-1.031
3	-0.371	0.516	0.836
3	0.892	0.543	0.108
3	0.095	-0.954	0.428
3	-0.29	-0.031	-1.009
3	-0.476	0.456	0.817
3	0.916	0.501	0.107
3	0.407	-0.897	0.363
3	-0.066	0.014	-1.048
3	-0.311	0.594	0.808
3	0.987	0.323	0.158
3	0.159	-0.957	0.402
3	-0.214	-0.077	-1.025
3	-0.433	0.447	0.845
3	0.937	0.463	0.102
3	-0.242	-0.6	0.827
3	0.107	0.374	-0.975
3	0.151	0.376	0.969
3	0.544	0.896	0.064
3	0.127	-1.025	0.187
3	0.515	-0.273	-0.873
3	0.04	0.344	0.991
3	0.81	0.631	-0.222
3	0.011	-1.038	0.157
3	0.067	0.039	-1.047
3	-0.48	0.559	0.748
3	0.821	0.564	-0.332
3	0.051	-1.042	0.12
3	0.535	0.152	-0.891
3	0.063	0.725	0.757
3	0.654	0.755	-0.323
3	0.083	-0.901	0.532
3	-0.283	-0.023	-1.011
3	-0.509	0.325	0.859
3	0.941	0.462	0.057
3	0.192	-1.02	0.157
3	-0.069	-0.019	-1.048
3	-0.5	0.598	0.704
3	0.944	0.445	-0.116
3	0.105	-1.045	-0.009
3	0.046	-0.411	-0.965
3	-0.137	0.563	0.875
3	0.818	0.642	0.142
3	0.371	-0.906	0.379
3	0.049	-0.173	-1.035
3	-0.167	0.444	0.937
3	0.963	0.376	0.184
3	-0.156	-1.032	0.114
3	0.229	-0.126	-1.017
3	-0.165	0.526	0.894
3	0.647	0.79	-0.244
3	0.161	-0.967	0.375
3	0.058	-0.049	-1.047
3	-0.291	0.448	0.904
3	0.913	0.516	-0.055
3	-0.019	-1.005	0.303
3	-0.341	-0.193	-0.974
3	-0.385	0.5	0.839
3	0.81	0.628	0.229
3	0.22	-1.005	0.209
3	0.117	-0.399	-0.964
3	-0.068	0.4	0.968
3	0.884	0.541	0.171
3	0.32	-0.936	0.351
3	-0.017	-0.364	-0.985
3	-0.072	0.378	0.977
3	0.895	0.426	0.346
3	0.124	-1.04	0.081
3	0.068	0.062	-1.046
3	-0.301	0.753	0.667
3	0.844	0.614	-0.115
3	0.08	-0.982	0.364
3	-0.381	-0.067	-0.976
3	-0.434	0.555	0.779
3	0.863	0.545	0.247
3	0.164	-1.001	0.271
3	-0.06	0.075	-1.046
3	-0.439	0.606	0.736
3	0.921	0.496	-0.092
3	0.427	-0.885	0.371
3	-0.108	0.05	-1.043
3	-0.455	0.55	0.771
3	1.022	0.231	0.064
3	0.263	-0.965	0.319
3	-0.179	-0.093	-1.03
3	-0.254	0.616	0.812
3	0.893	0.472	0.288
3	0.006	-0.886	0.563
3	0.044	0.128	-1.041
3	-0.204	0.429	0.936
3	0.816	0.658	-0.05
3	-0.107	-1.005	0.286
3	0.089	-0.197	-1.028
3	-0.188	0.382	0.96
3	0.741	0.739	-0.086
3	0.456	-0.876	0.357
3	-0.223	-0.163	-1.013
3	-0.05	0.663	0.813
3	0.793	0.316	0.612
3	0.089	-0.89	0.549
3	-0.348	-0.005	-0.991
3	-0.358	0.462	0.873
3	0.86	0.533	0.281
3	0.046	-1.044	0.107
3	0.076	-0.13	-1.039
3	-0.271	0.598	0.82
3	0.82	0.649	-0.09
3	0.26	-1.001	0.181
3	-0.023	-0.062	-1.048
3	-0.477	0.552	0.755
3	0.972	0.382	-0.106
3	0.208	-0.918	0.465
3	-0.399	0.084	-0.968
3	-0.425	0.615	0.737
3	0.9	0.446	0.306
3	0.03	-0.929	0.488
3	-0.231	0.018	-1.024
3	-0.543	0.343	0.831
3	0.922	0.499	-0.062
3	-0.011	-1.042	0.128
3	-0.261	-0.329	-0.962
3	-0.128	0.64	0.823
3	0.657	0.71	0.409
3	0.493	-0.596	0.71
3	-0.111	0.115	-1.038
3	-0.272	0.362	0.947
3	1.004	0.148	0.268
3	0.53	-0.866	0.268
3	0.499	0.161	-0.91
3	-0.226	0.579	0.846
3	0.974	0.204	-0.334
3	0.091	-0.96	0.415
3	-0.427	0.057	-0.958
3	-0.427	0.629	0.724
3	0.847	0.55	0.287
3	0.23	-0.851	0.571
3	-0.238	0.002	-1.023
3	-0.279	0.463	0.9
3	0.905	0.441	0.299
3	0.02	-0.872	0.584
3	-0.257	0.031	-1.017
3	-0.038	0.559	0.888
3	0.659	0.685	0.446
3	-0.213	-1.021	0.119
3	0.333	0.036	-0.995
3	-0.118	0.605	0.85
3	0.53	0.829	-0.366
3	0.001	-1.041	0.138
3	0.429	-0.419	-0.862
3	0.291	0.361	0.942
3	0.655	0.819	0.056
3	0.222	-0.871	0.543
3	-0.08	-0.018	-1.047
3	-0.375	0.331	0.923
3	0.972	0.396	0.031
3	-0.077	-1.002	0.304
3	0.284	-0.118	-1.004
3	-0.169	0.346	0.977
3	0.734	0.696	-0.281
3	-0.122	-0.954	0.421
3	-0.02	-0.335	-0.995
3	-0.103	0.208	1.024
3	0.736	0.74	0.114
3	0.06	-1.047	0.043
3	-0.05	-0.16	-1.036
3	-0.258	0.688	0.75
3	0.81	0.665	0.066
3	0.224	-0.746	0.704
3	-0.255	-0.086	-1.015
3	-0.361	0.176	0.97
3	0.966	0.336	0.237
3	-0.243	-0.906	0.473
3	0.366	-0.047	-0.983
3	-0.017	0.2	1.031
3	0.586	0.809	-0.322
3	0.181	-0.76	0.702
3	-0.042	0.349	-0.99
3	-0.072	0.603	0.857
3	0.838	0.596	0.213
3	0.108	-1	0.303
3	-0.1	-0.348	-0.986
3	-0.029	0.465	0.941
3	0.75	0.629	0.38
3	0.219	-1.007	0.203
3	0.015	0.059	-1.048
3	-0.465	0.608	0.719
3	0.941	0.433	-0.173
3	0.322	-0.962	0.271
3	0.155	-0.035	-1.038
3	-0.357	0.496	0.854
3	0.976	0.355	-0.155
3	0.247	-0.912	0.457
3	0.161	0.153	-1.026
3	0.027	0.642	0.83
3	0.844	0.609	0.137
3	0.292	-0.981	0.236
3	0.077	0.218	-1.024
3	-0.207	0.808	0.637
3	0.905	0.532	0.01
3	0.131	-0.793	0.676
3	-0.014	0.191	-1.032
3	-0.16	0.44	0.94
3	0.873	0.574	0.102
3	0.042	-1.001	0.314
3	0.156	-0.065	-1.036
3	-0.277	0.424	0.92
3	0.838	0.601	-0.198
3	0.142	-1.025	0.176
3	-0.163	-0.017	-1.037
3	-0.493	0.621	0.688
3	0.923	0.5	-0.031
3	0.326	-0.941	0.334
3	0.098	0.236	-1.019
3	-0.021	0.816	0.661
3	0.865	0.57	0.172
3	-0.056	-0.986	0.356
3	-0.205	-0.072	-1.027
3	-0.372	0.482	0.855
3	0.81	0.665	0.061
3	0.247	-0.784	0.654
3	-0.182	-0.148	-1.024
3	-0.332	0.162	0.983
3	0.975	0.331	0.203
3	0.296	-0.958	0.312
3	-0.089	-0.035	-1.046
3	-0.311	0.599	0.804
3	0.947	0.43	0.142
3	0.249	-0.741	0.701
3	-0.194	-0.008	-1.032
3	-0.367	0.223	0.958
3	0.983	0.329	0.168
3	-0.001	-1.023	0.235
3	-0.068	0.226	-1.023
3	-0.3	0.784	0.631
3	0.766	0.716	-0.051
3	0.174	-0.748	0.716
3	-0.141	0.147	-1.03
3	-0.204	0.408	0.946
3	0.894	0.503	0.223
3	0.179	-0.756	0.706
3	0.071	-0.073	-1.045
3	-0.208	0.075	1.026
3	0.96	0.426	0.001
3	0.26	-1.017	0.007
3	0.145	-0.329	-0.986
3	-0.152	0.588	0.857
3	0.907	0.523	0.076
3	-0.221	-0.959	0.366
3	0.101	-0.022	-1.045
3	-0.205	0.406	0.946
3	0.651	0.801	-0.192
3	0.29	-0.997	0.157
3	0.092	-0.04	-1.045
3	-0.335	0.626	0.774
3	0.953	0.434	-0.078
3	0.032	-0.926	0.495
3	-0.256	-0.27	-0.982
3	-0.279	0.27	0.976
3	0.843	0.566	0.266
3	0.264	-0.917	0.437
3	0.089	-0.266	-1.012
3	-0.049	0.319	0.999
3	0.907	0.484	0.211
3	0.426	-0.916	0.285
3	-0.039	-0.188	-1.032
3	-0.348	0.472	0.871
3	1.009	0.257	0.132
3	0.152	-0.874	0.562
3	-0.153	0.064	-1.037
3	-0.412	0.385	0.886
3	0.945	0.456	0.033
3	0.348	-0.74	0.658
3	-0.198	0.048	-1.03
3	-0.194	0.449	0.929
3	0.915	0.345	0.383
3	0.325	-0.7	0.711
3	-0.27	-0.097	-1.01
3	-0.157	0.31	0.991
3	0.869	0.313	0.499
3	0.071	-0.898	0.539
3	-0.176	-0.226	-1.01
3	-0.287	0.217	0.986
3	0.891	0.527	0.178
3	0.429	-0.911	0.298
3	0.205	0.212	-1.008
3	-0.046	0.787	0.694
3	0.935	0.469	0.089
3	0.293	-0.961	0.305
3	-0.074	0.028	-1.047
3	-0.181	0.707	0.755
3	0.89	0.505	0.235
3	0.002	-1.021	0.246
3	-0.148	-0.395	-0.962
3	-0.139	0.427	0.949
3	0.75	0.674	0.293
3	-0.142	-0.882	0.552
3	-0.024	-0.206	-1.029
3	-0.103	0.175	1.03
3	0.737	0.743	0.088
3	0.258	-0.903	0.47
3	0.053	0.016	-1.049
3	-0.321	0.411	0.912
3	0.966	0.408	-0.046
3	0.029	-0.932	0.483
3	-0.353	-0.116	-0.982
3	-0.442	0.369	0.878
3	0.88	0.539	0.192
3	0.123	-0.931	0.469
3	-0.269	-0.068	-1.013
3	-0.358	0.458	0.875
3	0.889	0.515	0.219
3	0.119	-0.91	0.51
3	0.257	0	-1.018
3	0.048	0.404	0.968
3	0.815	0.662	0.019
3	0.28	-0.912	0.438
3	-0.303	-0.025	-1.005
3	-0.444	0.513	0.802
3	0.96	0.357	0.233
3	0.375	-0.935	0.297
3	0.132	-0.095	-1.037
3	-0.393	0.417	0.88
3	1.006	0.269	-0.134
3	0.103	-0.88	0.564
3	-0.338	0.01	-0.994
3	-0.393	0.435	0.871
3	0.888	0.506	0.241
3	0.157	-1.011	0.238
3	-0.332	-0.112	-0.99
3	-0.439	0.616	0.728
3	0.895	0.499	0.228
3	0.123	-1.006	0.276
3	-0.303	0.045	-1.004
3	-0.342	0.731	0.671
3	0.835	0.588	0.246
3	-0.074	-0.997	0.321
3	-0.117	-0.226	-1.019
3	-0.311	0.371	0.932
3	0.803	0.676	0.037
3	0.547	-0.789	0.425
3	0.036	0.088	-1.046
3	-0.378	0.517	0.832
3	1.042	0.126	0.034
3	0.123	-0.955	0.418
3	-0.057	0.199	-1.029
3	-0.441	0.565	0.767
3	0.906	0.514	-0.132
3	0.167	-0.957	0.398
3	-0.164	0.224	-1.013
3	-0.396	0.68	0.696
3	0.906	0.53	0.04
3	0.046	-0.942	0.462
3	-0.226	0.035	-1.025
3	-0.496	0.42	0.825
3	0.909	0.525	-0.013
3	0.051	-0.949	0.446
3	-0.169	0.176	-1.021
3	-0.475	0.538	0.767
3	0.888	0.556	-0.072
3	0.015	-0.95	0.448
3	0.023	0.046	-1.049
3	-0.496	0.304	0.874
3	0.874	0.495	-0.306
3	0.395	-0.833	0.502
3	0.22	0.184	-1.01
3	-0.05	0.586	0.87
3	0.951	0.441	0.069
3	0.157	-0.935	0.451
3	-0.033	0.106	-1.044
3	-0.287	0.549	0.848
3	0.897	0.545	0.024
3	0.017	-0.966	0.412
3	-0.067	0.063	-1.046
3	-0.275	0.546	0.854
3	0.817	0.659	0.017
3	0.085	-0.97	0.393
3	-0.16	-0.038	-1.037
3	-0.467	0.423	0.84
3	0.919	0.507	-0.027
3	0.322	-0.928	0.372
3	-0.008	-0.045	-1.049
3	-0.294	0.512	0.868
3	0.97	0.392	0.085
3	0.033	-1.035	0.175
3	0.041	0.162	-1.037
3	-0.227	0.783	0.662
3	0.764	0.716	-0.073
3	0.345	-0.872	0.472
3	-0.118	-0.298	-1
3	-0.258	0.266	0.982
3	0.967	0.301	0.276
3	0.096	-0.891	0.547
3	-0.123	0.147	-1.032
3	-0.541	0.352	0.828
3	0.941	0.435	-0.168
3	0.159	-0.986	0.323
3	-0.047	-0.276	-1.012
3	-0.257	0.376	0.946
3	0.907	0.514	0.123
3	-0.021	-1.049	-0.049
3	0.423	0.01	-0.961
3	-0.083	0.729	0.751
3	0.649	0.751	-0.343
3	0.481	-0.702	0.615
3	0.245	0.209	-0.999
3	0.01	0.508	0.919
3	0.98	0.354	0.133
3	0.17	-0.975	0.352
3	0.006	0.222	-1.026
3	-0.227	0.732	0.718
3	0.859	0.603	0.021
3	0.364	-0.922	0.346
3	-0.223	-0.025	-1.026
3	-0.318	0.641	0.768
3	0.938	0.36	0.305
3	0.222	-0.984	0.291
3	-0.041	-0.273	-1.013
3	-0.127	0.488	0.921
3	0.868	0.527	0.268
3	0.357	-0.981	0.109
3	-0.099	-0.268	-1.01
3	-0.355	0.576	0.803
3	0.975	0.348	0.175
3	0.089	-0.963	0.409
3	-0.092	0.161	-1.034
3	-0.322	0.623	0.781
3	0.858	0.605	0.014
3	0.37	-0.766	0.615
3	-0.183	-0.104	-1.029
3	-0.285	0.304	0.964
3	0.97	0.261	0.305
3	-0.253	-0.841	0.575
3	-0.217	-0.479	-0.909
3	0.027	-0.004	1.05
3	0.583	0.782	0.389
3	0.086	-1.034	-0.159
3	0.297	-0.072	-1.005
3	-0.301	0.724	0.698
3	0.789	0.598	-0.351
3	0.035	-1.045	-0.1
3	0.019	-0.134	-1.041
3	-0.414	0.688	0.677
3	0.831	0.617	-0.174
3	-0.165	-1.003	0.264
3	0.196	-0.274	-0.994
3	-0.034	0.333	0.995
3	0.658	0.815	-0.076
3	0.025	-0.947	0.453
3	-0.198	0.121	-1.024
3	-0.612	0.392	0.758
3	0.915	0.48	-0.187
3	-0.024	-1.036	0.172
3	-0.12	-0.202	-1.023
3	-0.348	0.521	0.842
3	0.816	0.66	0.027
3	-0.109	-1.044	-0.023
3	0.116	-0.098	-1.039
3	-0.348	0.626	0.768
3	0.715	0.716	-0.281
3	0.353	-0.831	0.535
3	0.299	0.128	-0.998
3	-0.327	0.313	0.948
3	0.973	0.26	-0.298
3	0.265	-1.003	0.163
3	0.107	-0.08	-1.042
3	-0.254	0.625	0.805
3	0.928	0.491	-0.019
3	0.569	-0.882	0.04
3	0.382	-0.165	-0.964
3	-0.263	0.555	0.852
3	1.023	0.162	-0.173
3	-0.042	-1.041	0.13
3	0.119	-0.057	-1.042
3	-0.131	0.662	0.805
3	0.709	0.772	-0.056
3	0.003	-0.899	0.542
3	0.075	0.307	-1.001
3	-0.389	0.477	0.851
3	0.823	0.583	-0.29
3	0.255	-0.95	0.368
3	0.212	0.3	-0.983
3	-0.146	0.734	0.737
3	0.881	0.562	-0.099
3	0.204	-0.929	0.444
3	-0.254	0.09	-1.015
3	-0.459	0.551	0.767
3	0.947	0.438	0.115
3	0.088	-1.012	0.264
3	0.021	-0.033	-1.049
3	-0.179	0.622	0.826
3	0.815	0.659	0.057
3	-0.03	-0.928	0.49
3	0.02	-0.026	-1.049
3	-0.336	0.295	0.95
3	0.845	0.606	-0.149
3	0.001	-1.015	0.269
3	-0.206	-0.051	-1.028
3	-0.438	0.549	0.781
3	0.85	0.616	0.017
3	0.103	-1.042	0.075
3	0.024	-0.181	-1.034
3	-0.288	0.61	0.804
3	0.858	0.605	-0.017
3	0.48	-0.873	0.33
3	0.021	-0.058	-1.048
3	-0.055	0.654	0.82
3	0.924	0.358	0.346
3	0.174	-0.988	0.308
3	-0.104	-0.059	-1.043
3	-0.344	0.553	0.824
3	0.912	0.514	0.077
3	0.001	-0.897	0.546
3	-0.101	-0.3	-1.001
3	-0.168	0.143	1.027
3	0.836	0.608	0.185
3	0.065	-0.907	0.525
3	-0.264	-0.176	-1.001
3	-0.341	0.296	0.948
3	0.882	0.527	0.216
3	0.206	-0.8	0.648
3	-0.216	0.067	-1.025
3	-0.13	0.498	0.915
3	0.83	0.508	0.395
3	-0.115	-0.951	0.43
3	0.308	0.128	-0.995
3	0.069	0.518	0.911
3	0.61	0.843	-0.14
3	-0.157	-0.984	0.33
3	0.35	-0.082	-0.987
3	0.106	0.416	0.958
3	0.584	0.861	-0.14
3	0.083	-0.989	0.343
3	-0.057	-0.011	-1.048
3	-0.488	0.427	0.826
3	0.912	0.493	-0.166
3	0.211	-0.973	0.334
3	-0.02	0.105	-1.045
3	-0.3	0.646	0.771
3	0.911	0.523	0.018
3	0.093	-0.962	0.41
3	-0.181	0.232	-1.008
3	-0.248	0.747	0.695
3	0.806	0.652	0.165
3	0.071	-0.981	0.367
3	-0.227	0.101	-1.02
3	-0.388	0.634	0.742
3	0.858	0.598	0.095
3	0.25	-0.971	0.313
3	-0.158	-0.071	-1.036
3	-0.416	0.533	0.803
3	0.96	0.414	0.099
3	0.467	-0.846	0.411
3	-0.105	-0.046	-1.044
3	-0.373	0.491	0.85
3	1.015	0.203	0.175
3	0.23	-0.945	0.395
3	0.254	0.077	-1.016
3	-0.039	0.569	0.881
3	0.871	0.585	-0.017
3	0.008	-0.923	0.501
3	-0.278	0.094	-1.008
3	-0.574	0.39	0.788
3	0.913	0.516	-0.062
3	-0.024	-0.993	0.34
3	-0.002	-0.205	-1.03
3	-0.242	0.364	0.955
3	0.816	0.661	-0.002
3	0.193	-0.985	0.309
3	-0.262	0.018	-1.017
3	-0.536	0.564	0.705
3	0.959	0.425	0.049
3	0.273	-1.003	0.146
3	0.114	-0.219	-1.02
3	-0.29	0.507	0.872
3	0.954	0.438	-0.036
3	0.1	-1.045	0.027
3	0.153	-0.16	-1.026
3	-0.149	0.671	0.794
3	0.808	0.67	-0.03
3	0.062	-0.84	0.627
3	-0.172	0.171	-1.022
3	-0.286	0.476	0.891
3	0.857	0.593	0.126
3	0.439	-0.849	0.434
3	0.463	-0.198	-0.921
3	0.011	0.221	1.026
3	0.994	0.329	-0.074
3	0.391	-0.81	0.541
3	-0.105	-0.268	-1.01
3	-0.255	0.212	0.996
3	0.985	0.237	0.276
3	0.237	-0.956	0.364
3	0.212	0.114	-1.022
3	-0.032	0.649	0.825
3	0.859	0.602	0.03
3	0.377	-0.78	0.594
3	0.292	0.239	-0.98
3	-0.039	0.506	0.919
3	0.955	0.435	-0.013
3	0.056	-1.033	0.179
3	-0.136	0.098	-1.036
3	-0.471	0.685	0.641
3	0.862	0.591	-0.097
3	-0.044	-0.92	0.504
3	0.048	-0.053	-1.048
3	-0.228	0.3	0.98
3	0.813	0.66	-0.078
3	0.206	-0.888	0.521
3	-0.175	-0.001	-1.035
3	-0.364	0.425	0.888
3	0.945	0.437	0.138
3	0.12	-0.992	0.322
3	-0.17	0.117	-1.03
3	-0.546	0.565	0.696
3	0.928	0.479	-0.108
3	0.078	-1.025	0.216
3	0.013	-0.017	-1.05
3	-0.169	0.679	0.783
3	0.795	0.682	0.067
3	0.546	-0.776	0.449
3	0.355	-0.409	-0.9
3	0.168	0.127	1.029
3	0.986	0.255	0.254
3	0.42	-0.941	0.2
3	0.404	-0.251	-0.936
3	-0.117	0.392	0.967
3	0.986	0.34	-0.117
3	0.028	-1.001	0.314
3	-0.12	-0.304	-0.998
3	-0.184	0.409	0.949
3	0.8	0.644	0.219
3	0.187	-0.899	0.509
3	-0.148	-0.282	-1.001
3	-0.203	0.262	0.996
3	0.896	0.464	0.29
3	0.092	-1.03	0.181
3	0.511	0.133	-0.908
3	0.166	0.712	0.753
3	0.679	0.779	-0.186
3	0.221	-0.946	0.399
3	-0.195	-0.116	-1.025
3	-0.26	0.525	0.872
3	0.889	0.481	0.284
3	0.358	-0.945	0.284
3	-0.229	-0.131	-1.016
3	-0.389	0.577	0.786
3	0.965	0.325	0.258
3	0.298	-0.966	0.283
3	-0.147	-0.155	-1.028
3	-0.326	0.55	0.833
3	0.946	0.405	0.209
3	0.351	-0.965	0.219
3	0.002	0.009	-1.05
3	-0.483	0.571	0.737
3	1	0.299	-0.111
3	-0.327	-0.74	0.669
3	0.103	-0.015	-1.045
3	0.14	0.181	1.025
3	0.509	0.917	0.061
3	0.377	-0.966	0.164
3	0.571	0.096	-0.876
3	0.342	0.744	0.657
3	0.822	0.653	0.029
3	0.331	-0.923	0.375
3	0.016	-0.126	-1.042
3	-0.254	0.454	0.912
3	0.971	0.384	0.113
3	0.146	-0.938	0.449
3	0.295	-0.209	-0.986
3	0.003	0.241	1.022
3	0.868	0.59	-0.028
3	0.496	-0.865	0.329
3	0.553	-0.034	-0.892
3	0.335	0.538	0.837
3	0.916	0.498	0.126

## Sheet: N=5,Dipyramid
Type	X	Y	Z
2	0.046	0.023	0.999
2	-0.013	0.994	0.109
2	0.856	-0.51	0.08
2	-0.861	-0.498	0.105
2	0.068	0.006	-0.998
3	0.212	0.129	0.969
3	0.049	0.991	0.124
3	0.923	-0.377	0.079
3	-0.906	-0.423	0.027
3	0.167	0.058	-0.984
3	-0.187	-0.032	0.982
3	-0.226	0.971	0.084
3	0.749	-0.64	0.17
3	-0.877	-0.454	0.16
3	-0.196	0.049	-0.979
3	0.203	0.02	0.979
3	0.143	0.981	0.135
3	0.869	-0.387	0.307
3	-0.843	-0.538	0.017
3	-0.048	0.047	-0.998
3	0.16	-0.038	0.986
3	0.216	0.971	0.099
3	0.938	-0.345	-0.021
3	-0.832	-0.533	0.151
3	0.309	-0.072	-0.948
3	-0.011	0.204	0.979
3	-0.069	0.997	0.043
3	0.86	-0.51	-0.033
3	-0.892	-0.449	-0.054
3	-0.029	0.118	-0.993
3	-0.016	0.168	0.986
3	-0.186	0.981	0.052
3	0.82	-0.571	0.029
3	-0.91	-0.409	-0.067
3	-0.099	0.097	-0.99
3	0.053	-0.271	0.961
3	-0.144	0.98	0.137
3	0.772	-0.625	0.118
3	-0.782	-0.464	0.416
3	0.311	-0.142	-0.94
3	-0.01	-0.086	0.996
3	0.179	0.981	0.077
3	0.863	-0.503	0.05
3	-0.757	-0.649	0.079
3	0.016	-0.098	-0.995
3	0.002	0.205	0.979
3	0.007	0.994	0.109
3	0.915	-0.403	-0.02
3	-0.892	-0.398	0.212
3	0.203	0.193	-0.96
3	0.019	0.001	1
3	0.018	0.997	0.074
3	0.905	-0.406	0.126
3	-0.874	-0.408	0.265
3	0.139	0.122	-0.983
3	0.076	-0.054	0.996
3	-0.125	0.96	0.252
3	0.651	-0.756	0.065
3	-0.743	-0.665	-0.07
3	-0.041	-0.309	-0.95

## Sheet: N=5,Pyramid
Type	X	Y	Z
2	-0.007	0.035	0.999
2	0.66	0.723	-0.205
2	0.684	-0.708	-0.176
2	-0.722	0.672	-0.164
2	-0.733	-0.643	-0.222
3	-0.217	0.208	1.006
3	0.738	0.558	-0.496
3	0.474	-0.78	-0.518
3	-0.913	0.497	-0.149
3	-0.527	-0.597	-0.684
3	-0.121	-0.209	1.022
3	0.695	0.68	-0.396
3	0.69	-0.637	-0.469
3	-0.711	0.519	-0.573
3	-0.834	-0.604	-0.204
3	-0.023	-0.369	0.983
3	0.376	0.921	-0.336
3	0.877	-0.576	0.049
3	-0.691	0.713	-0.34
3	-1.029	-0.206	-0.014
3	-0.156	-0.09	1.034
3	0.889	0.506	-0.236
3	0.609	-0.846	0.125
3	-0.91	0.496	0.172
3	-0.631	-0.837	-0.063
3	0.02	-0.221	1.026
3	0.677	0.667	-0.446
3	1.004	-0.166	-0.257
3	-0.224	0.918	-0.457
3	-0.806	-0.673	0.014
3	-0.51	0.037	0.917
3	0.61	0.721	-0.459
3	0.333	-0.816	-0.571
3	-0.774	0.682	-0.195
3	-0.563	-0.843	-0.274
3	0.342	-0.311	0.943
3	0.809	0.585	-0.324
3	0.894	-0.543	-0.085
3	-0.503	0.796	-0.465
3	-0.635	-0.802	-0.237
3	0.042	-0.495	0.925
3	0.931	0.314	-0.369
3	0.664	-0.805	-0.12
3	-0.886	0.466	-0.316
3	-0.543	-0.882	-0.174
3	-0.121	0.229	1.017
3	0.62	0.702	-0.475
3	0.796	-0.459	-0.509
3	-0.507	0.863	-0.319
3	-0.726	-0.664	-0.366
3	0.389	0.294	0.93
3	0.661	0.797	-0.175
3	0.836	-0.614	-0.164
3	-0.689	0.721	-0.328
3	-0.765	-0.44	-0.569
3	-0.228	-0.124	1.018
3	0.608	0.791	-0.328
3	0.676	-0.798	-0.091
3	-0.841	0.625	-0.066
3	-0.863	-0.586	-0.118
3	0.364	-0.314	0.933
3	0.466	0.808	0.482
3	0.789	-0.684	0.108
3	-0.65	0.771	-0.293
3	-0.823	-0.498	0.42
3	0.049	0.58	0.874
3	0.505	0.916	-0.089
3	0.672	-0.767	-0.251
3	-0.67	0.807	0.041
3	-0.73	-0.551	-0.517
3	0.04	-0.023	1.049
3	0.807	0.655	-0.152
3	0.803	-0.674	-0.055
3	-0.725	0.755	-0.085
3	-0.707	-0.761	-0.154
3	-0.293	0.36	0.942
3	0.714	0.765	-0.09
3	0.725	-0.597	-0.47
3	-0.625	0.843	-0.02
3	-0.719	-0.758	-0.101
3	0.108	0.029	1.044
3	0.742	0.55	-0.498
3	0.671	-0.603	-0.538
3	-0.773	0.405	-0.584
3	-0.679	-0.436	-0.671
3	-0.12	-0.012	1.043
3	0.856	0.608	-0.03
3	0.871	-0.564	-0.164
3	-0.863	0.591	-0.091
3	-0.888	-0.557	0.065
3	-0.103	0.127	1.037
3	0.775	0.708	0.005
3	0.798	-0.645	0.221
3	-0.793	0.557	0.403
3	-0.886	-0.564	-0.006
3	-0.003	0.003	1.05
3	0.762	0.708	0.144
3	0.468	-0.891	0.298
3	-0.925	0.399	0.295
3	-0.734	-0.685	0.308
3	-0.106	0.266	1.01
3	0.546	0.875	-0.195
3	0.712	-0.686	-0.353
3	-0.759	0.689	-0.229
3	-0.89	-0.465	-0.308
3	0.253	0.011	1.019
3	0.668	0.785	-0.2
3	0.827	-0.532	-0.369
3	-0.517	0.684	-0.605
3	-0.83	-0.585	-0.266
3	-0.071	0.125	1.04
3	0.639	0.821	0.143
3	0.456	-0.889	-0.323
3	-0.814	0.633	-0.199
3	-0.706	-0.775	0.06
3	0.157	0.248	1.008
3	0.814	0.653	-0.12
3	0.714	-0.762	0.11
3	-0.767	0.693	0.186
3	-0.613	-0.749	-0.407
3	0.457	-0.313	0.892
3	0.726	0.689	-0.316
3	0.6	-0.861	-0.042
3	-0.537	0.78	-0.453
3	-0.362	-0.903	-0.394
3	0.081	0.086	1.043
3	0.862	0.596	-0.074
3	0.526	-0.903	-0.101
3	-0.846	0.62	-0.051
3	-0.484	-0.902	-0.231
3	-0.133	0.02	1.041
3	0.506	0.87	-0.3
3	0.519	-0.901	-0.146
3	-0.89	0.533	-0.162
3	-0.848	-0.511	-0.35
3	-0.109	-0.038	1.044
3	0.603	0.821	-0.256
3	0.728	-0.756	0.03
3	-0.505	0.917	0.082
3	-0.616	-0.839	-0.14
3	-0.268	0.193	0.997
3	0.492	0.884	-0.281
3	0.553	-0.86	-0.238
3	-0.9	0.538	-0.059
3	-0.889	-0.443	-0.34
3	0.392	-0.384	0.895
3	0.869	0.444	-0.388
3	0.792	-0.689	0.018
3	-0.792	0.55	-0.415
3	-0.636	-0.715	-0.433
3	0.178	-0.247	1.005
3	0.489	0.663	-0.651
3	0.681	-0.773	-0.202
3	-0.703	0.416	-0.659
3	-0.699	-0.329	-0.711
3	-0.141	-0.081	1.037
3	0.785	0.659	-0.228
3	0.893	-0.551	-0.029
3	-0.813	0.664	-0.005
3	-0.901	-0.536	-0.056
3	0.015	0.252	1.019
3	0.482	0.822	-0.44
3	0.828	-0.608	-0.214
3	-0.657	0.783	-0.241
3	-0.823	-0.388	-0.525
3	0.043	0.108	1.044
3	0.744	0.637	-0.378
3	0.796	-0.616	-0.3
3	-0.801	0.613	-0.292
3	-0.78	-0.52	-0.473
3	-0.136	0.027	1.041
3	0.824	0.613	-0.217
3	0.517	-0.787	-0.465
3	-0.869	0.515	-0.287
3	-0.651	-0.777	-0.273
3	-0.106	0.161	1.032
3	0.61	0.854	-0.032
3	0.813	-0.655	-0.109
3	-0.76	0.723	0.055
3	-0.927	-0.488	-0.065
3	0.011	0.252	1.019
3	0.67	0.801	-0.113
3	0.715	-0.707	-0.303
3	-0.758	0.704	-0.182
3	-0.801	-0.608	-0.301
3	0.198	-0.188	1.014
3	0.279	1.01	-0.058
3	0.756	-0.727	0.05
3	-0.586	0.815	-0.308
3	-0.958	-0.427	-0.054
3	-0.138	-0.064	1.039
3	0.828	0.645	-0.025
3	0.611	-0.788	0.331
3	-0.738	0.677	0.317
3	-0.569	-0.869	0.15
3	0.245	0.009	1.021
3	0.593	0.862	0.092
3	0.759	-0.725	-0.022
3	-0.576	0.855	-0.198
3	-0.752	-0.728	-0.077
3	-0.25	0.118	1.013
3	0.722	0.652	-0.395
3	0.624	-0.642	-0.548
3	-0.676	0.763	-0.251
3	-0.621	-0.796	-0.289
3	-0.362	-0.012	0.986
3	0.475	0.831	-0.432
3	0.524	-0.767	-0.489
3	-0.672	0.72	-0.363
3	-0.755	-0.69	-0.238
3	-0.206	0.139	1.02
3	0.557	0.89	0.005
3	0.706	-0.748	-0.211
3	-0.647	0.827	0.017
3	-0.795	-0.684	0.056
3	0.23	0.3	0.979
3	0.777	0.546	-0.447
3	0.849	-0.39	-0.479
3	-0.482	0.874	-0.324
3	-0.548	-0.713	-0.542
3	0.218	0.295	0.984
3	0.498	0.877	0.294
3	0.416	-0.908	0.324
3	-0.763	0.533	0.485
3	-0.796	-0.678	0.095
3	-0.198	0.493	0.906
3	0.652	0.821	0.055
3	0.7	-0.748	-0.232
3	-0.713	0.726	0.257
3	-0.786	-0.679	-0.154
3	-0.021	-0.077	1.047
3	0.491	0.865	-0.336
3	0.527	-0.908	-0.01
3	-0.769	0.705	-0.119
3	-0.731	-0.674	-0.337
3	-0.327	0.12	0.991
3	0.723	0.667	-0.367
3	0.59	-0.608	-0.62
3	-0.809	0.56	-0.366
3	-0.795	-0.619	-0.297
3	0.153	-0.089	1.035
3	0.689	0.699	0.374
3	0.732	-0.75	0.059
3	-0.549	0.882	-0.156
3	-0.522	-0.862	0.294
3	-0.28	0.249	0.981
3	0.505	0.832	-0.394
3	0.392	-0.562	-0.796
3	-0.558	0.609	-0.648
3	-0.728	-0.623	-0.429
3	0.106	0.181	1.029
3	0.634	0.837	0.005
3	0.547	-0.896	0.025
3	-0.89	0.551	0.078
3	-0.819	-0.626	-0.198
3	0.084	0.051	1.045
3	0.677	0.407	-0.691
3	0.691	-0.715	-0.336
3	-0.805	0.638	-0.216
3	-0.4	-0.527	-0.815
3	0.204	-0.073	1.027
3	0.687	0.793	-0.044
3	0.652	-0.75	0.339
3	-0.831	0.62	0.169
3	-0.839	-0.62	-0.116

## Sheet: N=6
Type	X	Y	Z
2	-0.098	0.552	-0.828
2	0.388	-0.56	-0.732
2	-0.837	-0.493	-0.239
2	0.65	0.751	0.117
2	-0.626	0.644	0.44
2	0.727	-0.471	0.499
3	-0.282	0.513	-0.871
3	0.473	-0.609	-0.713
3	-0.926	-0.453	-0.199
3	0.712	0.708	0.307
3	-0.619	0.68	0.507
3	0.761	-0.422	0.587
3	-0.339	0.285	-0.952
3	0.248	-0.607	-0.82
3	-0.799	-0.636	-0.242
3	0.665	0.689	0.43
3	-0.754	0.68	0.267
3	0.671	-0.722	0.364
3	0.418	0.209	-0.94
3	-0.071	-0.405	-0.966
3	-0.804	-0.675	-0.02
3	0.537	0.818	0.382
3	-0.688	0.568	0.554
3	0.784	-0.418	0.56
3	0.18	0.491	-0.91
3	0.048	-0.712	-0.77
3	-0.883	-0.528	-0.21
3	0.662	0.789	0.202
3	-0.971	0.375	0.141
3	0.866	-0.581	0.125
3	-0.168	0.393	-0.959
3	0.43	-0.696	-0.658
3	-0.875	-0.479	-0.329
3	0.68	0.75	0.28
3	-0.418	0.496	0.826
3	0.717	-0.365	0.675
3	-0.054	0.659	-0.816
3	0.454	-0.261	-0.91
3	-0.921	-0.41	-0.294
3	0.671	0.807	0.035
3	-0.452	0.916	0.244
3	0.887	-0.192	0.528
3	-0.07	0.606	-0.854
3	0.277	-0.842	-0.563
3	-0.922	-0.193	-0.464
3	0.568	0.832	0.294
3	-0.662	0.654	0.487
3	1.002	-0.15	0.277
3	0.017	0.619	-0.848
3	0.517	-0.506	-0.761
3	-0.779	-0.697	-0.099
3	0.692	0.783	0.099
3	-0.526	0.757	0.502
3	0.732	-0.558	0.505
3	-0.17	0.546	-0.881
3	0.348	-0.652	-0.746
3	-0.791	-0.474	-0.501
3	0.589	0.866	-0.075
3	-0.515	0.59	0.699
3	0.64	-0.5	0.665
3	-0.22	0.548	-0.868
3	0.684	-0.553	-0.574
3	-0.902	-0.474	-0.251
3	0.755	0.717	-0.137
3	-0.661	0.476	0.662
3	0.593	-0.668	0.552
3	-0.23	0.74	-0.708
3	0.601	-0.469	-0.722
3	-0.835	-0.612	-0.174
3	0.788	0.689	-0.079
3	-0.582	0.728	0.484
3	0.624	-0.496	0.683
3	-0.155	0.583	-0.86
3	0.321	-0.432	-0.901
3	-0.917	-0.511	-0.023
3	0.535	0.836	0.342
3	-0.608	0.834	0.195
3	0.737	-0.497	0.558
3	-0.168	0.659	-0.8
3	0.572	-0.661	-0.583
3	-0.624	-0.814	-0.225
3	0.763	0.71	0.126
3	-0.371	0.747	0.639
3	0.68	-0.592	0.538
3	-0.206	0.706	-0.749
3	0.511	-0.678	-0.617
3	-0.77	-0.7	-0.142
3	0.88	0.545	0.178
3	-0.633	0.635	0.547
3	0.743	-0.436	0.6
3	-0.264	0.546	-0.857
3	0.454	-0.448	-0.834
3	-0.92	-0.468	-0.193
3	0.56	0.795	0.397
3	-0.356	0.928	0.339
3	0.811	-0.306	0.593
3	-0.09	0.723	-0.756
3	0.288	-0.702	-0.726
3	-0.938	-0.452	0.138
3	0.438	0.865	0.404
3	-0.676	0.675	0.436
3	0.655	-0.454	0.684
3	0.148	0.748	-0.722
3	0.379	-0.569	-0.797
3	-0.768	-0.706	-0.115
3	0.796	0.673	0.125
3	-0.5	0.713	0.587
3	0.806	-0.174	0.65
3	-0.389	0.416	-0.882
3	0.263	-0.671	-0.764
3	-0.835	-0.549	-0.322
3	0.671	0.785	0.189
3	-0.669	0.515	0.624
3	0.456	-0.6	0.731
3	-0.319	0.733	-0.681
3	0.299	-0.494	-0.877
3	-0.784	-0.598	-0.36
3	0.703	0.769	-0.131
3	-0.695	0.743	0.259
3	0.577	-0.554	0.68
3	-0.01	0.581	-0.875
3	0.25	-0.746	-0.695
3	-0.958	-0.21	-0.375
3	0.623	0.807	0.252
3	-0.838	0.604	0.19
3	1.012	-0.259	0.108
3	0.109	0.716	-0.76
3	0.235	-0.482	-0.903
3	-0.837	-0.578	0.261
3	0.438	0.833	0.466
3	-0.565	0.853	0.236
3	0.761	-0.373	0.621
3	-0.259	0.532	-0.868
3	0.47	-0.772	-0.534
3	-0.808	-0.524	-0.419
3	0.598	0.861	0.064
3	-0.684	0.646	0.467
3	0.68	-0.762	0.244
3	-0.444	0.732	-0.608
3	0.424	-0.644	-0.713
3	-0.906	-0.385	-0.366
3	0.455	0.946	-0.028
3	-0.535	0.798	0.424
3	0.529	-0.537	0.731
3	-0.094	0.586	-0.866
3	0.566	-0.379	-0.799
3	-0.822	-0.645	-0.104
3	0.732	0.748	-0.085
3	-0.692	0.687	0.39
3	0.599	-0.711	0.488
3	-0.183	0.621	-0.827
3	0.418	-0.534	-0.801
3	-0.863	-0.482	-0.354
3	0.572	0.881	-0.013
3	-0.623	0.785	0.315
3	0.738	-0.593	0.454
3	-0.322	0.415	-0.909
3	0.412	-0.493	-0.831
3	-0.937	-0.175	-0.44
3	0.717	0.762	-0.089
3	-0.884	0.49	0.284
3	0.744	-0.582	0.458
3	-0.113	0.631	-0.832
3	0.194	-0.596	-0.843
3	-0.92	-0.465	-0.199
3	0.534	0.868	0.251
3	-0.625	0.718	0.443
3	0.716	-0.353	0.682
3	0.064	0.607	-0.855
3	0.613	-0.416	-0.744
3	-0.98	-0.287	-0.245
3	0.706	0.776	0.055
3	-0.53	0.767	0.483
3	0.952	-0.15	0.417
3	-0.118	0.442	-0.945
3	0.473	-0.502	-0.792
3	-0.842	-0.326	-0.535
3	0.745	0.732	-0.108
3	-0.618	0.598	0.602
3	0.837	-0.374	0.512
3	-0.363	0.373	-0.912
3	0.348	-0.523	-0.842
3	-0.878	-0.37	-0.441
3	0.897	0.544	-0.033
3	-0.95	0.374	0.246
3	0.735	-0.596	0.454
3	0.066	0.56	-0.886
3	0.508	-0.462	-0.794
3	-0.84	-0.61	-0.157
3	0.739	0.708	0.234
3	-0.462	0.81	0.483
3	0.901	-0.295	0.451
3	-0.443	0.604	-0.736
3	0.562	-0.566	-0.683
3	-0.92	-0.36	-0.356
3	0.743	0.742	0.004
3	-0.62	0.67	0.52
3	0.644	-0.446	0.699
3	-0.267	0.446	-0.913
3	0.349	-0.195	-0.971
3	-0.823	-0.547	-0.355
3	0.721	0.753	-0.125
3	-0.705	0.747	0.218
3	0.595	-0.654	0.566
3	-0.01	0.772	-0.712
3	-0.189	-0.844	-0.595
3	-0.858	-0.363	-0.485
3	0.554	0.883	0.124
3	-0.952	0.421	-0.141
3	0.948	-0.445	0.073
3	0.052	0.593	-0.865
3	0.297	-0.621	-0.792
3	-0.788	-0.555	-0.416
3	0.795	0.641	-0.246
3	-0.794	0.352	0.59
3	0.727	-0.494	0.574
3	-0.243	0.545	-0.864
3	0.337	-0.551	-0.828
3	-0.838	-0.54	-0.33
3	0.426	0.959	0.032
3	-0.6	0.791	0.341
3	0.56	-0.747	0.481
3	0.527	0.386	-0.822
3	0.384	-0.596	-0.775
3	-1.002	-0.312	-0.041
3	0.201	1.016	0.174
3	-0.581	0.672	0.559
3	0.927	-0.435	0.233
3	-0.133	0.515	-0.905
3	0.454	-0.553	-0.769
3	-0.945	-0.341	-0.304
3	0.592	0.867	-0.012
3	-0.619	0.568	0.63
3	0.67	-0.483	0.649
3	-0.199	0.43	-0.937
3	0.587	-0.508	-0.707
3	-0.944	-0.388	-0.248
3	0.84	0.63	-0.015
3	-0.886	0.455	0.333
3	0.762	-0.654	0.305
