# Supplementary material for: Dynamic and asymmetric colloidal molecules
Source: Nat Commun. 2025 Mar 21;16:2819. doi: 10.1038/s41467-025-58057-1 (PMC11928658; doi:10.1038/s41467-025-58057-1)
Supplement: Supplementary file 9 — Source Data [file 41467_2025_58057_MOESM9_ESM.zip › Source Data/Figure2/Figure2a.xlsx]

## Sheet: 0.11
3.48881	35
3.3	34.044
3.29046	34
3.08979	33
3	32.5211
2.89061	32
2.7	31.0544
2.6874	31
2.45586	30
2.4	29.764
2.18499	29
2.1	28.7129
1.83534	28
1.8	27.9118
1.5	27.3746
1.2	27.0574
0.95373	27
0.9	26.9888
0.880932	27
0.6	27.1952
0.3	27.7192

## Sheet: 0.12
4.53121	35
4.5	34.8117
4.359	34
4.20044	33
4.2	32.9971
4.04161	32
3.9	31.0635
3.88973	31
3.72952	30
3.6	29.1945
3.56611	29
3.38548	28
3.3	27.5515
3.18427	27
3	26.1836
2.95348	26
2.7	25.0855
2.67273	25
2.4	24.2285
2.30365	24
2.1	23.5676
1.8	23.0616
1.74992	23
1.5	22.7268
1.2	22.5271
0.9	22.461
0.6	22.5339
0.3	22.7522

## Sheet: 0.13
5.36148	35
5.20048	34
5.1	33.3194
5.05117	33
4.90765	32
4.8	31.2115
4.76986	31
4.63022	30
4.5	29.0623
4.4909	29
4.34087	28
4.2	27.0974
4.18382	27
4.00688	26
3.9	25.4402
3.80949	25
3.6	24.0689
3.58308	24
3.31167	23
3.3	22.9613
3	22.0662
2.97486	22
2.7	21.352
2.52601	21
2.4	20.7722
2.1	20.3232
1.82435	20
1.8	19.9745
1.5	19.7487
1.2	19.6152
0.9	19.5759
0.6	19.6333
0.3	19.7897

## Sheet: 0.14
6.09302	35
6	34.3994
5.93691	34
5.79146	33
5.7	32.3248
5.65484	32
5.52241	31
5.4	30.0427
5.39436	30
5.2629	29
5.13029	28
5.1	27.7792
4.98858	27
4.83815	26
4.8	25.763
4.67083	25
4.5	24.07
4.48635	24
4.27268	23
4.2	22.6921
4.02464	22
3.9	21.5573
3.72956	21
3.6	20.6199
3.36702	20
3.3	19.8402
3	19.2015
2.89178	19
2.7	18.68
2.4	18.2548
2.1802	18
2.1	17.9166
1.8	17.6746
1.5	17.5059
1.2	17.4117
0.9	17.3932
0.6	17.452
0.3	17.5895

## Sheet: 0.15
6.7685	35
6.61371	34
6.6	33.9039
6.46923	33
6.33519	32
6.3	31.723
6.20637	31
6.0818	30
6	29.3314
5.95841	29
5.8323	28
5.7033	27
5.7	26.9755
5.56413	26
5.41623	25
5.4	24.898
5.25113	24
5.1	23.1644
5.06881	23
4.8602	22
4.8	21.7391
4.61932	21
4.5	20.561
4.33698	20
4.2	19.5769
3.99808	19
3.9	18.7485
3.6	18.0462
3.57816	18
3.3	17.4712
3.01907	17
3	16.9712
2.7	16.5765
2.4	16.2452
2.12486	16
2.1	15.98
1.8	15.7958
1.5	15.6717
1.2	15.6084
0.9	15.6069
0.6	15.6681
0.3	15.7931

## Sheet: 0.16
7.40954	35
7.25293	34
7.2	33.6316
7.10861	33
6.97451	32
6.9	31.4094
6.84769	31
6.72518	30
6.60584	29
6.6	28.9509
6.48461	28
6.36139	27
6.3	26.519
6.23204	26
6.09396	25
6	24.3645
5.94436	24
5.77886	23
5.7	22.5647
5.59359	22
5.4	21.0702
5.3847	21
5.14315	20
5.1	19.8393
4.8617	19
4.8	18.8048
4.52857	18
4.5	17.9239
4.2	17.1803
4.12097	17
3.9	16.5465
3.60587	16
3.6	15.9902
3.3	15.5371
3	15.1402
2.87726	15
2.7	14.817
2.4	14.5581
2.1	14.3521
1.8	14.1997
1.5	14.1014
1.2	14.0579
0.9	14.0702
0.6	14.139
0.3	14.2652

## Sheet: 0.17
8.02973	35
7.87009	34
7.8	33.52
7.72401	33
7.58882	32
7.5	31.2983
7.462	31
7.34044	30
7.22273	29
7.2	28.8049
7.10503	28
6.98601	27
6.9	26.2976
6.86289	26
6.73224	25
6.6	24.0502
6.59284	24
6.43913	23
6.3	22.1719
6.2702	22
6.0798	21
6	20.6212
5.864	20
5.7	19.3262
5.61695	19
5.4	18.2346
5.32996	18
5.1	17.3083
4.99112	17
4.8	16.5135
4.58365	16
4.5	15.8212
4.2	15.2272
4.07477	15
3.9	14.7137
3.6	14.2694
3.39579	14
3.3	13.8855
3	13.5704
2.7	13.3022
2.4	13.0812
2.26005	13
2.1	12.9155
1.8	12.8009
1.5	12.7314
1.2	12.7075
0.9	12.7299
0.6	12.7993
0.3	12.9163

## Sheet: 0.18
8.63927	35
8.47522	34
8.4	33.4975
8.32589	33
8.18848	32
8.1	31.3095
8.06032	31
7.93864	30
7.82149	29
7.8	28.8133
7.70572	28
7.58958	27
7.5	26.2452
7.47053	26
7.34552	25
7.21296	24
7.2	23.9087
7.06854	23
6.91086	22
6.9	21.937
6.73444	21
6.6	20.3127
6.53695	20
6.31301	19
6.3	18.9476
6.05544	18
6	17.8072
5.75741	17
5.7	16.8284
5.40819	16
5.4	15.9791
5.1	15.2533
4.98821	15
4.8	14.6154
4.5	14.047
4.47323	14
4.2	13.5659
3.9	13.1333
3.79773	13
3.6	12.766
3.3	12.451
3	12.178
2.76912	12
2.7	11.9515
2.4	11.7783
2.1	11.6452
1.8	11.5525
1.5	11.5009
1.2	11.4908
0.9	11.5229
0.6	11.5977
0.3	11.716

## Sheet: 0.19
9.2468	35
9.07674	34
9	33.5044
8.92272	33
8.78187	32
8.7	31.3744
8.65125	31
8.52838	30
8.41075	29
8.4	28.9064
8.2958	28
8.1814	27
8.1	26.299
8.06505	26
7.94421	25
7.81675	24
7.8	23.8767
7.67933	23
7.52989	22
7.5	21.8166
7.36437	21
7.2	20.1053
7.18019	20
6.97213	19
6.9	18.6884
6.73574	18
6.6	17.4898
6.46497	17
6.3	16.4631
6.15162	16
6	15.5747
5.78482	15
5.7	14.796
5.4	14.1123
5.34777	14
5.1	13.5186
4.81289	13
4.8	12.9789
4.5	12.5204
4.2	12.1018
4.12016	12
3.9	11.7448
3.6	11.433
3.3	11.1588
3.09918	11
3	10.9284
2.7	10.7456
2.4	10.5988
2.1	10.4883
1.8	10.4148
1.5	10.3787
1.2	10.3805
0.9	10.4208
0.6	10.5003
0.3	10.6194

## Sheet: 0.20
9.8606	35
9.68259	34
9.6	33.489
9.52224	33
9.37652	32
9.3	31.4325
9.2423	31
9.1171	30
9	29.0174
8.99793	29
8.88292	28
8.76921	27
8.7	26.3962
8.65455	26
8.53667	25
8.41297	24
8.4	23.9011
8.28093	23
8.13791	22
8.1	21.7565
7.98075	21
7.80654	20
7.8	19.966
7.61102	19
7.5	18.491
7.39037	18
7.2	17.236
7.13948	17
6.9	16.1628
6.85182	16
6.6	15.2363
6.51893	15
6.3	14.4263
6.12958	14
6	13.7078
5.7	13.0659
5.66754	13
5.4	12.5085
5.10332	12
5.1	11.9948
4.8	11.5563
4.5	11.1531
4.37598	11
4.2	10.802
3.9	10.4958
3.6	10.2233
3.31935	10
3.3	9.98592
3	9.79691
2.7	9.64024
2.4	9.51636
2.1	9.42573
1.8	9.36883
1.5	9.34617
1.2	9.35826
0.9	9.40562
0.6	9.48882
0.3	9.60842

[truncated: 16 more sheets: 0.21, 0.22, 0.23, 0.24, 0.25, 0.26, 0.27, 0.28, 0.29, 0.30, 0.31, 0.32, 0.33, 0.34, 0.35, 0.36]
