# Supplementary material for: Dynamic and asymmetric colloidal molecules
Source: Nat Commun. 2025 Mar 21;16:2819. doi: 10.1038/s41467-025-58057-1 (PMC11928658; doi:10.1038/s41467-025-58057-1)
Supplement: Supplementary file 9 — Source Data [file 41467_2025_58057_MOESM9_ESM.zip › Source Data/Figure2/Figure2b.xlsx]

## Sheet: 109
15	1.11091
14.8	1.08856
14.6	1.06636
14.4	1.0443
14.2	1.02239
14	1.00063
13.9942	1

## Sheet: 110
15	2.19863
14.8	2.14962
14.6	2.10087
14.4	2.05238
14.2	2.00416
14.1829	2
14	1.96128
13.8	1.91914
13.6	1.87725
13.4	1.83563
13.2	1.79426
13	1.75315
12.8	1.71231
12.6	1.67174
12.4	1.63144
12.2	1.59141
12	1.55166
11.8	1.5122
11.7386	1.5
11.6	1.47637
11.4	1.44231
11.2	1.40852
11	1.375
10.8	1.34175
10.6	1.30878
10.4	1.27609
10.2	1.24369
10	1.21158
9.8	1.17976
9.6	1.14826
9.4	1.11706
9.2	1.08618
9	1.05563
8.8	1.02542
8.63037	1

## Sheet: 111
15	3.66187
14.8	3.56689
14.6592	3.5
14.6	3.47498
14.4	3.38989
14.2	3.30519
14	3.22087
13.8	3.13695
13.6	3.05342
13.4723	3
13.4	2.97337
13.2	2.89923
13	2.82549
12.8	2.75215
12.6	2.67922
12.4	2.6067
12.2	2.53461
12.1044	2.5
12	2.46705
11.8	2.40374
11.6	2.34084
11.4	2.27836
11.2	2.21631
11	2.1547
10.8	2.09354
10.6	2.03285
10.492	2
10.4	1.97586
10.2	1.92318
10	1.87094
9.8	1.81915
9.6	1.76783
9.4	1.71699
9.2	1.66665
9	1.61681
8.8	1.5675
8.6	1.51873
8.52349	1.5
8.4	1.47417
8.2	1.43242
8	1.39118
7.8	1.35047
7.6	1.3103
7.4	1.2707
7.2	1.23168
7	1.19329
6.8	1.15553
6.6	1.11844
6.4	1.08205
6.2	1.0464
6	1.01152
5.93371	1

## Sheet: 112
15	5.72246
14.8	5.55088
14.7411	5.5
14.6	5.38888
14.4	5.23125
14.2	5.07418
14.106	5
14	4.92427
13.8	4.78085
13.6	4.63799
13.4061	4.5
13.4	4.49608
13.2	4.36653
13	4.23754
12.8	4.10913
12.6297	4
12.6	3.98304
12.4	3.86749
12.2	3.75254
12	3.63819
11.8	3.52446
11.7574	3.5
11.6	3.42005
11.4	3.31863
11.2	3.21784
11	3.11769
10.8	3.0182
10.7638	3
10.6	2.92782
10.4	2.83998
10.2	2.7528
10	2.66629
9.8	2.58049
9.61103	2.5
9.6	2.49592
9.4	2.42098
9.2	2.34672
9	2.27318
8.8	2.20037
8.6	2.12832
8.4	2.05707
8.2387	2
8.2	1.98822
8	1.92681
7.8	1.86617
7.6	1.80633
7.4	1.74732
7.2	1.68918
7	1.63195
6.8	1.57568
6.6	1.5204
6.52612	1.5
6.4	1.47024
6.2	1.42345
6	1.37762
5.8	1.33279
5.6	1.28902
5.4	1.24636
5.2	1.20489
5	1.16468
4.8	1.12579
4.6	1.08833
4.4	1.05238
4.2	1.01807
4.09056	1

## Sheet: 113
15	8.71045
14.8627	8.5
14.8	8.4103
14.6	8.12219
14.5157	8
14.4	7.84422
14.2	7.57396
14.1457	7.5
14	7.31615
13.8	7.06358
13.7501	7
13.6	6.82368
13.4	6.58862
13.3251	6.5
13.2	6.36411
13	6.14635
12.8658	6
12.8	5.93446
12.6	5.73374
12.4	5.53391
12.3664	5.5
12.2	5.3474
12	5.16431
11.82	5
11.8	4.98356
11.6	4.81685
11.4	4.65103
11.2171	4.5
11.2	4.48733
11	4.33745
10.8	4.18849
10.6	4.04047
10.5458	4
10.4	3.9032
10.2	3.77056
10	3.63889
9.8	3.50821
9.7876	3.5
9.6	3.39047
9.4	3.2745
9.2	3.15954
9	3.04563
8.92027	3
8.8	2.93984
8.6	2.83982
8.4	2.74086
8.2	2.643
8	2.54629
7.90439	2.5
7.8	2.45623
7.6	2.37238
7.4	2.28968
7.2	2.20817
7	2.12792
6.8	2.04899
6.67501	2
6.6	1.97474
6.4	1.90738
6.2	1.84132
6	1.77662
5.8	1.71335
5.6	1.6516
5.4	1.59146
5.2	1.53301
5.085	1.5
5	1.47908
4.8	1.43056
4.6	1.38372
4.4	1.33868
4.2	1.29557
4	1.25454
3.8	1.21576
3.6	1.17943
3.4	1.14577
3.2	1.11506
3	1.08765
2.8	1.06394
2.6	1.04446
2.4	1.02988
2.2	1.02111
2	1.01939
1.8	1.02645
1.6	1.04489
1.4	1.07876
1.2	1.13478
1	1.22503

## Sheet: 114
15	13.0884
14.9671	13
14.8	12.5731
14.7718	12.5
14.6	12.0786
14.5683	12
14.4	11.6043
14.3562	11.5
14.2	11.1491
14.1344	11
14	10.7121
13.902	10.5
13.8	10.2923
13.6578	10
13.6	9.88857
13.4002	9.5
13.4	9.49958
13.2	9.13053
13.1298	9
13	8.7748
12.8426	8.5
12.8	8.43088
12.6	8.10282
12.5378	8
12.4	7.78863
12.2122	7.5
12.2	7.48261
12	7.1949
11.8647	7
11.8	6.91425
11.6	6.64707
11.4903	6.5
11.4	6.38912
11.2	6.14221
11.0851	6
11	5.90395
10.8	5.67702
10.6437	5.5
10.6	5.4551
10.4	5.24777
10.2	5.04181
10.1598	5
10	4.8503
9.8	4.6635
9.62408	4.5
9.6	4.47999
9.4	4.31181
9.2	4.14504
9.02503	4
9	3.98159
8.8	3.83279
8.6	3.68543
8.4	3.53958
8.34615	3.5
8.2	3.40553
8	3.27681
7.8	3.14964
7.6	3.0241
7.56193	3
7.4	2.9106
7.2	2.80117
7	2.69339
6.8	2.58735
6.63318	2.5
6.6	2.48498
6.4	2.39382
6.2	2.30441
6	2.21684
5.8	2.13122
5.6	2.04765
5.48448	2
5.4	1.97004
5.2	1.89976
5	1.83154
4.8	1.76551
4.6	1.70181
4.4	1.64061
4.2	1.58209
4	1.52644
3.90096	1.5
3.8	1.47669
3.6	1.43262
3.4	1.39165
3.2	1.35409
3	1.32034
2.8	1.29088
2.6	1.26633
2.4	1.24747
2.2	1.23537
2	1.23147
1.8	1.23785
1.6	1.25759
1.4	1.29547
1.2	1.35947
1	1.46398

## Sheet: 115
15	19.4775
14.8912	19
14.8	18.6153
14.7732	18.5
14.6524	18
14.6	17.7917
14.528	17.5
14.4	17.0031
14.3992	17
14.2678	16.5
14.2	16.2533
14.1316	16
14	15.5342
13.9905	15.5
13.8456	15
13.8	14.85
13.6955	14.5
13.6	14.1958
13.5396	14
13.4	13.5698
13.3777	13.5
13.2098	13
13.2	12.9724
13.0355	12.5
13	12.4035
12.8538	12
12.8	11.8597
12.664	11.5
12.6	11.3402
12.4655	11
12.4	10.844
12.2574	10.5
12.2	10.3699
12.0387	10
12	9.91678
11.8082	9.5
11.8	9.48335
11.6	9.07176
11.5655	9
11.4	8.67912
11.3084	8.5
11.2	8.30306
11.0344	8
11	7.94183
10.8	7.59936
10.7425	7.5
10.6	7.27304
10.4291	7
10.4	6.95736
10.2	6.66055
10.0922	6.5
10	6.37459
9.8	6.10115
9.72653	6
9.6	5.84168
9.4	5.59125
9.32763	5.5
9.2	5.3546
9	5.12674
8.88896	5
8.8	4.90883
8.6	4.703
8.40077	4.5
8.4	4.4993
8.2	4.31485
8	4.13246
7.85407	4
7.8	3.95657
7.6	3.79477
7.4	3.6351
7.22905	3.5
7.2	3.47985
7	3.3398
6.8	3.20196
6.6	3.06645
6.50165	3
6.4	2.94022
6.2	2.82309
6	2.70835
5.8	2.59613
5.62521	2.5
5.6	2.48802
5.4	2.39271
5.2	2.29997
5	2.20997
4.8	2.12288
4.6	2.03889
4.50528	2
4.4	1.96273
4.2	1.89382
4	1.82814
3.8	1.76595
3.6	1.70753
3.4	1.65324
3.2	1.60349
3	1.55877
2.8	1.51969
2.68076	1.5
2.6	1.4882
2.4	1.46505
2.2	1.44962
2	1.44356
1.8	1.44926
1.6	1.47028
1.45735	1.5
1.4	1.51295
1.2	1.58884
1	1.71221

## Sheet: 116
15	28.7229
14.9696	28.5
14.8996	28
14.8277	27.5
14.8	27.3126
14.7549	27
14.6808	26.5
14.6044	26
14.6	25.9716
14.5278	25.5
14.4489	25
14.4	24.6991
14.3684	24.5
14.2866	24
14.2021	23.5
14.2	23.4881
14.1171	23
14.0291	22.5
14	22.3394
13.9398	22
13.848	21.5
13.8	21.2471
13.7541	21
13.658	20.5
13.6	20.2091
13.5592	20
13.4582	19.5
13.4	19.2228
13.3542	19
13.2476	18.5
13.2	18.2856
13.138	18
13.0248	17.5
13	17.3946
12.9091	17
12.8	16.5479
12.7887	16.5
12.6657	16
12.6	15.7452
12.5381	15.5
12.4056	15
12.4	14.9797
12.2698	14.5
12.2	14.2555
12.1284	14
12	13.5648
11.9813	13.5
11.829	13
11.8	12.9099
11.6707	12.5
11.6	12.2882
11.5055	12
11.4	11.6968
11.3328	11.5
11.2	11.1344
11.152	11
11	10.6002
10.9625	10.5
10.8	10.0928
10.7635	10
10.6	9.61123
10.5539	9.5
10.4	9.15394
10.3324	9
10.2	8.7195
10.0976	8.5
10	8.30627
9.84726	8
9.8	7.91246
9.6	7.5383
9.5798	7.5
9.4	7.18643
9.29367	7
9.2	6.84952
9	6.52689
8.98356	6.5
8.8	6.22632
8.64799	6
8.6	5.93518
8.4	5.66254
8.28076	5.5
8.2	5.40072
8	5.15371
7.87534	5
7.8	4.91676
7.6	4.69476
7.42278	4.5
7.4	4.47772
7.2	4.27995
7	4.08507
6.91276	4
6.8	3.9029
6.6	3.73131
6.4	3.56276
6.32555	3.5
6.2	3.40728
6	3.26084
5.8	3.11757
5.6328	3
5.6	2.97994
5.4	2.85738
5.2	2.73812
5	2.62236
4.8	2.51033
4.78146	2.5
4.6	2.4125
4.4	2.31941
4.2	2.23022
4	2.14523
3.8	2.06477
3.6294	2
3.6	1.99032
3.4	1.92723
3.2	1.86916
3	1.81665
2.8	1.7704
2.6	1.73123
2.4	1.70023
2.2	1.67883
2	1.66898
1.8	1.67343
1.6	1.69621
1.4	1.74361
1.2	1.826
1	1.96209

## Sheet: 117
14.3417	35
14.2897	34.5
14.2364	34
14.2	33.6655
14.1824	33.5
14.1283	33
14.0729	32.5
14.0161	32
14	31.8612
13.9592	31.5
13.9013	31
13.8419	30.5
13.8	30.1552
13.7816	30
13.721	29.5
13.6587	29
13.6	28.5414
13.5948	28.5
13.531	28
13.4654	27.5
13.4	27.0157
13.3979	27
13.3305	26.5
13.261	26
13.2	25.5737
13.1897	25.5
13.1181	25
13.0441	24.5
13	24.2103
12.9687	24
12.8922	23.5
12.813	23
12.8	22.9201
12.7332	22.5
12.6509	22
12.6	21.7011
12.5666	21.5
12.4808	21
12.4	20.5471
12.3918	20.5
12.302	20
12.2084	19.5
12.2	19.4567
12.1137	19
12.0151	18.5
12	18.4259
11.915	18
11.8107	17.5
11.8	17.4508
11.7046	17
11.6	16.5287
11.5938	16.5
11.481	16
11.4	15.6583
11.3634	15.5
11.2421	15
11.2	14.8343
11.1169	14.5
11	14.054
10.9862	14
10.8516	13.5
10.8	13.3185
10.7114	13
10.6	12.6215
10.565	12.5
10.4123	12
10.4	11.962
10.2537	11.5
10.2	11.3408
10.0873	11
10	10.7526
9.91251	10.5
9.8	10.1961
9.72866	10
9.6	9.66998
9.53481	9.5
9.4	9.1728
9.32987	9
9.2	8.70302
9.11242	8.5
9	8.25891
8.88069	8
8.8	7.83857
8.63238	7.5
8.6	7.43993
8.4	7.06464
8.36594	7
8.2	6.71206
8.07826	6.5
8	6.37592
7.8	6.05732
7.76439	6
7.6	5.76046
7.42033	5.5
7.4	5.47347
7.2	5.20941
7.03999	5
7	4.95319
6.8	4.71719
6.61323	4.5
6.6	4.48633
6.4	4.27749
6.2	4.07255
6.12921	4
6	3.88324
5.8	3.70435
5.6	3.52959
5.56621	3.5
5.4	3.3726
5.2	3.22254
5	3.07683
4.89279	3
4.8	2.94218
4.6	2.81957
4.4	2.70156
4.2	2.58848
4.03685	2.5
4	2.48268
3.8	2.39094
3.6	2.30454
3.4	2.22396
3.2	2.14976
3	2.08261
2.8	2.02333
2.70886	2
2.6	1.97545
2.4	1.93877
2.2	1.91265
2	1.89925
1.8	1.90163
1.6	1.92429
1.4	1.97426
1.34095	2
1.2	2.067
1	2.22269

## Sheet: 118
13.1527	35
13.1046	34.5
13.0554	34
13.0051	33.5
13	33.4505
12.955	33
12.904	32.5
12.8517	32
12.8	31.5181
12.7981	31.5
12.7449	31
12.6904	30.5
12.6344	30
12.6	29.7004
12.5776	29.5
12.5205	29
12.4618	28.5
12.4015	28
12.4	27.9882
12.3414	27.5
12.2796	27
12.2159	26.5
12.2	26.3782
12.152	26
12.0866	25.5
12.0191	25
12	24.8625
11.9511	24.5
11.8815	24
11.8095	23.5
11.8	23.4355
11.7373	23
11.6628	22.5
11.6	22.0932
11.586	22
11.5086	21.5
11.4282	21
11.4	20.8301
11.3466	20.5
11.2627	20
11.2	19.6409
11.1761	19.5
11.0881	19
11	18.5208
10.9963	18.5
10.9036	18
10.8065	17.5
10.8	17.4678
10.7081	17
10.605	16.5
10.6	16.4766
10.5003	16
10.4	15.5441
10.3905	15.5
10.2785	15
10.2	14.6675
10.1614	14.5
10.0404	14
10	13.8416
9.915	13.5
9.8	13.0636
9.78365	13
9.64795	12.5
9.6	12.3333
9.50624	12
9.4	11.6451
9.35751	11.5
9.20142	11
9.2	10.9957
9.03884	10.5
9	10.3884
8.8674	10
8.8	9.81605
8.68628	9.5
8.6	9.27719
8.49446	9
8.4	8.77015
8.29066	8.5
8.2	8.29312
8.07325	8
8	7.8441
7.8401	7.5
7.8	7.42088
7.6	7.0224
7.58891	7
7.4	6.65169
7.31813	6.5
7.2	6.30116
7.02117	6
7	5.96777
6.8	5.65995
6.69588	5.5
6.6	5.36765
6.4	5.09198
6.33341	5
6.2	4.83544
6	4.59105
5.9254	4.5
5.8	4.36426
5.6	4.15007
5.45772	4
5.4	3.94639
5.2	3.76112
5	3.58115
4.90863	3.5
4.8	3.4156
4.6	3.26306
4.4	3.11618
4.23602	3
4.2	2.97779
4	2.85663
3.8	2.74161
3.6	2.63324
3.4	2.5321
3.33267	2.5
3.2	2.44486
3	2.36841
2.8	2.30047
2.6	2.24212
2.4	2.19478
2.2	2.16027
2	2.14109
1.8	2.14068
1.6	2.16411
1.4	2.21913
1.2	2.31854
1	2.48522

[truncated: 35 more sheets: 119, 120, 121, 122, 123, 124, 125, 126, 127, 128, 129, 130, 131, 132, 133, 134, 135, 136, 137, 138 …]
