# Supplementary material for: Dynamic and asymmetric colloidal molecules
Source: Nat Commun. 2025 Mar 21;16:2819. doi: 10.1038/s41467-025-58057-1 (PMC11928658; doi:10.1038/s41467-025-58057-1)
Supplement: Supplementary file 9 — Source Data [file 41467_2025_58057_MOESM9_ESM.zip › Source Data/Figure2/Figure2c.xlsx]

## Sheet: 260
10.7282	1
10.8	1.03624
11.2	1.21518
11.6	1.37477
12	1.51174
12.4	1.62232
12.8	1.70206
13.2	1.74574
13.6	1.74718
14	1.69899
14.4	1.59235
14.8	1.41655

## Sheet: 261
9.72318	1
10	1.16871
10.4	1.39909
10.8	1.6168
11.2	1.81956
11.5902	2
11.6	2.00505
12	2.18111
12.4	2.33172
12.8	2.45235
13.2	2.53765
13.6	2.58123
14	2.57544
14.4	2.51104
14.8	2.37677

## Sheet: 262
8.9448	1
9.2	1.17745
9.6	1.44576
10	1.70629
10.4	1.95744
10.4733	2
10.8	2.21042
11.2	2.45247
11.6	2.67823
12	2.88462
12.2558	3
12.4	3.07305
12.8	3.24114
13.2	3.37518
13.6	3.46865
14	3.51368
14.4	3.5007
14.8	3.41799

## Sheet: 263
8.28317	1
8.4	1.08945
8.8	1.38545
9.2	1.67731
9.6	1.96388
9.65328	2
10	2.25947
10.4	2.54933
10.8	2.82938
11.0583	3
11.2	3.10428
11.6	3.37613
12	3.63033
12.4	3.86333
12.6677	4
12.8	4.07637
13.2	4.26762
13.6	4.42023
14	4.52622
14.4	4.57585
14.8	4.55703

## Sheet: 264
7.69647	1
8	1.24154
8.4	1.55595
8.8	1.86813
8.97412	2
9.2	2.18815
9.6	2.51235
10	2.83144
10.2196	3
10.4	3.15359
10.8	3.47876
11.2	3.7939
11.4761	4
11.6	4.10365
12	4.41261
12.4	4.70272
12.8	4.96988
12.8527	5
13.2	5.22601
13.6	5.44884
14	5.62805
14.4	5.75386
14.8	5.81408

## Sheet: 265
7.16189	1
7.2	1.03229
7.6	1.36251
8	1.69278
8.37359	2
8.4	2.02381
8.8	2.37225
9.2	2.71901
9.52882	3
9.6	3.06717
10	3.42987
10.4	3.7879
10.6451	4
10.8	4.14944
11.2	4.51778
11.6	4.8762
11.7475	5
12	5.23887
12.4	5.59497
12.8	5.93141
12.8917	6
13.2	6.26356
13.6	6.56983
14	6.83697
14.3033	7
14.4	7.06052
14.8	7.23334

## Sheet: 266
6.67012	1
6.8	1.11293
7.2	1.45546
7.6	1.79933
7.83602	2
8	2.15258
8.4	2.51842
8.8	2.88444
8.92961	3
9.2	3.26575
9.6	3.65348
9.9606	4
10	4.04201
10.4	4.45109
10.8	4.85638
10.9477	5
11.2	5.27486
11.6	5.69676
11.8976	6
12	6.11793
12.4	6.55041
12.8	6.96758
12.8343	7
13.2	7.39592
13.6	7.80137
13.8194	8
14	8.1899
14.4	8.55226
14.8	8.85837

## Sheet: 267
6.20867	1
6.4	1.17014
6.8	1.52317
7.2	1.87863
7.33865	2
7.6	2.24999
8	2.63063
8.38681	3
8.4	3.01384
8.8	3.42146
9.2	3.83036
9.3694	4
9.6	4.25566
10	4.69248
10.2853	5
10.4	5.1378
10.8	5.6035
11.1444	6
11.2	6.07195
11.6	6.56642
11.9563	7
12	7.06031
12.4	7.58132
12.7307	8
12.8	8.10049
13.2	8.64153
13.4793	9
13.6	9.17968
14	9.7255
14.2209	10
14.4	10.2619
14.8	10.7789

## Sheet: 268
5.77264	1
6	1.20619
6.4	1.5681
6.8	1.93341
6.87416	2
7.2	2.31927
7.6	2.71243
7.89291	3
8	3.11531
8.4	3.53899
8.8	3.96573
8.83303	4
9.2	4.42072
9.6	4.88077
9.70626	5
10	5.36661
10.4	5.863
10.5136	6
10.8	6.38725
11.2	6.92301
11.2598	7
11.6	7.49473
11.952	8
12	8.07841
12.4	8.70217
12.5974	9
12.8	9.35131
13.1877	10
13.2	10.0239
13.6	10.7476
13.748	11
14	11.5041
14.2664	12
14.4	12.2939
14.7513	13
14.8	13.1164

## Sheet: 269
5.35814	1
5.6	1.22315
6	1.5925
6.4	1.96607
6.43695	2
6.8	2.36329
7.2	2.76694
7.43171	3
7.6	3.18536
8	3.62248
8.34361	4
8.4	4.06821
8.8	4.54275
9.18219	5
9.2	5.0236
9.6	5.54021
9.95419	6
10	6.06632
10.4	6.63046
10.6636	7
10.8	7.21495
11.2	7.83307
11.311	8
11.6	8.49299
11.9023	9
12	9.18687
12.4	9.92992
12.4394	10
12.8	10.739
12.9324	11
13.2	11.6127
13.3777	12
13.6	12.5665
13.7808	13
14	13.6181
14.1459	14
14.4	14.7849
14.4763	15
14.7779	16
14.8	16.0845

[truncated: 61 more sheets: 270, 271, 272, 273, 274, 275, 276, 277, 278, 279, 280, 281, 282, 283, 284, 285, 286, 287, 288, 289 …]
