# Supplementary material for: Dynamic and asymmetric colloidal molecules
Source: Nat Commun. 2025 Mar 21;16:2819. doi: 10.1038/s41467-025-58057-1 (PMC11928658; doi:10.1038/s41467-025-58057-1)
Supplement: Supplementary file 9 — Source Data [file 41467_2025_58057_MOESM9_ESM.zip › Source Data/Figure2/Figure2d-e/delta_qvssigma_q.xlsx]

## Sheet: Sheet1
A	ksig	Ds	N	delta_q	sigma_q
5	2	0.85	3	0.238279	0.147878
5	2	1.05	3	0.257127	0.151978
5	2	1.25	3	0.275174	0.158692
5	2	1.45	3	0.287895	0.160262
5	4	0.85	3	0.243608	0.148502
5	4	1.05	3	0.275507	0.152697
5	4	1.25	3	0.298105	0.158116
5	4	1.45	3	0.304194	0.162032
5	6	0.85	3	0.258905	0.149324
5	6	1.05	3	0.293075	0.158857
5	6	1.25	3	0.305524	0.158715
5	6	1.45	3	0.317399	0.161828
5	8	0.85	3	0.276085	0.151263
5	8	1.05	3	0.305134	0.159771
5	8	1.25	3	0.317252	0.155609
5	8	1.45	3	0.321763	0.161687
5	10	0.85	3	0.2844	0.157018
5	10	1.05	3	0.313939	0.156607
5	10	1.25	3	0.315704	0.158021
5	10	1.45	3	0.324394	0.159285
5	12	0.85	3	0.295954	0.152917
5	12	1.05	3	0.315035	0.15822
5	12	1.25	3	0.317682	0.158661
5	12	1.45	3	0.32628	0.160109
5	14	0.85	3	0.304415	0.154156
5	14	1.05	3	0.319229	0.159408
5	14	1.25	3	0.32379	0.16076
5	14	1.45	3	0.325866	0.159938
5	16	0.85	3	0.300643	0.157737
5	16	1.05	3	0.321006	0.157119
5	16	1.25	3	0.322889	0.160189
5	16	1.45	3	0.333268	0.163572
5	18	0.85	3	0.307996	0.158634
5	18	1.05	3	0.317328	0.15701
5	18	1.25	3	0.320543	0.159396
5	18	1.45	3	0.321528	0.159606
5	20	0.85	3	0.30651	0.155191
5	20	1.05	3	0.317896	0.156289
5	20	1.25	3	0.327579	0.160752
5	20	1.45	3	0.325738	0.159133
5	22	0.85	3	0.307254	0.155034
5	22	1.05	3	0.328222	0.161438
5	22	1.25	3	0.33072	0.161637
5	22	1.45	3	0.325109	0.159994
5	24	0.85	3	0.311353	0.157491
5	24	1.05	3	0.326882	0.159995
5	24	1.25	3	0.327895	0.158301
5	24	1.45	3	0.323731	0.162146
5	26	0.85	3	0.316587	0.153314
5	26	1.05	3	0.324625	0.159397
5	26	1.25	3	0.326601	0.158045
5	26	1.45	3	0.327704	0.161881
5	28	0.85	3	0.314805	0.155961
5	28	1.05	3	0.32708	0.156739
5	28	1.25	3	0.323465	0.161081
5	28	1.45	3	0.323166	0.161869
5	30	0.85	3	0.322486	0.154885
5	30	1.05	3	0.314627	0.158555
5	30	1.25	3	0.325806	0.165002
5	30	1.45	3	0.32467	0.159151
10	2	0.85	3	0.178187	0.117208
10	2	1.05	3	0.206566	0.136017
10	2	1.25	3	0.227724	0.145048
10	2	1.45	3	0.253378	0.150368
10	4	0.85	3	0.194556	0.126206
10	4	1.05	3	0.236966	0.144162
10	4	1.25	3	0.271673	0.153701
10	4	1.45	3	0.289324	0.157952
10	6	0.85	3	0.219998	0.13375
10	6	1.05	3	0.260051	0.148054
10	6	1.25	3	0.294449	0.158179
10	6	1.45	3	0.309284	0.160928
10	8	0.85	3	0.239804	0.137594
10	8	1.05	3	0.286218	0.155165
10	8	1.25	3	0.307725	0.15893
10	8	1.45	3	0.317399	0.161457
10	10	0.85	3	0.264993	0.147076
10	10	1.05	3	0.298649	0.154245
10	10	1.25	3	0.318411	0.156913
10	10	1.45	3	0.32123	0.161212
10	12	0.85	3	0.270693	0.143939
10	12	1.05	3	0.304841	0.156813
10	12	1.25	3	0.318367	0.156918
10	12	1.45	3	0.332427	0.159555
10	14	0.85	3	0.290227	0.155846
10	14	1.05	3	0.312851	0.155797
10	14	1.25	3	0.323056	0.159577
10	14	1.45	3	0.329399	0.159108
10	16	0.85	3	0.291364	0.155345
10	16	1.05	3	0.314039	0.156893
10	16	1.25	3	0.324869	0.15918
10	16	1.45	3	0.324897	0.158171
10	18	0.85	3	0.292346	0.15282
10	18	1.05	3	0.313931	0.156194
10	18	1.25	3	0.321812	0.158344
10	18	1.45	3	0.328368	0.158797
10	20	0.85	3	0.295909	0.154906
10	20	1.05	3	0.320378	0.158244
10	20	1.25	3	0.324676	0.157005
10	20	1.45	3	0.326591	0.160391
10	22	0.85	3	0.301446	0.153108
10	22	1.05	3	0.319178	0.159335
10	22	1.25	3	0.32341	0.159378
10	22	1.45	3	0.322901	0.162968
10	24	0.85	3	0.304359	0.154328
10	24	1.05	3	0.326433	0.159348
10	24	1.25	3	0.324589	0.155998
10	24	1.45	3	0.328605	0.158969
10	26	0.85	3	0.304225	0.156179
10	26	1.05	3	0.324183	0.156997
10	26	1.25	3	0.324046	0.158948
10	26	1.45	3	0.31827	0.16016
10	28	0.85	3	0.308777	0.154838
10	28	1.05	3	0.328713	0.156691
10	28	1.25	3	0.33063	0.159976
10	28	1.45	3	0.326284	0.163182
10	30	0.85	3	0.306192	0.153211
10	30	1.05	3	0.325829	0.159593
10	30	1.25	3	0.325568	0.157882
10	30	1.45	3	0.330265	0.16246
15	2	0.85	3	0.146285	0.104646
15	2	1.05	3	0.177588	0.122934
15	2	1.25	3	0.195531	0.131683
15	2	1.45	3	0.22045	0.141521
15	4	0.85	3	0.161879	0.11032
15	4	1.05	3	0.2106	0.129215
15	4	1.25	3	0.245274	0.145177
15	4	1.45	3	0.277016	0.155268
15	6	0.85	3	0.194098	0.123875
15	6	1.05	3	0.244742	0.144482
15	6	1.25	3	0.286436	0.157844
15	6	1.45	3	0.30584	0.157734
15	8	0.85	3	0.22124	0.132887
15	8	1.05	3	0.275635	0.153444
15	8	1.25	3	0.302326	0.156241
15	8	1.45	3	0.321929	0.157303
15	10	0.85	3	0.241618	0.141202
15	10	1.05	3	0.284002	0.151681
15	10	1.25	3	0.311164	0.155497
15	10	1.45	3	0.321725	0.158975
15	12	0.85	3	0.262713	0.14669
15	12	1.05	3	0.300627	0.156922
15	12	1.25	3	0.316341	0.156267
15	12	1.45	3	0.323929	0.157718
15	14	0.85	3	0.278184	0.151157
15	14	1.05	3	0.318228	0.161192
15	14	1.25	3	0.319827	0.156102
15	14	1.45	3	0.321232	0.157515
15	16	0.85	3	0.283266	0.149902
15	16	1.05	3	0.311801	0.156705
15	16	1.25	3	0.322805	0.158056
15	16	1.45	3	0.324301	0.161505
15	18	0.85	3	0.292523	0.152244
15	18	1.05	3	0.318718	0.156972
15	18	1.25	3	0.31868	0.159164
15	18	1.45	3	0.319164	0.159158
15	20	0.85	3	0.292137	0.156077
15	20	1.05	3	0.321721	0.156939
15	20	1.25	3	0.325905	0.159209
15	20	1.45	3	0.324263	0.160357
15	22	0.85	3	0.301157	0.155089
15	22	1.05	3	0.32423	0.160018
15	22	1.25	3	0.326803	0.158186
15	22	1.45	3	0.324292	0.159926
15	24	0.85	3	0.300399	0.152715
15	24	1.05	3	0.323624	0.15862
15	24	1.25	3	0.323975	0.158767
15	24	1.45	3	0.329459	0.160726
15	26	0.85	3	0.306047	0.153358
15	26	1.05	3	0.318083	0.154435
15	26	1.25	3	0.324724	0.16102
15	26	1.45	3	0.327082	0.157588
15	28	0.85	3	0.303765	0.156072
15	28	1.05	3	0.317735	0.156552
15	28	1.25	3	0.330581	0.158462
15	28	1.45	3	0.319733	0.16081
15	30	0.85	3	0.310609	0.158198
15	30	1.05	3	0.327682	0.156998
15	30	1.25	3	0.323659	0.160622
15	30	1.45	3	0.322646	0.157608
20	2	0.85	3	0.118999	0.0874124
20	2	1.05	3	0.150272	0.10543
20	2	1.25	3	0.177522	0.121772
20	2	1.45	3	0.203812	0.132516
20	4	0.85	3	0.144999	0.0988788
20	4	1.05	3	0.188051	0.121644
20	4	1.25	3	0.230716	0.136372
20	4	1.45	3	0.261404	0.149886
20	6	0.85	3	0.174294	0.113597
20	6	1.05	3	0.229065	0.137068
20	6	1.25	3	0.26752	0.153186
20	6	1.45	3	0.301408	0.15371
20	8	0.85	3	0.20551	0.122141
20	8	1.05	3	0.261267	0.147833
20	8	1.25	3	0.294751	0.157183
20	8	1.45	3	0.314058	0.157163
20	10	0.85	3	0.22938	0.138816
20	10	1.05	3	0.284252	0.154313
20	10	1.25	3	0.307997	0.156279
20	10	1.45	3	0.317937	0.15701
20	12	0.85	3	0.248752	0.142428
20	12	1.05	3	0.296191	0.153038
20	12	1.25	3	0.312513	0.157046
20	12	1.45	3	0.322283	0.155685
20	14	0.85	3	0.271124	0.14825
20	14	1.05	3	0.305429	0.1561
20	14	1.25	3	0.324014	0.159328
20	14	1.45	3	0.32517	0.15479
20	16	0.85	3	0.279605	0.15101
20	16	1.05	3	0.313732	0.158647
20	16	1.25	3	0.324255	0.161484
20	16	1.45	3	0.325097	0.159374
20	18	0.85	3	0.285728	0.150998
20	18	1.05	3	0.311593	0.156931
20	18	1.25	3	0.323291	0.158979
20	18	1.45	3	0.328405	0.161031
20	20	0.85	3	0.294058	0.152549
20	20	1.05	3	0.317258	0.155627
20	20	1.25	3	0.326916	0.159206
20	20	1.45	3	0.323761	0.156877
20	22	0.85	3	0.298289	0.154119
20	22	1.05	3	0.324116	0.160161
20	22	1.25	3	0.326099	0.159142
20	22	1.45	3	0.320859	0.159629
20	24	0.85	3	0.300753	0.15536
20	24	1.05	3	0.325626	0.15797
20	24	1.25	3	0.326848	0.158439
20	24	1.45	3	0.320066	0.162089
20	26	0.85	3	0.305086	0.157165
20	26	1.05	3	0.324754	0.159736
20	26	1.25	3	0.32645	0.159091
20	26	1.45	3	0.330948	0.159528
20	28	0.85	3	0.309761	0.154582
20	28	1.05	3	0.322916	0.159027
20	28	1.25	3	0.327189	0.158578
20	28	1.45	3	0.325431	0.159867
20	30	0.85	3	0.307751	0.157972
20	30	1.05	3	0.320086	0.158706
20	30	1.25	3	0.321218	0.157841
20	30	1.45	3	0.328877	0.159739
25	2	0.85	3	0.108286	0.0812102
25	2	1.05	3	0.132844	0.0952389
25	2	1.25	3	0.154485	0.110945
25	2	1.45	3	0.178477	0.116805
25	4	0.85	3	0.125192	0.0890399
25	4	1.05	3	0.1717	0.112179
25	4	1.25	3	0.21841	0.137269
25	4	1.45	3	0.251083	0.147323
25	6	0.85	3	0.158884	0.105819
25	6	1.05	3	0.223819	0.134784
25	6	1.25	3	0.268495	0.151914
25	6	1.45	3	0.293911	0.158236
25	8	0.85	3	0.187266	0.117088
25	8	1.05	3	0.256006	0.145071
25	8	1.25	3	0.291424	0.157824
25	8	1.45	3	0.310649	0.159405
25	10	0.85	3	0.223777	0.130683
25	10	1.05	3	0.28011	0.150238
25	10	1.25	3	0.301305	0.156343
25	10	1.45	3	0.321662	0.160992
25	12	0.85	3	0.248789	0.138145
25	12	1.05	3	0.292843	0.153721
25	12	1.25	3	0.316236	0.159319
25	12	1.45	3	0.321663	0.156884
25	14	0.85	3	0.267171	0.144466
25	14	1.05	3	0.301728	0.155302
25	14	1.25	3	0.317049	0.156753
25	14	1.45	3	0.3211	0.158589
25	16	0.85	3	0.271465	0.147662
25	16	1.05	3	0.309921	0.159922
25	16	1.25	3	0.316439	0.157765
25	16	1.45	3	0.329067	0.160666
25	18	0.85	3	0.28002	0.146885
25	18	1.05	3	0.31161	0.157295
25	18	1.25	3	0.328094	0.16135
25	18	1.45	3	0.32728	0.159707
25	20	0.85	3	0.288142	0.151201
25	20	1.05	3	0.315468	0.155989
25	20	1.25	3	0.32915	0.159197
25	20	1.45	3	0.324357	0.159362
25	22	0.85	3	0.297959	0.153931
25	22	1.05	3	0.318317	0.157142
25	22	1.25	3	0.330824	0.161991
25	22	1.45	3	0.325494	0.158944
25	24	0.85	3	0.293621	0.152876
25	24	1.05	3	0.321426	0.15813
25	24	1.25	3	0.329432	0.159666
25	24	1.45	3	0.324355	0.158297
25	26	0.85	3	0.304218	0.157018
25	26	1.05	3	0.32467	0.161255
25	26	1.25	3	0.326694	0.160079
25	26	1.45	3	0.321837	0.156281
25	28	0.85	3	0.301571	0.154247
25	28	1.05	3	0.316292	0.152818
25	28	1.25	3	0.32355	0.158933
25	28	1.45	3	0.325365	0.161118
25	30	0.85	3	0.30913	0.157483
25	30	1.05	3	0.322557	0.157812
25	30	1.25	3	0.332057	0.157897
25	30	1.45	3	0.332782	0.155536
30	2	0.85	3	0.0967976	0.0742299
30	2	1.05	3	0.116957	0.0864823
30	2	1.25	3	0.141939	0.0983986
30	2	1.45	3	0.167798	0.116095
30	4	0.85	3	0.113246	0.0828932
30	4	1.05	3	0.156888	0.106766
30	4	1.25	3	0.202764	0.126712
30	4	1.45	3	0.23635	0.140753
30	6	0.85	3	0.148742	0.100895
30	6	1.05	3	0.205888	0.127487
30	6	1.25	3	0.254111	0.141882
30	6	1.45	3	0.286061	0.155857
30	8	0.85	3	0.182205	0.111328
30	8	1.05	3	0.246948	0.145632
30	8	1.25	3	0.286393	0.153995
30	8	1.45	3	0.309054	0.15649
30	10	0.85	3	0.2149	0.128758
30	10	1.05	3	0.27034	0.150359
30	10	1.25	3	0.306409	0.158909
30	10	1.45	3	0.321032	0.158619
30	12	0.85	3	0.235436	0.135409
30	12	1.05	3	0.285866	0.151056
30	12	1.25	3	0.316102	0.158401
30	12	1.45	3	0.322822	0.156274
30	14	0.85	3	0.257655	0.140835
30	14	1.05	3	0.298887	0.1512
30	14	1.25	3	0.317417	0.156962
30	14	1.45	3	0.323398	0.162034
30	16	0.85	3	0.267862	0.143403
30	16	1.05	3	0.308369	0.156404
30	16	1.25	3	0.322648	0.155806
30	16	1.45	3	0.326104	0.157993
30	18	0.85	3	0.275229	0.152099
30	18	1.05	3	0.312426	0.158236
30	18	1.25	3	0.329692	0.159995
30	18	1.45	3	0.323426	0.158018
30	20	0.85	3	0.281352	0.151696
30	20	1.05	3	0.314701	0.155331
30	20	1.25	3	0.325924	0.158668
30	20	1.45	3	0.329504	0.159161
30	22	0.85	3	0.296479	0.154803
30	22	1.05	3	0.320705	0.156362
30	22	1.25	3	0.324085	0.156824
30	22	1.45	3	0.328708	0.158994
30	24	0.85	3	0.293383	0.154036
30	24	1.05	3	0.317206	0.157347
30	24	1.25	3	0.325416	0.157755
30	24	1.45	3	0.322633	0.159512
30	26	0.85	3	0.298133	0.151829
30	26	1.05	3	0.320541	0.158148
30	26	1.25	3	0.326768	0.160895
30	26	1.45	3	0.324866	0.161685
30	28	0.85	3	0.299807	0.155526
30	28	1.05	3	0.321813	0.157362
30	28	1.25	3	0.327246	0.154774
30	28	1.45	3	0.321324	0.159283
30	30	0.85	3	0.304029	0.152374
30	30	1.05	3	0.319759	0.158605
30	30	1.25	3	0.322775	0.158606
30	30	1.45	3	0.327609	0.160475
35	2	0.85	3	0.0839204	0.0631833
35	2	1.05	3	0.106877	0.0786542
35	2	1.25	3	0.129235	0.0924375
35	2	1.45	3	0.15557	0.106087
35	4	0.85	3	0.10127	0.0733404
35	4	1.05	3	0.145117	0.102784
35	4	1.25	3	0.192887	0.124062
35	4	1.45	3	0.234257	0.141715
35	6	0.85	3	0.13599	0.094478
35	6	1.05	3	0.197374	0.123959
35	6	1.25	3	0.249797	0.145668
35	6	1.45	3	0.286187	0.156406
35	8	0.85	3	0.175761	0.111585
35	8	1.05	3	0.243147	0.145244
35	8	1.25	3	0.28065	0.151694
35	8	1.45	3	0.302245	0.152518
35	10	0.85	3	0.206527	0.124952
35	10	1.05	3	0.264212	0.148675
35	10	1.25	3	0.299521	0.158096
35	10	1.45	3	0.319963	0.159261
35	12	0.85	3	0.232348	0.136104
35	12	1.05	3	0.283461	0.148598
35	12	1.25	3	0.3165	0.157821
35	12	1.45	3	0.323275	0.158942
35	14	0.85	3	0.248929	0.140287
35	14	1.05	3	0.293824	0.150557
35	14	1.25	3	0.320073	0.160169
35	14	1.45	3	0.321037	0.159626
35	16	0.85	3	0.259504	0.140275
35	16	1.05	3	0.301406	0.156954
35	16	1.25	3	0.319774	0.158626
35	16	1.45	3	0.323206	0.159558
35	18	0.85	3	0.277574	0.149256
35	18	1.05	3	0.307598	0.153651
35	18	1.25	3	0.329159	0.158525
35	18	1.45	3	0.323523	0.15706
35	20	0.85	3	0.283484	0.150998
35	20	1.05	3	0.31505	0.157486
35	20	1.25	3	0.329867	0.159984
35	20	1.45	3	0.324816	0.158517
35	22	0.85	3	0.286409	0.153353
35	22	1.05	3	0.316227	0.15615
35	22	1.25	3	0.327602	0.154412
35	22	1.45	3	0.325312	0.158339
35	24	0.85	3	0.294541	0.151414
35	24	1.05	3	0.317318	0.15727
35	24	1.25	3	0.320383	0.156575
35	24	1.45	3	0.332675	0.158285
35	26	0.85	3	0.296648	0.150144
35	26	1.05	3	0.3236	0.158924
35	26	1.25	3	0.325297	0.155523
35	26	1.45	3	0.329018	0.159321
35	28	0.85	3	0.297688	0.155388
35	28	1.05	3	0.324894	0.162285
35	28	1.25	3	0.323543	0.158612
35	28	1.45	3	0.322674	0.158846
35	30	0.85	3	0.297954	0.153777
35	30	1.05	3	0.326962	0.158617
35	30	1.25	3	0.332787	0.160288
35	30	1.45	3	0.326166	0.158938
40	2	0.85	3	0.0776755	0.0616644
40	2	1.05	3	0.099046	0.0750832
40	2	1.25	3	0.119517	0.0844861
40	2	1.45	3	0.141603	0.100297
40	4	0.85	3	0.0928087	0.069852
40	4	1.05	3	0.136254	0.0948739
40	4	1.25	3	0.181288	0.11617
40	4	1.45	3	0.21761	0.13713
40	6	0.85	3	0.126977	0.0861446
40	6	1.05	3	0.186956	0.115929
40	6	1.25	3	0.237252	0.139538
40	6	1.45	3	0.279524	0.152611
40	8	0.85	3	0.168691	0.105304
40	8	1.05	3	0.233541	0.134416
40	8	1.25	3	0.275654	0.149695
40	8	1.45	3	0.302588	0.156819
40	10	0.85	3	0.197263	0.117959
40	10	1.05	3	0.2651	0.150432
40	10	1.25	3	0.301	0.153782
40	10	1.45	3	0.31604	0.155178
40	12	0.85	3	0.227286	0.131621
40	12	1.05	3	0.281563	0.151341
40	12	1.25	3	0.308865	0.156811
40	12	1.45	3	0.314654	0.154966
40	14	0.85	3	0.248716	0.136551
40	14	1.05	3	0.298483	0.153749
40	14	1.25	3	0.313745	0.156395
40	14	1.45	3	0.323865	0.158397
40	16	0.85	3	0.257648	0.145263
40	16	1.05	3	0.301135	0.15522
40	16	1.25	3	0.31695	0.157995
40	16	1.45	3	0.326415	0.159677
40	18	0.85	3	0.273093	0.145219
40	18	1.05	3	0.306131	0.155888
40	18	1.25	3	0.321439	0.158834
40	18	1.45	3	0.323453	0.159415
40	20	0.85	3	0.280842	0.150442
40	20	1.05	3	0.318423	0.158116
40	20	1.25	3	0.320768	0.157735
40	20	1.45	3	0.324631	0.16071
40	22	0.85	3	0.284567	0.146967
40	22	1.05	3	0.317764	0.156437
40	22	1.25	3	0.323623	0.158194
40	22	1.45	3	0.3243	0.159211
40	24	0.85	3	0.291742	0.151799
40	24	1.05	3	0.319212	0.158295
40	24	1.25	3	0.327648	0.16025
40	24	1.45	3	0.322184	0.158098
40	26	0.85	3	0.296005	0.152508
40	26	1.05	3	0.320917	0.158428
40	26	1.25	3	0.326249	0.159938
40	26	1.45	3	0.321382	0.158234
40	28	0.85	3	0.297288	0.154597
40	28	1.05	3	0.321387	0.15727
40	28	1.25	3	0.327899	0.159053
40	28	1.45	3	0.327259	0.160347
40	30	0.85	3	0.298989	0.156708
40	30	1.05	3	0.322926	0.158458
40	30	1.25	3	0.32451	0.160328
40	30	1.45	3	0.319759	0.157364
45	2	0.85	3	0.0690559	0.0533058
45	2	1.05	3	0.0885709	0.0681686
45	2	1.25	3	0.115392	0.0861236
45	2	1.45	3	0.133648	0.0960165
45	4	0.85	3	0.0877077	0.0663881
45	4	1.05	3	0.128151	0.0910701
45	4	1.25	3	0.170738	0.109958
45	4	1.45	3	0.217489	0.133673
45	6	0.85	3	0.122966	0.0843208
45	6	1.05	3	0.181712	0.114054
45	6	1.25	3	0.234074	0.136033
45	6	1.45	3	0.270783	0.152285
45	8	0.85	3	0.156464	0.101709
45	8	1.05	3	0.223032	0.132437
45	8	1.25	3	0.268971	0.147906
45	8	1.45	3	0.304051	0.157337
45	10	0.85	3	0.194482	0.119699
45	10	1.05	3	0.259276	0.146095
45	10	1.25	3	0.297278	0.156836
45	10	1.45	3	0.316528	0.156301
45	12	0.85	3	0.219839	0.128311
45	12	1.05	3	0.282228	0.150394
45	12	1.25	3	0.304435	0.153876
45	12	1.45	3	0.322462	0.15845
45	14	0.85	3	0.240414	0.137378
45	14	1.05	3	0.29469	0.156295
45	14	1.25	3	0.315155	0.15915
45	14	1.45	3	0.317825	0.157395
45	16	0.85	3	0.254302	0.142677
45	16	1.05	3	0.299936	0.154908
45	16	1.25	3	0.320846	0.15666
45	16	1.45	3	0.320842	0.159368
45	18	0.85	3	0.265521	0.144665
45	18	1.05	3	0.305499	0.154984
45	18	1.25	3	0.3188	0.157398
45	18	1.45	3	0.327043	0.160796
45	20	0.85	3	0.276974	0.146765
45	20	1.05	3	0.310234	0.155572
45	20	1.25	3	0.324736	0.156668
45	20	1.45	3	0.318054	0.16088
45	22	0.85	3	0.287552	0.149999
45	22	1.05	3	0.308463	0.153728
45	22	1.25	3	0.325328	0.157596
45	22	1.45	3	0.325143	0.159531
45	24	0.85	3	0.288744	0.153942
45	24	1.05	3	0.317321	0.154522
45	24	1.25	3	0.326113	0.157952
45	24	1.45	3	0.331242	0.157622
45	26	0.85	3	0.28797	0.153414
45	26	1.05	3	0.314387	0.157308
45	26	1.25	3	0.32315	0.15778
45	26	1.45	3	0.33282	0.160111
45	28	0.85	3	0.298925	0.155156
45	28	1.05	3	0.319198	0.155379
45	28	1.25	3	0.327404	0.158922
45	28	1.45	3	0.325272	0.158472
45	30	0.85	3	0.299002	0.153519
45	30	1.05	3	0.322181	0.158891
45	30	1.25	3	0.326437	0.158137
45	30	1.45	3	0.322268	0.158393
50	2	0.85	3	0.0655421	0.0526139
50	2	1.05	3	0.083795	0.0630324
50	2	1.25	3	0.103873	0.0757639
50	2	1.45	3	0.126296	0.0925147
50	4	0.85	3	0.0829169	0.0616609
50	4	1.05	3	0.120725	0.0852469
50	4	1.25	3	0.163624	0.109967
50	4	1.45	3	0.207945	0.129244
50	6	0.85	3	0.113045	0.0814476
50	6	1.05	3	0.169964	0.11025
50	6	1.25	3	0.229279	0.135311
50	6	1.45	3	0.268702	0.152844
50	8	0.85	3	0.147025	0.0962959
50	8	1.05	3	0.220802	0.130392
50	8	1.25	3	0.272705	0.148112
50	8	1.45	3	0.299055	0.158047
50	10	0.85	3	0.187834	0.115814
50	10	1.05	3	0.25193	0.141645
50	10	1.25	3	0.289651	0.153946
50	10	1.45	3	0.308247	0.157286
50	12	0.85	3	0.215802	0.127922
50	12	1.05	3	0.278828	0.148862
50	12	1.25	3	0.310438	0.159491
50	12	1.45	3	0.316673	0.16026
50	14	0.85	3	0.234483	0.135398
50	14	1.05	3	0.291752	0.15253
50	14	1.25	3	0.316715	0.156905
50	14	1.45	3	0.327824	0.159232
50	16	0.85	3	0.253015	0.139248
50	16	1.05	3	0.295915	0.151053
50	16	1.25	3	0.319996	0.15693
50	16	1.45	3	0.323003	0.159501
50	18	0.85	3	0.26471	0.142058
50	18	1.05	3	0.302806	0.15572
50	18	1.25	3	0.324697	0.158756
50	18	1.45	3	0.327199	0.160482
50	20	0.85	3	0.272717	0.147272
50	20	1.05	3	0.310929	0.157945
50	20	1.25	3	0.325567	0.159215
50	20	1.45	3	0.326818	0.158195
50	22	0.85	3	0.279333	0.150784
50	22	1.05	3	0.312629	0.159844
50	22	1.25	3	0.317222	0.15789
50	22	1.45	3	0.329171	0.157503
50	24	0.85	3	0.287979	0.155679
50	24	1.05	3	0.315283	0.158514
50	24	1.25	3	0.329575	0.160178
50	24	1.45	3	0.330342	0.160507
50	26	0.85	3	0.292729	0.153567
50	26	1.05	3	0.31906	0.158563
50	26	1.25	3	0.326809	0.160983
50	26	1.45	3	0.3299	0.16135
50	28	0.85	3	0.30103	0.155957
50	28	1.05	3	0.324151	0.162153
50	28	1.25	3	0.328059	0.161737
50	28	1.45	3	0.328745	0.161647
50	30	0.85	3	0.3009	0.15391
50	30	1.05	3	0.317648	0.154901
50	30	1.25	3	0.322386	0.15895
50	30	1.45	3	0.326729	0.160926
55	2	0.85	3	0.0621513	0.0495166
55	2	1.05	3	0.0777992	0.0581557
55	2	1.25	3	0.096326	0.0741383
55	2	1.45	3	0.120926	0.090524
55	4	0.85	3	0.0761033	0.0606102
55	4	1.05	3	0.116907	0.0840383
55	4	1.25	3	0.159876	0.108878
55	4	1.45	3	0.199135	0.124483
55	6	0.85	3	0.1094	0.075929
55	6	1.05	3	0.169231	0.108281
55	6	1.25	3	0.22332	0.134601
55	6	1.45	3	0.268815	0.151469
55	8	0.85	3	0.144281	0.0976179
55	8	1.05	3	0.2138	0.128118
55	8	1.25	3	0.263813	0.150054
55	8	1.45	3	0.299914	0.154742
55	10	0.85	3	0.183929	0.114432
55	10	1.05	3	0.256227	0.144243
55	10	1.25	3	0.295931	0.154627
55	10	1.45	3	0.310872	0.160147
55	12	0.85	3	0.211962	0.124031
55	12	1.05	3	0.277648	0.14895
55	12	1.25	3	0.307773	0.158197
55	12	1.45	3	0.316657	0.158457
55	14	0.85	3	0.232211	0.13148
55	14	1.05	3	0.286567	0.151387
55	14	1.25	3	0.310836	0.157432
55	14	1.45	3	0.321731	0.156115
55	16	0.85	3	0.250619	0.139604
55	16	1.05	3	0.298987	0.158067
55	16	1.25	3	0.316621	0.157196
55	16	1.45	3	0.332799	0.158267
55	18	0.85	3	0.266703	0.143928
55	18	1.05	3	0.310478	0.155801
55	18	1.25	3	0.316036	0.155461
55	18	1.45	3	0.32797	0.157025
55	20	0.85	3	0.276789	0.150511
55	20	1.05	3	0.311158	0.160114
55	20	1.25	3	0.322181	0.157551
55	20	1.45	3	0.331111	0.157916
55	22	0.85	3	0.282609	0.147985
55	22	1.05	3	0.314577	0.154226
55	22	1.25	3	0.331967	0.160801
55	22	1.45	3	0.323738	0.158384
55	24	0.85	3	0.280084	0.147961
55	24	1.05	3	0.319368	0.155542
55	24	1.25	3	0.327303	0.157925
55	24	1.45	3	0.32251	0.159103
55	26	0.85	3	0.292682	0.150272
55	26	1.05	3	0.315393	0.158289
55	26	1.25	3	0.32484	0.157952
55	26	1.45	3	0.324779	0.15986
55	28	0.85	3	0.296017	0.150868
55	28	1.05	3	0.319529	0.156348
55	28	1.25	3	0.322837	0.159972
55	28	1.45	3	0.323085	0.157422
55	30	0.85	3	0.295732	0.148759
55	30	1.05	3	0.321623	0.157359
55	30	1.25	3	0.325146	0.158143
55	30	1.45	3	0.328533	0.161545
60	2	0.85	3	0.054047	0.0433096
60	2	1.05	3	0.0719239	0.0564387
60	2	1.25	3	0.0935034	0.0704175
60	2	1.45	3	0.114062	0.083839
60	4	0.85	3	0.0727588	0.0561849
60	4	1.05	3	0.109674	0.0795225
60	4	1.25	3	0.153134	0.102119
60	4	1.45	3	0.195745	0.123099
60	6	0.85	3	0.104805	0.0757236
60	6	1.05	3	0.163421	0.105946
60	6	1.25	3	0.222669	0.134894
60	6	1.45	3	0.26608	0.147768
60	8	0.85	3	0.141229	0.0935766
60	8	1.05	3	0.217027	0.129186
60	8	1.25	3	0.265788	0.146121
60	8	1.45	3	0.293115	0.15496
60	10	0.85	3	0.176869	0.112682
60	10	1.05	3	0.251914	0.141598
60	10	1.25	3	0.293861	0.154268
60	10	1.45	3	0.313445	0.156574
60	12	0.85	3	0.212625	0.120942
60	12	1.05	3	0.274918	0.151031
60	12	1.25	3	0.298731	0.15441
60	12	1.45	3	0.319526	0.157471
60	14	0.85	3	0.235464	0.134092
60	14	1.05	3	0.28756	0.153661
60	14	1.25	3	0.316664	0.15876
60	14	1.45	3	0.322579	0.15783
60	16	0.85	3	0.249182	0.139891
60	16	1.05	3	0.300523	0.155503
60	16	1.25	3	0.320614	0.16048
60	16	1.45	3	0.325025	0.158311
60	18	0.85	3	0.260206	0.143986
60	18	1.05	3	0.305043	0.156821
60	18	1.25	3	0.316872	0.155256
60	18	1.45	3	0.324683	0.157848
60	20	0.85	3	0.272011	0.147499
60	20	1.05	3	0.310178	0.157688
60	20	1.25	3	0.31993	0.160269
60	20	1.45	3	0.326136	0.159619
60	22	0.85	3	0.275268	0.149278
60	22	1.05	3	0.312474	0.158031
60	22	1.25	3	0.322508	0.160078
60	22	1.45	3	0.327149	0.160881
60	24	0.85	3	0.285053	0.150247
60	24	1.05	3	0.319263	0.157384
60	24	1.25	3	0.327638	0.158746
60	24	1.45	3	0.32422	0.159239
60	26	0.85	3	0.285393	0.151311
60	26	1.05	3	0.319584	0.157743
60	26	1.25	3	0.32489	0.157488
60	26	1.45	3	0.32872	0.157941
60	28	0.85	3	0.28522	0.150426
60	28	1.05	3	0.323501	0.156194
60	28	1.25	3	0.33066	0.153875
60	28	1.45	3	0.323781	0.159833
60	30	0.85	3	0.301997	0.153426
60	30	1.05	3	0.314902	0.157155
60	30	1.25	3	0.328286	0.158514
60	30	1.45	3	0.325265	0.159896
65	2	0.85	3	0.0536186	0.0419852
65	2	1.05	3	0.0689209	0.0525834
65	2	1.25	3	0.0855572	0.0641598
65	2	1.45	3	0.107051	0.0792494
65	4	0.85	3	0.0668395	0.0519153
65	4	1.05	3	0.102593	0.0750323
65	4	1.25	3	0.147582	0.0996334
65	4	1.45	3	0.193604	0.123472
65	6	0.85	3	0.0967003	0.0695344
65	6	1.05	3	0.158235	0.106492
65	6	1.25	3	0.217793	0.130429
65	6	1.45	3	0.260026	0.145705
65	8	0.85	3	0.135851	0.0913988
65	8	1.05	3	0.205506	0.119735
65	8	1.25	3	0.26293	0.149584
65	8	1.45	3	0.296357	0.157516
65	10	0.85	3	0.172146	0.109854
65	10	1.05	3	0.241245	0.134711
65	10	1.25	3	0.286705	0.149121
65	10	1.45	3	0.310203	0.156446
65	12	0.85	3	0.205377	0.118572
65	12	1.05	3	0.267534	0.146268
65	12	1.25	3	0.306251	0.155439
65	12	1.45	3	0.318725	0.158511
65	14	0.85	3	0.226246	0.130875
65	14	1.05	3	0.282136	0.150992
65	14	1.25	3	0.30951	0.154911
65	14	1.45	3	0.323056	0.159607
65	16	0.85	3	0.249534	0.139772
65	16	1.05	3	0.291709	0.155423
65	16	1.25	3	0.314605	0.159595
65	16	1.45	3	0.319049	0.160416
65	18	0.85	3	0.259594	0.141706
65	18	1.05	3	0.306959	0.155248
65	18	1.25	3	0.323453	0.158244
65	18	1.45	3	0.327354	0.159024
65	20	0.85	3	0.272628	0.144695
65	20	1.05	3	0.311002	0.158229
65	20	1.25	3	0.319789	0.161202
65	20	1.45	3	0.32942	0.157345
65	22	0.85	3	0.281216	0.147166
65	22	1.05	3	0.316247	0.160345
65	22	1.25	3	0.321831	0.159154
65	22	1.45	3	0.321779	0.157851
65	24	0.85	3	0.282662	0.150035
65	24	1.05	3	0.311407	0.160501
65	24	1.25	3	0.320576	0.158841
65	24	1.45	3	0.325979	0.158943
65	26	0.85	3	0.284465	0.150616
65	26	1.05	3	0.315503	0.154755
65	26	1.25	3	0.331334	0.159407
65	26	1.45	3	0.331467	0.160363
65	28	0.85	3	0.299746	0.1541
65	28	1.05	3	0.318797	0.15726
65	28	1.25	3	0.326512	0.158616
65	28	1.45	3	0.332884	0.161778
65	30	0.85	3	0.29978	0.153361
65	30	1.05	3	0.321298	0.154242
65	30	1.25	3	0.324067	0.157809
65	30	1.45	3	0.324878	0.159816
70	2	0.85	3	0.0510597	0.0403686
70	2	1.05	3	0.0638992	0.0504867
70	2	1.25	3	0.0816415	0.0627514
70	2	1.45	3	0.104009	0.0789395
70	4	0.85	3	0.0615839	0.0476291
70	4	1.05	3	0.0978852	0.0713719
70	4	1.25	3	0.140976	0.097152
70	4	1.45	3	0.185207	0.117966
70	6	0.85	3	0.0927378	0.0675832
70	6	1.05	3	0.150418	0.0981901
70	6	1.25	3	0.20998	0.131167
70	6	1.45	3	0.255731	0.144878
70	8	0.85	3	0.131226	0.0860155
70	8	1.05	3	0.201931	0.124941
70	8	1.25	3	0.253799	0.143731
70	8	1.45	3	0.294912	0.154794
70	10	0.85	3	0.168251	0.106976
70	10	1.05	3	0.237276	0.134501
70	10	1.25	3	0.284999	0.149549
70	10	1.45	3	0.306287	0.15483
70	12	0.85	3	0.199317	0.115644
70	12	1.05	3	0.263791	0.148588
70	12	1.25	3	0.3029	0.156382
70	12	1.45	3	0.317491	0.159438
70	14	0.85	3	0.22527	0.132498
70	14	1.05	3	0.278395	0.151383
70	14	1.25	3	0.310817	0.157733
70	14	1.45	3	0.318825	0.157946
70	16	0.85	3	0.242011	0.138597
70	16	1.05	3	0.296971	0.154143
70	16	1.25	3	0.323047	0.158565
70	16	1.45	3	0.321734	0.157719
70	18	0.85	3	0.263906	0.14364
70	18	1.05	3	0.303752	0.153353
70	18	1.25	3	0.320614	0.161228
70	18	1.45	3	0.324488	0.158148
70	20	0.85	3	0.260692	0.139878
70	20	1.05	3	0.306771	0.158937
70	20	1.25	3	0.318949	0.155717
70	20	1.45	3	0.324541	0.16043
70	22	0.85	3	0.273826	0.1527
70	22	1.05	3	0.307623	0.153435
70	22	1.25	3	0.327452	0.158423
70	22	1.45	3	0.327522	0.157937
70	24	0.85	3	0.283776	0.149818
70	24	1.05	3	0.315656	0.15652
70	24	1.25	3	0.325139	0.158265
70	24	1.45	3	0.32468	0.160171
70	26	0.85	3	0.286317	0.148411
70	26	1.05	3	0.315088	0.154989
70	26	1.25	3	0.327319	0.16102
70	26	1.45	3	0.330668	0.159519
70	28	0.85	3	0.295643	0.153464
70	28	1.05	3	0.315985	0.157248
70	28	1.25	3	0.319729	0.156026
70	28	1.45	3	0.325821	0.158364
70	30	0.85	3	0.294994	0.151432
70	30	1.05	3	0.321145	0.157929
70	30	1.25	3	0.325885	0.159587
70	30	1.45	3	0.325034	0.158527
75	2	0.85	3	0.0458993	0.0369311
75	2	1.05	3	0.0596905	0.0474055
75	2	1.25	3	0.0781608	0.0601553
75	2	1.45	3	0.0983726	0.0741243
75	4	0.85	3	0.0613194	0.0460337
75	4	1.05	3	0.092164	0.0680111
75	4	1.25	3	0.134574	0.0952843
75	4	1.45	3	0.18409	0.120329
75	6	0.85	3	0.0878108	0.0627818
75	6	1.05	3	0.144861	0.0967305
75	6	1.25	3	0.205648	0.127885
75	6	1.45	3	0.250932	0.140839
75	8	0.85	3	0.127294	0.0867836
75	8	1.05	3	0.197938	0.122411
75	8	1.25	3	0.255684	0.143295
75	8	1.45	3	0.299011	0.156913
75	10	0.85	3	0.165414	0.103157
75	10	1.05	3	0.238422	0.141214
75	10	1.25	3	0.287266	0.153297
75	10	1.45	3	0.310713	0.15513
75	12	0.85	3	0.197882	0.1201
75	12	1.05	3	0.259771	0.144257
75	12	1.25	3	0.301688	0.150102
75	12	1.45	3	0.32215	0.158123
75	14	0.85	3	0.225338	0.132113
75	14	1.05	3	0.280895	0.153705
75	14	1.25	3	0.314051	0.15777
75	14	1.45	3	0.318822	0.156352
75	16	0.85	3	0.239068	0.13204
75	16	1.05	3	0.291882	0.152227
75	16	1.25	3	0.317026	0.158019
75	16	1.45	3	0.328165	0.161888
75	18	0.85	3	0.258852	0.144441
75	18	1.05	3	0.304393	0.156709
75	18	1.25	3	0.323323	0.157542
75	18	1.45	3	0.321814	0.158653
75	20	0.85	3	0.263672	0.142239
75	20	1.05	3	0.306375	0.155319
75	20	1.25	3	0.322501	0.159713
75	20	1.45	3	0.324112	0.158919
75	22	0.85	3	0.279998	0.148231
75	22	1.05	3	0.312153	0.154834
75	22	1.25	3	0.321625	0.15786
75	22	1.45	3	0.328719	0.159022
75	24	0.85	3	0.282765	0.15197
75	24	1.05	3	0.311974	0.155875
75	24	1.25	3	0.323837	0.157592
75	24	1.45	3	0.32136	0.158644
75	26	0.85	3	0.286151	0.153662
75	26	1.05	3	0.320083	0.157804
75	26	1.25	3	0.326011	0.161096
75	26	1.45	3	0.323643	0.158912
75	28	0.85	3	0.289572	0.153592
75	28	1.05	3	0.321084	0.159991
75	28	1.25	3	0.325257	0.157909
75	28	1.45	3	0.323613	0.159895
75	30	0.85	3	0.296719	0.151191
75	30	1.05	3	0.315128	0.157211
75	30	1.25	3	0.328002	0.157638
75	30	1.45	3	0.327453	0.157742
5	2	0.85	4	0.171621	0.129718
5	2	1.05	4	0.199313	0.138437
5	2	1.25	4	0.223474	0.141591
5	2	1.45	4	0.237189	0.1468
5	4	0.85	4	0.161126	0.125103
5	4	1.05	4	0.210766	0.138323
5	4	1.25	4	0.239356	0.138407
5	4	1.45	4	0.261019	0.142745
5	6	0.85	4	0.179772	0.129145
5	6	1.05	4	0.231031	0.141951
5	6	1.25	4	0.258405	0.139764
5	6	1.45	4	0.275531	0.144244
5	8	0.85	4	0.197401	0.136325
5	8	1.05	4	0.245685	0.142162
5	8	1.25	4	0.272176	0.142811
5	8	1.45	4	0.288806	0.140236
5	10	0.85	4	0.205253	0.136638
5	10	1.05	4	0.256017	0.141253
5	10	1.25	4	0.280606	0.142233
5	10	1.45	4	0.293593	0.140661
5	12	0.85	4	0.222888	0.137683
5	12	1.05	4	0.263658	0.141009
5	12	1.25	4	0.286371	0.144565
5	12	1.45	4	0.298073	0.142852
5	14	0.85	4	0.231525	0.138123
5	14	1.05	4	0.271483	0.140477
5	14	1.25	4	0.295305	0.141621
5	14	1.45	4	0.298992	0.14092
5	16	0.85	4	0.240284	0.142854
5	16	1.05	4	0.269792	0.140275
5	16	1.25	4	0.291129	0.139266
5	16	1.45	4	0.303816	0.141009
5	18	0.85	4	0.244304	0.13908
5	18	1.05	4	0.271753	0.138171
5	18	1.25	4	0.2906	0.14081
5	18	1.45	4	0.302566	0.145105
5	20	0.85	4	0.253898	0.140816
5	20	1.05	4	0.27738	0.139702
5	20	1.25	4	0.293973	0.140277
5	20	1.45	4	0.304756	0.143176
5	22	0.85	4	0.258395	0.141388
5	22	1.05	4	0.282242	0.143181
5	22	1.25	4	0.296308	0.140704
5	22	1.45	4	0.306483	0.140802
5	24	0.85	4	0.259786	0.143812
5	24	1.05	4	0.283865	0.140195
5	24	1.25	4	0.297734	0.142071
5	24	1.45	4	0.306387	0.142567
5	26	0.85	4	0.249195	0.140811
5	26	1.05	4	0.284091	0.142011
5	26	1.25	4	0.300563	0.140754
5	26	1.45	4	0.302142	0.142665
5	28	0.85	4	0.255905	0.140041
5	28	1.05	4	0.285388	0.143682
5	28	1.25	4	0.300843	0.141587
5	28	1.45	4	0.306716	0.143224
5	30	0.85	4	0.256122	0.136997
5	30	1.05	4	0.285355	0.137891
5	30	1.25	4	0.300073	0.142364
5	30	1.45	4	0.306018	0.143582
10	2	0.85	4	0.100185	0.089107
10	2	1.05	4	0.129669	0.112438
10	2	1.25	4	0.16242	0.125354
10	2	1.45	4	0.190579	0.137367
10	4	0.85	4	0.102649	0.0892131
10	4	1.05	4	0.152545	0.118132
10	4	1.25	4	0.198751	0.137229
10	4	1.45	4	0.231286	0.144385
10	6	0.85	4	0.122413	0.100711
10	6	1.05	4	0.191956	0.134333
10	6	1.25	4	0.22945	0.13958
10	6	1.45	4	0.261138	0.141609
10	8	0.85	4	0.148115	0.113711
10	8	1.05	4	0.215558	0.139171
10	8	1.25	4	0.256254	0.142522
10	8	1.45	4	0.274518	0.143781
10	10	0.85	4	0.170811	0.128881
10	10	1.05	4	0.236209	0.141946
10	10	1.25	4	0.268631	0.140642
10	10	1.45	4	0.287604	0.142233
10	12	0.85	4	0.193169	0.131725
10	12	1.05	4	0.254171	0.141301
10	12	1.25	4	0.280796	0.142526
10	12	1.45	4	0.29047	0.142808
10	14	0.85	4	0.201101	0.134646
10	14	1.05	4	0.255341	0.139797
10	14	1.25	4	0.282353	0.137732
10	14	1.45	4	0.295365	0.140863
10	16	0.85	4	0.220499	0.140032
10	16	1.05	4	0.262946	0.137771
10	16	1.25	4	0.284625	0.141566
10	16	1.45	4	0.297501	0.142744
10	18	0.85	4	0.232022	0.139479
10	18	1.05	4	0.268044	0.142105
10	18	1.25	4	0.290215	0.141388
10	18	1.45	4	0.29987	0.143148
10	20	0.85	4	0.233937	0.138865
10	20	1.05	4	0.274882	0.139358
10	20	1.25	4	0.293345	0.1416
10	20	1.45	4	0.302842	0.142233
10	22	0.85	4	0.241388	0.142154
10	22	1.05	4	0.276035	0.139236
10	22	1.25	4	0.29163	0.140483
10	22	1.45	4	0.29886	0.140711
10	24	0.85	4	0.248453	0.145343
10	24	1.05	4	0.27427	0.139684
10	24	1.25	4	0.297028	0.144048
10	24	1.45	4	0.30239	0.138289
10	26	0.85	4	0.248513	0.142266
10	26	1.05	4	0.280242	0.140218
10	26	1.25	4	0.295914	0.142233
10	26	1.45	4	0.305417	0.143787
10	28	0.85	4	0.253331	0.1396
10	28	1.05	4	0.279949	0.141639
10	28	1.25	4	0.293207	0.140677
10	28	1.45	4	0.304929	0.140865
10	30	0.85	4	0.253334	0.138359
10	30	1.05	4	0.288271	0.140824
10	30	1.25	4	0.29796	0.13973
10	30	1.45	4	0.304967	0.143148
15	2	0.85	4	0.0724054	0.063986
15	2	1.05	4	0.0975765	0.0896976
15	2	1.25	4	0.117109	0.101668
15	2	1.45	4	0.149425	0.11933
15	4	0.85	4	0.0757026	0.0633741
15	4	1.05	4	0.117137	0.0996859
15	4	1.25	4	0.16426	0.122864
15	4	1.45	4	0.213618	0.142398
15	6	0.85	4	0.0913452	0.0770975
15	6	1.05	4	0.159655	0.124117
15	6	1.25	4	0.214817	0.138471
15	6	1.45	4	0.249686	0.140148
15	8	0.85	4	0.117001	0.0955484
15	8	1.05	4	0.196249	0.133413
15	8	1.25	4	0.246568	0.142411
15	8	1.45	4	0.27189	0.141919
15	10	0.85	4	0.141349	0.110301
15	10	1.05	4	0.225862	0.142126
15	10	1.25	4	0.262436	0.142854
15	10	1.45	4	0.282932	0.14228
15	12	0.85	4	0.166832	0.121966
15	12	1.05	4	0.238512	0.142524
15	12	1.25	4	0.276994	0.141321
15	12	1.45	4	0.28273	0.141181
15	14	0.85	4	0.187842	0.132241
15	14	1.05	4	0.248968	0.139356
15	14	1.25	4	0.277609	0.141583
15	14	1.45	4	0.285813	0.141498
15	16	0.85	4	0.203904	0.13507
15	16	1.05	4	0.258215	0.140027
15	16	1.25	4	0.282911	0.140307
15	16	1.45	4	0.291908	0.139391
15	18	0.85	4	0.214305	0.139437
15	18	1.05	4	0.261675	0.140585
15	18	1.25	4	0.284935	0.138013
15	18	1.45	4	0.299045	0.144051
15	20	0.85	4	0.223443	0.139738
15	20	1.05	4	0.269865	0.139536
15	20	1.25	4	0.291597	0.14627
15	20	1.45	4	0.302278	0.143613
15	22	0.85	4	0.233564	0.142556
15	22	1.05	4	0.273635	0.141711
15	22	1.25	4	0.289754	0.143114
15	22	1.45	4	0.302386	0.141187
15	24	0.85	4	0.237561	0.142332
15	24	1.05	4	0.275947	0.139359
15	24	1.25	4	0.289826	0.136781
15	24	1.45	4	0.302301	0.140927
15	26	0.85	4	0.24219	0.140159
15	26	1.05	4	0.271589	0.141271
15	26	1.25	4	0.29542	0.141476
15	26	1.45	4	0.300952	0.142503
15	28	0.85	4	0.24357	0.140051
15	28	1.05	4	0.272532	0.142505
15	28	1.25	4	0.296659	0.141249
15	28	1.45	4	0.302651	0.13845
15	30	0.85	4	0.249691	0.139946
15	30	1.05	4	0.282191	0.14044
15	30	1.25	4	0.293972	0.141319
15	30	1.45	4	0.300561	0.141759
20	2	0.85	4	0.0537779	0.0457686
20	2	1.05	4	0.0718796	0.0634474
20	2	1.25	4	0.0946344	0.0835246
20	2	1.45	4	0.122619	0.102252
20	4	0.85	4	0.0562109	0.047315
20	4	1.05	4	0.0923943	0.0802559
20	4	1.25	4	0.139255	0.114347
20	4	1.45	4	0.184491	0.13087
20	6	0.85	4	0.074141	0.062754
20	6	1.05	4	0.139011	0.111151
20	6	1.25	4	0.197032	0.131667
20	6	1.45	4	0.240941	0.141131
20	8	0.85	4	0.10036	0.082055
20	8	1.05	4	0.178603	0.131225
20	8	1.25	4	0.237693	0.141505
20	8	1.45	4	0.262555	0.143677
20	10	0.85	4	0.128376	0.10298
20	10	1.05	4	0.211883	0.139262
20	10	1.25	4	0.255688	0.138938
20	10	1.45	4	0.284328	0.140356
20	12	0.85	4	0.1505	0.114646
20	12	1.05	4	0.230591	0.140335
20	12	1.25	4	0.26522	0.141394
20	12	1.45	4	0.28852	0.141779
20	14	0.85	4	0.178324	0.128175
20	14	1.05	4	0.24531	0.141128
20	14	1.25	4	0.279945	0.141758
20	14	1.45	4	0.291378	0.141074
20	16	0.85	4	0.195431	0.13499
20	16	1.05	4	0.250084	0.139429
20	16	1.25	4	0.281297	0.140978
20	16	1.45	4	0.294464	0.141256
20	18	0.85	4	0.210996	0.135391
20	18	1.05	4	0.26052	0.140322
20	18	1.25	4	0.28185	0.143127
20	18	1.45	4	0.294606	0.138887
20	20	0.85	4	0.21403	0.137569
20	20	1.05	4	0.264462	0.139348
20	20	1.25	4	0.287784	0.13918
20	20	1.45	4	0.301914	0.141556
20	22	0.85	4	0.225164	0.13964
20	22	1.05	4	0.269254	0.14253
20	22	1.25	4	0.290739	0.1371
20	22	1.45	4	0.302958	0.141174
20	24	0.85	4	0.228498	0.141091
20	24	1.05	4	0.273071	0.139303
20	24	1.25	4	0.286728	0.138318
20	24	1.45	4	0.303485	0.143672
20	26	0.85	4	0.236492	0.138325
20	26	1.05	4	0.278926	0.142069
20	26	1.25	4	0.292244	0.141054
20	26	1.45	4	0.299863	0.141405
20	28	0.85	4	0.239612	0.139998
20	28	1.05	4	0.278114	0.140354
20	28	1.25	4	0.292284	0.142956
20	28	1.45	4	0.302215	0.142912
20	30	0.85	4	0.243161	0.139123
20	30	1.05	4	0.275674	0.140407
20	30	1.25	4	0.290886	0.142198
20	30	1.45	4	0.299823	0.143684
25	2	0.85	4	0.0442798	0.0379197
25	2	1.05	4	0.0600681	0.0523744
25	2	1.25	4	0.079576	0.0723409
25	2	1.45	4	0.100704	0.087306
25	4	0.85	4	0.0460048	0.0375535
25	4	1.05	4	0.0784624	0.0690206
25	4	1.25	4	0.118926	0.101092
25	4	1.45	4	0.171274	0.130824
25	6	0.85	4	0.063855	0.0563739
25	6	1.05	4	0.115773	0.0919476
25	6	1.25	4	0.177832	0.128024
25	6	1.45	4	0.227016	0.143785
25	8	0.85	4	0.0849962	0.0718114
25	8	1.05	4	0.160106	0.118758
25	8	1.25	4	0.223813	0.139971
25	8	1.45	4	0.256647	0.142149
25	10	0.85	4	0.112915	0.0898038
25	10	1.05	4	0.194031	0.132522
25	10	1.25	4	0.247758	0.140051
25	10	1.45	4	0.271807	0.144254
25	12	0.85	4	0.139151	0.108864
25	12	1.05	4	0.220321	0.136144
25	12	1.25	4	0.265549	0.140095
25	12	1.45	4	0.280904	0.144936
25	14	0.85	4	0.171831	0.126636
25	14	1.05	4	0.242919	0.140924
25	14	1.25	4	0.27299	0.13896
25	14	1.45	4	0.287171	0.140774
25	16	0.85	4	0.184948	0.130688
25	16	1.05	4	0.249899	0.139523
25	16	1.25	4	0.283439	0.140353
25	16	1.45	4	0.295421	0.14262
25	18	0.85	4	0.198976	0.136099
25	18	1.05	4	0.254105	0.141269
25	18	1.25	4	0.279554	0.140087
25	18	1.45	4	0.29599	0.143657
25	20	0.85	4	0.211044	0.139652
25	20	1.05	4	0.263765	0.142484
25	20	1.25	4	0.282752	0.144271
25	20	1.45	4	0.298952	0.142041
25	22	0.85	4	0.22097	0.137868
25	22	1.05	4	0.269329	0.138699
25	22	1.25	4	0.289076	0.140011
25	22	1.45	4	0.297272	0.13782
25	24	0.85	4	0.225578	0.138504
25	24	1.05	4	0.269687	0.139822
25	24	1.25	4	0.289406	0.140262
25	24	1.45	4	0.300701	0.140465
25	26	0.85	4	0.229365	0.140769
25	26	1.05	4	0.271915	0.14145
25	26	1.25	4	0.285438	0.142455
25	26	1.45	4	0.296701	0.142513
25	28	0.85	4	0.235166	0.143331
25	28	1.05	4	0.276672	0.141083
25	28	1.25	4	0.291417	0.141245
25	28	1.45	4	0.304386	0.141928
25	30	0.85	4	0.239832	0.141565
25	30	1.05	4	0.276979	0.141164
25	30	1.25	4	0.292725	0.140961
25	30	1.45	4	0.301972	0.140603
30	2	0.85	4	0.0369368	0.0306568
30	2	1.05	4	0.0492717	0.0409308
30	2	1.25	4	0.0649759	0.0558653
30	2	1.45	4	0.0828689	0.0724648
30	4	0.85	4	0.0395134	0.0333795
30	4	1.05	4	0.0661674	0.0575125
30	4	1.25	4	0.10764	0.0904958
30	4	1.45	4	0.150777	0.117069
30	6	0.85	4	0.0526795	0.0425341
30	6	1.05	4	0.103138	0.0864447
30	6	1.25	4	0.171321	0.126819
30	6	1.45	4	0.217677	0.140602
30	8	0.85	4	0.076099	0.0643783
30	8	1.05	4	0.151763	0.121179
30	8	1.25	4	0.218799	0.141692
30	8	1.45	4	0.253121	0.140788
30	10	0.85	4	0.102675	0.0837742
30	10	1.05	4	0.193509	0.135892
30	10	1.25	4	0.245884	0.143396
30	10	1.45	4	0.26968	0.140765
30	12	0.85	4	0.129355	0.104144
30	12	1.05	4	0.215328	0.139494
30	12	1.25	4	0.258504	0.139413
30	12	1.45	4	0.279927	0.142093
30	14	0.85	4	0.153635	0.116674
30	14	1.05	4	0.229271	0.139076
30	14	1.25	4	0.270956	0.142617
30	14	1.45	4	0.283323	0.141574
30	16	0.85	4	0.176155	0.129676
30	16	1.05	4	0.242658	0.141735
30	16	1.25	4	0.275575	0.140933
30	16	1.45	4	0.291897	0.140981
30	18	0.85	4	0.192685	0.136652
30	18	1.05	4	0.255017	0.144443
30	18	1.25	4	0.278466	0.140595
30	18	1.45	4	0.293198	0.142605
30	20	0.85	4	0.199923	0.132537
30	20	1.05	4	0.26248	0.13792
30	20	1.25	4	0.281867	0.139481
30	20	1.45	4	0.296215	0.142907
30	22	0.85	4	0.217443	0.136416
30	22	1.05	4	0.266321	0.140532
30	22	1.25	4	0.287649	0.139292
30	22	1.45	4	0.292539	0.139426
30	24	0.85	4	0.228114	0.140058
30	24	1.05	4	0.26401	0.141742
30	24	1.25	4	0.289052	0.142113
30	24	1.45	4	0.300261	0.141587
30	26	0.85	4	0.230762	0.142087
30	26	1.05	4	0.275378	0.141059
30	26	1.25	4	0.290241	0.143226
30	26	1.45	4	0.298423	0.144102
30	28	0.85	4	0.235266	0.143845
30	28	1.05	4	0.271233	0.141314
30	28	1.25	4	0.294389	0.142397
30	28	1.45	4	0.3009	0.138653
30	30	0.85	4	0.240786	0.142929
30	30	1.05	4	0.274744	0.137774
30	30	1.25	4	0.292479	0.139897
30	30	1.45	4	0.299455	0.138905
35	2	0.85	4	0.0322352	0.0254323
35	2	1.05	4	0.0425037	0.0353116
35	2	1.25	4	0.0565171	0.0483297
35	2	1.45	4	0.0749734	0.0664463
35	4	0.85	4	0.0346571	0.029112
35	4	1.05	4	0.058045	0.0492298
35	4	1.25	4	0.09302	0.0789799
35	4	1.45	4	0.141127	0.116967
35	6	0.85	4	0.0467393	0.0389413
35	6	1.05	4	0.0913973	0.0742913
35	6	1.25	4	0.155536	0.11985
35	6	1.45	4	0.218276	0.139213
35	8	0.85	4	0.0666017	0.0544456
35	8	1.05	4	0.13863	0.109325
35	8	1.25	4	0.206897	0.136647
35	8	1.45	4	0.251102	0.140583
35	10	0.85	4	0.0926774	0.0785174
35	10	1.05	4	0.180729	0.132277
35	10	1.25	4	0.238792	0.142396
35	10	1.45	4	0.268302	0.139993
35	12	0.85	4	0.11838	0.0943141
35	12	1.05	4	0.211243	0.140036
35	12	1.25	4	0.251675	0.138847
35	12	1.45	4	0.277539	0.140022
35	14	0.85	4	0.149798	0.116313
35	14	1.05	4	0.225498	0.142608
35	14	1.25	4	0.266287	0.143279
35	14	1.45	4	0.283721	0.140317
35	16	0.85	4	0.164944	0.119583
35	16	1.05	4	0.23514	0.139302
35	16	1.25	4	0.275229	0.140375
35	16	1.45	4	0.290226	0.141417
35	18	0.85	4	0.186035	0.133887
35	18	1.05	4	0.251114	0.143627
35	18	1.25	4	0.278945	0.1419
35	18	1.45	4	0.290851	0.139689
35	20	0.85	4	0.199296	0.136374
35	20	1.05	4	0.25659	0.142378
35	20	1.25	4	0.28565	0.141675
35	20	1.45	4	0.292583	0.140717
35	22	0.85	4	0.21184	0.139928
35	22	1.05	4	0.260724	0.14249
35	22	1.25	4	0.280897	0.136594
35	22	1.45	4	0.29797	0.141145
35	24	0.85	4	0.214965	0.137248
35	24	1.05	4	0.266101	0.142347
35	24	1.25	4	0.286605	0.140419
35	24	1.45	4	0.296025	0.140881
35	26	0.85	4	0.224903	0.139328
35	26	1.05	4	0.270116	0.142383
35	26	1.25	4	0.287663	0.142872
35	26	1.45	4	0.298892	0.141295
35	28	0.85	4	0.237144	0.14387
35	28	1.05	4	0.269204	0.139906
35	28	1.25	4	0.291203	0.143545
35	28	1.45	4	0.303471	0.140978
35	30	0.85	4	0.235263	0.140931
35	30	1.05	4	0.277938	0.141573
35	30	1.25	4	0.289895	0.142208
35	30	1.45	4	0.30412	0.141582
40	2	0.85	4	0.0285436	0.0217237
40	2	1.05	4	0.0383825	0.0317222
40	2	1.25	4	0.0511143	0.042843
40	2	1.45	4	0.0658217	0.0591055
40	4	0.85	4	0.0308975	0.0250924
40	4	1.05	4	0.051262	0.0416752
40	4	1.25	4	0.0847614	0.0736765
40	4	1.45	4	0.130987	0.10991
40	6	0.85	4	0.041958	0.0353486
40	6	1.05	4	0.0871012	0.0728845
40	6	1.25	4	0.148204	0.115781
40	6	1.45	4	0.204072	0.138748
40	8	0.85	4	0.061909	0.0521859
40	8	1.05	4	0.129152	0.103536
40	8	1.25	4	0.197296	0.132076
40	8	1.45	4	0.248755	0.143404
40	10	0.85	4	0.0884353	0.0720279
40	10	1.05	4	0.17183	0.128667
40	10	1.25	4	0.236335	0.139472
40	10	1.45	4	0.265558	0.142017
40	12	0.85	4	0.110881	0.0887376
40	12	1.05	4	0.199348	0.129587
40	12	1.25	4	0.257456	0.142494
40	12	1.45	4	0.278998	0.139461
40	14	0.85	4	0.135339	0.105068
40	14	1.05	4	0.223729	0.13938
40	14	1.25	4	0.262281	0.142744
40	14	1.45	4	0.281315	0.140897
40	16	0.85	4	0.16173	0.117615
40	16	1.05	4	0.237613	0.141972
40	16	1.25	4	0.272695	0.144141
40	16	1.45	4	0.289362	0.140595
40	18	0.85	4	0.178741	0.1279
40	18	1.05	4	0.245247	0.141185
40	18	1.25	4	0.276995	0.14447
40	18	1.45	4	0.291569	0.141957
40	20	0.85	4	0.197306	0.135037
40	20	1.05	4	0.254736	0.138256
40	20	1.25	4	0.280127	0.141513
40	20	1.45	4	0.290077	0.140056
40	22	0.85	4	0.205852	0.140213
40	22	1.05	4	0.264795	0.142221
40	22	1.25	4	0.285755	0.141149
40	22	1.45	4	0.297729	0.141943
40	24	0.85	4	0.219951	0.140807
40	24	1.05	4	0.266694	0.139789
40	24	1.25	4	0.288456	0.143417
40	24	1.45	4	0.298063	0.142157
40	26	0.85	4	0.219934	0.138016
40	26	1.05	4	0.266996	0.138202
40	26	1.25	4	0.284123	0.138993
40	26	1.45	4	0.30019	0.141496
40	28	0.85	4	0.232953	0.143482
40	28	1.05	4	0.275601	0.140664
40	28	1.25	4	0.288277	0.140314
40	28	1.45	4	0.30234	0.141046
40	30	0.85	4	0.240411	0.144313
40	30	1.05	4	0.273656	0.142223
40	30	1.25	4	0.295019	0.141008
40	30	1.45	4	0.303496	0.139591
45	2	0.85	4	0.0253675	0.0203436
45	2	1.05	4	0.0335386	0.0273243
45	2	1.25	4	0.0453756	0.0374091
45	2	1.45	4	0.0586053	0.0491939
45	4	0.85	4	0.0271176	0.0203571
45	4	1.05	4	0.0474945	0.0413264
45	4	1.25	4	0.0767475	0.0649856
45	4	1.45	4	0.121677	0.101265
45	6	0.85	4	0.0378481	0.0318375
45	6	1.05	4	0.0782418	0.0682899
45	6	1.25	4	0.136948	0.107673
45	6	1.45	4	0.195178	0.134408
45	8	0.85	4	0.0559002	0.0467256
45	8	1.05	4	0.120411	0.100596
45	8	1.25	4	0.19062	0.133833
45	8	1.45	4	0.243124	0.143265
45	10	0.85	4	0.0825086	0.068118
45	10	1.05	4	0.164827	0.1243
45	10	1.25	4	0.231379	0.140018
45	10	1.45	4	0.259568	0.144137
45	12	0.85	4	0.10793	0.0880149
45	12	1.05	4	0.197117	0.133573
45	12	1.25	4	0.246642	0.138186
45	12	1.45	4	0.28036	0.138009
45	14	0.85	4	0.139023	0.110404
45	14	1.05	4	0.218934	0.139087
45	14	1.25	4	0.268638	0.142648
45	14	1.45	4	0.284507	0.140034
45	16	0.85	4	0.158894	0.117044
45	16	1.05	4	0.237118	0.142867
45	16	1.25	4	0.271197	0.142646
45	16	1.45	4	0.288397	0.143686
45	18	0.85	4	0.176581	0.129349
45	18	1.05	4	0.244917	0.139979
45	18	1.25	4	0.276458	0.1422
45	18	1.45	4	0.291737	0.141311
45	20	0.85	4	0.19089	0.132911
45	20	1.05	4	0.252242	0.140008
45	20	1.25	4	0.280303	0.140192
45	20	1.45	4	0.293587	0.139559
45	22	0.85	4	0.205534	0.136991
45	22	1.05	4	0.258122	0.143338
45	22	1.25	4	0.283094	0.140067
45	22	1.45	4	0.293485	0.141727
45	24	0.85	4	0.21379	0.138086
45	24	1.05	4	0.264471	0.141802
45	24	1.25	4	0.283541	0.140984
45	24	1.45	4	0.301813	0.143464
45	26	0.85	4	0.221014	0.136653
45	26	1.05	4	0.263268	0.13675
45	26	1.25	4	0.285476	0.140911
45	26	1.45	4	0.300439	0.139882
45	28	0.85	4	0.221761	0.138684
45	28	1.05	4	0.27023	0.141916
45	28	1.25	4	0.292455	0.14183
45	28	1.45	4	0.301313	0.14297
45	30	0.85	4	0.232743	0.141167
45	30	1.05	4	0.271284	0.141462
45	30	1.25	4	0.291601	0.140816
45	30	1.45	4	0.297267	0.144914
50	2	0.85	4	0.0225886	0.0169308
50	2	1.05	4	0.0307167	0.023985
50	2	1.25	4	0.0404664	0.0321119
50	2	1.45	4	0.0533915	0.0468599
50	4	0.85	4	0.0251911	0.0196284
50	4	1.05	4	0.0431312	0.0377248
50	4	1.25	4	0.0705114	0.0592825
50	4	1.45	4	0.113808	0.0967883
50	6	0.85	4	0.0342181	0.0287003
50	6	1.05	4	0.0720548	0.0622943
50	6	1.25	4	0.129989	0.103463
50	6	1.45	4	0.19113	0.134319
50	8	0.85	4	0.0510554	0.0428642
50	8	1.05	4	0.114148	0.0936708
50	8	1.25	4	0.187851	0.129676
50	8	1.45	4	0.236205	0.139647
50	10	0.85	4	0.0754173	0.0644354
50	10	1.05	4	0.157111	0.116412
50	10	1.25	4	0.227124	0.140225
50	10	1.45	4	0.262852	0.143566
50	12	0.85	4	0.100849	0.0830715
50	12	1.05	4	0.192746	0.13478
50	12	1.25	4	0.249064	0.138173
50	12	1.45	4	0.275803	0.141113
50	14	0.85	4	0.126903	0.100833
50	14	1.05	4	0.219888	0.139767
50	14	1.25	4	0.266962	0.139035
50	14	1.45	4	0.284495	0.143688
50	16	0.85	4	0.147675	0.113889
50	16	1.05	4	0.228987	0.141255
50	16	1.25	4	0.267625	0.144169
50	16	1.45	4	0.288249	0.140948
50	18	0.85	4	0.172152	0.128707
50	18	1.05	4	0.245405	0.144011
50	18	1.25	4	0.276845	0.140246
50	18	1.45	4	0.293287	0.14277
50	20	0.85	4	0.188128	0.130562
50	20	1.05	4	0.255292	0.142451
50	20	1.25	4	0.2766	0.141492
50	20	1.45	4	0.296099	0.142494
50	22	0.85	4	0.19942	0.132885
50	22	1.05	4	0.252253	0.139054
50	22	1.25	4	0.28145	0.141577
50	22	1.45	4	0.296789	0.142026
50	24	0.85	4	0.205148	0.135779
50	24	1.05	4	0.260329	0.139354
50	24	1.25	4	0.290874	0.141526
50	24	1.45	4	0.300976	0.142287
50	26	0.85	4	0.214604	0.138221
50	26	1.05	4	0.26706	0.13867
50	26	1.25	4	0.287727	0.139466
50	26	1.45	4	0.301657	0.141779
50	28	0.85	4	0.226411	0.142454
50	28	1.05	4	0.266453	0.138317
50	28	1.25	4	0.289479	0.140647
50	28	1.45	4	0.298942	0.143699
50	30	0.85	4	0.229241	0.139987
50	30	1.05	4	0.271361	0.142078
50	30	1.25	4	0.289154	0.140432
50	30	1.45	4	0.299882	0.141927
55	2	0.85	4	0.0207787	0.0160432
55	2	1.05	4	0.0287198	0.0245104
55	2	1.25	4	0.0376161	0.0297979
55	2	1.45	4	0.0486716	0.0423455
55	4	0.85	4	0.0226957	0.0177674
55	4	1.05	4	0.0380235	0.0310291
55	4	1.25	4	0.0669125	0.0591764
55	4	1.45	4	0.106186	0.0922206
55	6	0.85	4	0.031557	0.0258336
55	6	1.05	4	0.0673431	0.0557508
55	6	1.25	4	0.120691	0.100501
55	6	1.45	4	0.18671	0.132006
55	8	0.85	4	0.0472006	0.0376225
55	8	1.05	4	0.111384	0.0944097
55	8	1.25	4	0.181486	0.129241
55	8	1.45	4	0.230667	0.141123
55	10	0.85	4	0.0686693	0.0576877
55	10	1.05	4	0.154351	0.116504
55	10	1.25	4	0.221277	0.13965
55	10	1.45	4	0.257767	0.139767
55	12	0.85	4	0.0980804	0.0780027
55	12	1.05	4	0.187533	0.130762
55	12	1.25	4	0.246001	0.140696
55	12	1.45	4	0.275832	0.139589
55	14	0.85	4	0.121224	0.101476
55	14	1.05	4	0.216753	0.141217
55	14	1.25	4	0.260631	0.143084
55	14	1.45	4	0.281079	0.139258
55	16	0.85	4	0.14733	0.114456
55	16	1.05	4	0.231316	0.143861
55	16	1.25	4	0.267171	0.138205
55	16	1.45	4	0.287287	0.141527
55	18	0.85	4	0.171127	0.126389
55	18	1.05	4	0.245268	0.142108
55	18	1.25	4	0.275127	0.139792
55	18	1.45	4	0.293292	0.140353
55	20	0.85	4	0.186853	0.1307
55	20	1.05	4	0.251372	0.143494
55	20	1.25	4	0.280732	0.140133
55	20	1.45	4	0.292511	0.144764
55	22	0.85	4	0.199104	0.133803
55	22	1.05	4	0.252573	0.143338
55	22	1.25	4	0.284637	0.138331
55	22	1.45	4	0.295966	0.142336
55	24	0.85	4	0.205409	0.137916
55	24	1.05	4	0.260065	0.140087
55	24	1.25	4	0.282627	0.138715
55	24	1.45	4	0.297547	0.13989
55	26	0.85	4	0.218471	0.143186
55	26	1.05	4	0.269905	0.142373
55	26	1.25	4	0.286704	0.139394
55	26	1.45	4	0.298142	0.139748
55	28	0.85	4	0.225593	0.140394
55	28	1.05	4	0.268205	0.141436
55	28	1.25	4	0.289444	0.138788
55	28	1.45	4	0.29839	0.143138
55	30	0.85	4	0.225272	0.141453
55	30	1.05	4	0.276364	0.140217
55	30	1.25	4	0.286189	0.13812
55	30	1.45	4	0.29816	0.139955
60	2	0.85	4	0.0190495	0.0142369
60	2	1.05	4	0.0258644	0.0200934
60	2	1.25	4	0.0346775	0.0282422
60	2	1.45	4	0.0457146	0.0404545
60	4	0.85	4	0.0214289	0.0164939
60	4	1.05	4	0.0364733	0.0304034
60	4	1.25	4	0.0605899	0.0548742
60	4	1.45	4	0.0959816	0.0801343
60	6	0.85	4	0.0300175	0.0236693
60	6	1.05	4	0.0620891	0.0509469
60	6	1.25	4	0.117471	0.100269
60	6	1.45	4	0.182154	0.130386
60	8	0.85	4	0.0450331	0.0361719
60	8	1.05	4	0.104074	0.0861665
60	8	1.25	4	0.178797	0.126005
60	8	1.45	4	0.235898	0.139491
60	10	0.85	4	0.0662042	0.0555651
60	10	1.05	4	0.152905	0.11675
60	10	1.25	4	0.217293	0.138374
60	10	1.45	4	0.257825	0.141758
60	12	0.85	4	0.0922536	0.0771375
60	12	1.05	4	0.181597	0.129163
60	12	1.25	4	0.239853	0.143113
60	12	1.45	4	0.273673	0.144946
60	14	0.85	4	0.116139	0.0948413
60	14	1.05	4	0.213621	0.13786
60	14	1.25	4	0.257558	0.140733
60	14	1.45	4	0.276595	0.140316
60	16	0.85	4	0.143478	0.111219
60	16	1.05	4	0.225968	0.141121
60	16	1.25	4	0.263935	0.139668
60	16	1.45	4	0.286525	0.143197
60	18	0.85	4	0.164162	0.122797
60	18	1.05	4	0.241978	0.143332
60	18	1.25	4	0.273774	0.140554
60	18	1.45	4	0.286996	0.142103
60	20	0.85	4	0.185553	0.129995
60	20	1.05	4	0.249922	0.140132
60	20	1.25	4	0.278001	0.141402
60	20	1.45	4	0.296106	0.143777
60	22	0.85	4	0.191465	0.135212
60	22	1.05	4	0.258856	0.139687
60	22	1.25	4	0.280369	0.138618
60	22	1.45	4	0.291176	0.140816
60	24	0.85	4	0.205103	0.138364
60	24	1.05	4	0.25808	0.137229
60	24	1.25	4	0.284792	0.142573
60	24	1.45	4	0.295659	0.140377
60	26	0.85	4	0.214868	0.138904
60	26	1.05	4	0.264876	0.139589
60	26	1.25	4	0.286619	0.139714
60	26	1.45	4	0.294573	0.141163
60	28	0.85	4	0.225249	0.141668
60	28	1.05	4	0.261148	0.138165
60	28	1.25	4	0.288889	0.138929
60	28	1.45	4	0.297528	0.142469
60	30	0.85	4	0.227656	0.143552
60	30	1.05	4	0.267231	0.141344
60	30	1.25	4	0.287726	0.139587
60	30	1.45	4	0.302156	0.140755
65	2	0.85	4	0.0177914	0.0133035
65	2	1.05	4	0.0239876	0.018294
65	2	1.25	4	0.0323865	0.0266473
65	2	1.45	4	0.0421157	0.033364
65	4	0.85	4	0.0196682	0.0154975
65	4	1.05	4	0.0332902	0.0259963
65	4	1.25	4	0.0560515	0.0460929
65	4	1.45	4	0.0936445	0.0830736
65	6	0.85	4	0.0266509	0.0206491
65	6	1.05	4	0.0587904	0.0505724
65	6	1.25	4	0.110409	0.0932158
65	6	1.45	4	0.170906	0.126912
65	8	0.85	4	0.0430032	0.0366977
65	8	1.05	4	0.0984843	0.0843362
65	8	1.25	4	0.174042	0.128687
65	8	1.45	4	0.229856	0.141187
65	10	0.85	4	0.0642122	0.054523
65	10	1.05	4	0.141738	0.112598
65	10	1.25	4	0.218526	0.136844
65	10	1.45	4	0.260793	0.143448
65	12	0.85	4	0.0898986	0.0745461
65	12	1.05	4	0.179851	0.129509
65	12	1.25	4	0.24115	0.142608
65	12	1.45	4	0.272095	0.139131
65	14	0.85	4	0.114689	0.0909452
65	14	1.05	4	0.208898	0.141714
65	14	1.25	4	0.255453	0.141541
65	14	1.45	4	0.278565	0.141931
65	16	0.85	4	0.13787	0.105619
65	16	1.05	4	0.22938	0.140642
65	16	1.25	4	0.260972	0.137218
65	16	1.45	4	0.284645	0.140677
65	18	0.85	4	0.159354	0.11916
65	18	1.05	4	0.240021	0.141186
65	18	1.25	4	0.272945	0.140721
65	18	1.45	4	0.286363	0.139137
65	20	0.85	4	0.174225	0.124542
65	20	1.05	4	0.250657	0.143979
65	20	1.25	4	0.278231	0.143036
65	20	1.45	4	0.292624	0.140865
65	22	0.85	4	0.19224	0.132156
65	22	1.05	4	0.256343	0.14071
65	22	1.25	4	0.276911	0.14074
65	22	1.45	4	0.300372	0.140265
65	24	0.85	4	0.199135	0.133092
65	24	1.05	4	0.261474	0.140433
65	24	1.25	4	0.288827	0.140446
65	24	1.45	4	0.296362	0.139631
65	26	0.85	4	0.209208	0.138783
65	26	1.05	4	0.262672	0.142092
65	26	1.25	4	0.286007	0.141887
65	26	1.45	4	0.297763	0.141026
65	28	0.85	4	0.218013	0.138369
65	28	1.05	4	0.272836	0.143243
65	28	1.25	4	0.290232	0.138952
65	28	1.45	4	0.298228	0.14187
65	30	0.85	4	0.22666	0.139262
65	30	1.05	4	0.271097	0.141471
65	30	1.25	4	0.285015	0.139537
65	30	1.45	4	0.298488	0.143135
70	2	0.85	4	0.0167987	0.0125607
70	2	1.05	4	0.02282	0.0174577
70	2	1.25	4	0.0304513	0.024911
70	2	1.45	4	0.0400448	0.0328441
70	4	0.85	4	0.0177261	0.0132947
70	4	1.05	4	0.0318221	0.0257543
70	4	1.25	4	0.0548206	0.0476667
70	4	1.45	4	0.0882161	0.0767909
70	6	0.85	4	0.0261993	0.0214074
70	6	1.05	4	0.0530331	0.0436592
70	6	1.25	4	0.107959	0.0923751
70	6	1.45	4	0.168878	0.126908
70	8	0.85	4	0.03983	0.0336426
70	8	1.05	4	0.0949719	0.0785968
70	8	1.25	4	0.164832	0.124684
70	8	1.45	4	0.222891	0.139719
70	10	0.85	4	0.0603186	0.0499585
70	10	1.05	4	0.13873	0.109359
70	10	1.25	4	0.210021	0.137218
70	10	1.45	4	0.251812	0.14438
70	12	0.85	4	0.0838199	0.067412
70	12	1.05	4	0.174469	0.12273
70	12	1.25	4	0.239221	0.140737
70	12	1.45	4	0.268363	0.142524
70	14	0.85	4	0.108554	0.0857999
70	14	1.05	4	0.205442	0.138742
70	14	1.25	4	0.256545	0.138947
70	14	1.45	4	0.275911	0.139886
70	16	0.85	4	0.132828	0.105597
70	16	1.05	4	0.228196	0.141028
70	16	1.25	4	0.266306	0.142561
70	16	1.45	4	0.285557	0.140053
70	18	0.85	4	0.159093	0.117851
70	18	1.05	4	0.239426	0.142791
70	18	1.25	4	0.269459	0.138283
70	18	1.45	4	0.287415	0.137215
70	20	0.85	4	0.17971	0.128748
70	20	1.05	4	0.248064	0.143169
70	20	1.25	4	0.280321	0.142198
70	20	1.45	4	0.293532	0.140917
70	22	0.85	4	0.190235	0.130285
70	22	1.05	4	0.252325	0.143134
70	22	1.25	4	0.281018	0.14054
70	22	1.45	4	0.29381	0.141134
70	24	0.85	4	0.20173	0.13448
70	24	1.05	4	0.260806	0.141742
70	24	1.25	4	0.283595	0.141943
70	24	1.45	4	0.29808	0.143121
70	26	0.85	4	0.212838	0.137879
70	26	1.05	4	0.267245	0.141637
70	26	1.25	4	0.284353	0.136216
70	26	1.45	4	0.297506	0.144688
70	28	0.85	4	0.216157	0.139521
70	28	1.05	4	0.265384	0.141577
70	28	1.25	4	0.285625	0.137152
70	28	1.45	4	0.299771	0.144194
70	30	0.85	4	0.224426	0.13698
70	30	1.05	4	0.269661	0.142368
70	30	1.25	4	0.290438	0.140487
70	30	1.45	4	0.297103	0.139524
75	2	0.85	4	0.0151412	0.0116404
75	2	1.05	4	0.020373	0.0153526
75	2	1.25	4	0.0270816	0.0206894
75	2	1.45	4	0.0361483	0.0289013
75	4	0.85	4	0.0165973	0.0127379
75	4	1.05	4	0.0300756	0.0248821
75	4	1.25	4	0.051252	0.0418031
75	4	1.45	4	0.0828079	0.0723424
75	6	0.85	4	0.0243983	0.0188446
75	6	1.05	4	0.0524594	0.0452106
75	6	1.25	4	0.101559	0.0838452
75	6	1.45	4	0.157558	0.119986
75	8	0.85	4	0.0369617	0.02978
75	8	1.05	4	0.0935884	0.0783315
75	8	1.25	4	0.163482	0.124242
75	8	1.45	4	0.221867	0.14044
75	10	0.85	4	0.0584175	0.0506194
75	10	1.05	4	0.13281	0.105118
75	10	1.25	4	0.20666	0.135704
75	10	1.45	4	0.251778	0.13889
75	12	0.85	4	0.0812314	0.0687073
75	12	1.05	4	0.175168	0.124406
75	12	1.25	4	0.235959	0.137545
75	12	1.45	4	0.268614	0.142225
75	14	0.85	4	0.108937	0.0845801
75	14	1.05	4	0.199766	0.134012
75	14	1.25	4	0.257992	0.141607
75	14	1.45	4	0.276796	0.140336
75	16	0.85	4	0.131284	0.102013
75	16	1.05	4	0.219793	0.1401
75	16	1.25	4	0.263935	0.139918
75	16	1.45	4	0.284353	0.141525
75	18	0.85	4	0.154761	0.114698
75	18	1.05	4	0.23499	0.13948
75	18	1.25	4	0.26978	0.140891
75	18	1.45	4	0.289357	0.141205
75	20	0.85	4	0.171427	0.122235
75	20	1.05	4	0.244457	0.143783
75	20	1.25	4	0.275453	0.139771
75	20	1.45	4	0.288532	0.139195
75	22	0.85	4	0.183314	0.129637
75	22	1.05	4	0.251131	0.143048
75	22	1.25	4	0.279984	0.138254
75	22	1.45	4	0.297379	0.142784
75	24	0.85	4	0.201969	0.137943
75	24	1.05	4	0.259218	0.140858
75	24	1.25	4	0.282019	0.138872
75	24	1.45	4	0.295645	0.141195
75	26	0.85	4	0.21053	0.13961
75	26	1.05	4	0.260534	0.14269
75	26	1.25	4	0.284513	0.138608
75	26	1.45	4	0.295127	0.142715
75	28	0.85	4	0.220718	0.141439
75	28	1.05	4	0.260435	0.13779
75	28	1.25	4	0.283083	0.140159
75	28	1.45	4	0.301597	0.142055
75	30	0.85	4	0.225911	0.143603
75	30	1.05	4	0.268416	0.139483
75	30	1.25	4	0.285359	0.141433
75	30	1.45	4	0.303734	0.139142
5	2	0.85	5	0.083028	0.0972324
5	2	1.05	5	0.105672	0.107114
5	2	1.25	5	0.12308	0.115612
5	2	1.45	5	0.136028	0.119069
5	4	0.85	5	0.0689159	0.0937396
5	4	1.05	5	0.0972416	0.106747
5	4	1.25	5	0.124215	0.120003
5	4	1.45	5	0.151577	0.122363
5	6	0.85	5	0.071021	0.0942741
5	6	1.05	5	0.102653	0.110213
5	6	1.25	5	0.138391	0.120992
5	6	1.45	5	0.168514	0.12269
5	8	0.85	5	0.0775081	0.0981516
5	8	1.05	5	0.114041	0.113546
5	8	1.25	5	0.151148	0.121462
5	8	1.45	5	0.178663	0.120179
5	10	0.85	5	0.084233	0.102653
5	10	1.05	5	0.121421	0.115329
5	10	1.25	5	0.159724	0.122492
5	10	1.45	5	0.186544	0.122422
5	12	0.85	5	0.0878623	0.101505
5	12	1.05	5	0.129668	0.116134
5	12	1.25	5	0.169625	0.121332
5	12	1.45	5	0.196695	0.124635
5	14	0.85	5	0.0925924	0.104579
5	14	1.05	5	0.135933	0.113481
5	14	1.25	5	0.174871	0.122938
5	14	1.45	5	0.200126	0.126027
5	16	0.85	5	0.0971719	0.105958
5	16	1.05	5	0.142354	0.120188
5	16	1.25	5	0.177306	0.123438
5	16	1.45	5	0.202589	0.124478
5	18	0.85	5	0.0999634	0.107438
5	18	1.05	5	0.146253	0.120562
5	18	1.25	5	0.181605	0.121073
5	18	1.45	5	0.206314	0.125184
5	20	0.85	5	0.10327	0.105803
5	20	1.05	5	0.148611	0.118208
5	20	1.25	5	0.187536	0.12425
5	20	1.45	5	0.209785	0.125707
5	22	0.85	5	0.108229	0.10713
5	22	1.05	5	0.15351	0.119886
5	22	1.25	5	0.18841	0.124493
5	22	1.45	5	0.211707	0.122759
5	24	0.85	5	0.106918	0.108145
5	24	1.05	5	0.154585	0.121424
5	24	1.25	5	0.189244	0.124746
5	24	1.45	5	0.211313	0.123673
5	26	0.85	5	0.111623	0.1102
5	26	1.05	5	0.156842	0.119667
5	26	1.25	5	0.192728	0.124332
5	26	1.45	5	0.211466	0.12426
5	28	0.85	5	0.113058	0.109726
5	28	1.05	5	0.160751	0.121377
5	28	1.25	5	0.194123	0.123726
5	28	1.45	5	0.217011	0.122288
5	30	0.85	5	0.114479	0.112918
5	30	1.05	5	0.161099	0.118908
5	30	1.25	5	0.19705	0.123477
5	30	1.45	5	0.216206	0.123877
10	2	0.85	5	0.052987	0.0764005
10	2	1.05	5	0.0682207	0.0881038
10	2	1.25	5	0.0796683	0.0962418
10	2	1.45	5	0.0947154	0.105126
10	4	0.85	5	0.0469121	0.0753674
10	4	1.05	5	0.0650939	0.0914082
10	4	1.25	5	0.0879564	0.104317
10	4	1.45	5	0.113668	0.113576
10	6	0.85	5	0.0531596	0.0804548
10	6	1.05	5	0.0773042	0.0980197
10	6	1.25	5	0.104126	0.108637
10	6	1.45	5	0.134211	0.118709
10	8	0.85	5	0.0613172	0.0835709
10	8	1.05	5	0.087731	0.102022
10	8	1.25	5	0.125714	0.115585
10	8	1.45	5	0.15589	0.118921
10	10	0.85	5	0.0690074	0.0882955
10	10	1.05	5	0.0986552	0.105552
10	10	1.25	5	0.139387	0.118749
10	10	1.45	5	0.171389	0.122712
10	12	0.85	5	0.0732364	0.090808
10	12	1.05	5	0.110815	0.110181
10	12	1.25	5	0.150532	0.119108
10	12	1.45	5	0.181795	0.124503
10	14	0.85	5	0.0803439	0.0935467
10	14	1.05	5	0.119756	0.112869
10	14	1.25	5	0.158528	0.119985
10	14	1.45	5	0.191352	0.122691
10	16	0.85	5	0.0864344	0.0983766
10	16	1.05	5	0.125008	0.113642
10	16	1.25	5	0.165391	0.121519
10	16	1.45	5	0.196121	0.124626
10	18	0.85	5	0.0881964	0.0984417
10	18	1.05	5	0.131463	0.114737
10	18	1.25	5	0.171363	0.122463
10	18	1.45	5	0.197012	0.126998
10	20	0.85	5	0.0911368	0.101461
10	20	1.05	5	0.138882	0.116944
10	20	1.25	5	0.177666	0.12116
10	20	1.45	5	0.203322	0.127136
10	22	0.85	5	0.0940471	0.102696
10	22	1.05	5	0.139934	0.115927
10	22	1.25	5	0.180205	0.122093
10	22	1.45	5	0.206818	0.121038
10	24	0.85	5	0.097466	0.105686
10	24	1.05	5	0.145286	0.117709
10	24	1.25	5	0.181294	0.119791
10	24	1.45	5	0.208751	0.125787
10	26	0.85	5	0.101327	0.105675
10	26	1.05	5	0.14851	0.115972
10	26	1.25	5	0.186463	0.123289
10	26	1.45	5	0.213058	0.122758
10	28	0.85	5	0.101271	0.104733
10	28	1.05	5	0.151551	0.117774
10	28	1.25	5	0.190974	0.124132
10	28	1.45	5	0.211821	0.124636
10	30	0.85	5	0.10331	0.105438
10	30	1.05	5	0.152842	0.121088
10	30	1.25	5	0.188928	0.124255
10	30	1.45	5	0.209443	0.124968
15	2	0.85	5	0.0398445	0.0650184
15	2	1.05	5	0.0506121	0.0735743
15	2	1.25	5	0.0599233	0.0824432
15	2	1.45	5	0.0718299	0.0941844
15	4	0.85	5	0.0372126	0.062029
15	4	1.05	5	0.0497958	0.0797364
15	4	1.25	5	0.0703479	0.0945419
15	4	1.45	5	0.0911329	0.10236
15	6	0.85	5	0.0454478	0.067391
15	6	1.05	5	0.0630613	0.0875525
15	6	1.25	5	0.0889672	0.104665
15	6	1.45	5	0.120956	0.11518
15	8	0.85	5	0.0558415	0.0747435
15	8	1.05	5	0.075844	0.0956685
15	8	1.25	5	0.11053	0.112166
15	8	1.45	5	0.142397	0.119772
15	10	0.85	5	0.0639813	0.0809048
15	10	1.05	5	0.0869461	0.102447
15	10	1.25	5	0.123033	0.114855
15	10	1.45	5	0.157465	0.122165
15	12	0.85	5	0.0703224	0.0851372
15	12	1.05	5	0.0978981	0.105392
15	12	1.25	5	0.139947	0.117481
15	12	1.45	5	0.173096	0.124216
15	14	0.85	5	0.0774163	0.0900455
15	14	1.05	5	0.10777	0.10828
15	14	1.25	5	0.149248	0.120243
15	14	1.45	5	0.182004	0.121946
15	16	0.85	5	0.0803658	0.0923957
15	16	1.05	5	0.117176	0.112751
15	16	1.25	5	0.156162	0.1177
15	16	1.45	5	0.190637	0.125915
15	18	0.85	5	0.0820916	0.0954429
15	18	1.05	5	0.122664	0.113655
15	18	1.25	5	0.162619	0.119349
15	18	1.45	5	0.191984	0.123864
15	20	0.85	5	0.0875008	0.098406
15	20	1.05	5	0.128191	0.115375
15	20	1.25	5	0.168515	0.120664
15	20	1.45	5	0.196714	0.123142
15	22	0.85	5	0.0900948	0.100244
15	22	1.05	5	0.135081	0.117739
15	22	1.25	5	0.173981	0.120995
15	22	1.45	5	0.20159	0.124913
15	24	0.85	5	0.0916105	0.100918
15	24	1.05	5	0.13727	0.115387
15	24	1.25	5	0.179101	0.123104
15	24	1.45	5	0.202341	0.123797
15	26	0.85	5	0.0966276	0.105187
15	26	1.05	5	0.141794	0.114611
15	26	1.25	5	0.1816	0.124824
15	26	1.45	5	0.206103	0.125419
15	28	0.85	5	0.0977734	0.104932
15	28	1.05	5	0.14381	0.117567
15	28	1.25	5	0.183548	0.123881
15	28	1.45	5	0.207831	0.123414
15	30	0.85	5	0.100804	0.107306
15	30	1.05	5	0.148994	0.11867
15	30	1.25	5	0.184925	0.123683
15	30	1.45	5	0.209438	0.125377
20	2	0.85	5	0.0318743	0.0599722
20	2	1.05	5	0.0389485	0.0647291
20	2	1.25	5	0.0477065	0.0749729
20	2	1.45	5	0.0580373	0.083001
20	4	0.85	5	0.0326787	0.0579029
20	4	1.05	5	0.0431972	0.0701899
20	4	1.25	5	0.0587845	0.0856079
20	4	1.45	5	0.0782674	0.0972171
20	6	0.85	5	0.0431411	0.0622247
20	6	1.05	5	0.0568379	0.0806434
20	6	1.25	5	0.0786026	0.0967171
20	6	1.45	5	0.10858	0.113852
20	8	0.85	5	0.0561224	0.0683293
20	8	1.05	5	0.0697043	0.0907812
20	8	1.25	5	0.0963784	0.108705
20	8	1.45	5	0.133269	0.117581
20	10	0.85	5	0.0633908	0.0761296
20	10	1.05	5	0.0834269	0.0993313
20	10	1.25	5	0.112744	0.110104
[truncated: 1,601 more rows]
