# Supplementary material for: Dynamic and asymmetric colloidal molecules
Source: Nat Commun. 2025 Mar 21;16:2819. doi: 10.1038/s41467-025-58057-1 (PMC11928658; doi:10.1038/s41467-025-58057-1)
Supplement: Supplementary file 9 — Source Data [file 41467_2025_58057_MOESM9_ESM.zip › Source Data/Figure2/Figure2d-e/q3q4distribution.xlsx]

## Sheet: Ar=10,total distribution
N	ksig	q3	q4
3	2	0.765999	0.435042
3	2	0.605134	0.653454
3	2	0.669747	0.601892
3	2	0.599671	0.662978
3	2	0.630413	0.628383
3	2	0.583639	0.683671
3	2	0.779016	0.403108
3	2	0.690302	0.581821
3	2	0.689898	0.525497
3	2	0.722462	0.6121
3	2	0.738739	0.442711
3	2	0.760451	0.435226
3	2	0.540358	0.711069
3	2	0.644262	0.712363
3	2	0.692254	0.562899
3	2	0.626099	0.647799
3	2	0.742531	0.477753
3	2	0.656995	0.600996
3	2	0.519461	0.755004
3	2	0.788518	0.474098
3	2	0.734327	0.506847
3	2	0.701575	0.517228
3	2	0.532869	0.697451
3	2	0.642306	0.474843
3	2	0.710669	0.520585
3	2	0.60923	0.676543
3	2	0.688816	0.537926
3	2	0.604133	0.492116
3	2	0.576861	0.492782
3	2	0.677978	0.601681
3	2	0.777073	0.444319
3	2	0.761609	0.455078
3	2	0.685095	0.47854
3	2	0.769328	0.58218
3	2	0.738631	0.514301
3	2	0.393991	0.69104
3	2	0.683046	0.480654
3	2	0.72085	0.514834
3	2	0.756035	0.617739
3	2	0.560219	0.634683
3	2	0.36849	0.753087
3	2	0.691483	0.586648
3	2	0.740356	0.51511
3	2	0.507412	0.758385
3	2	0.671016	0.595276
3	2	0.726286	0.508424
3	2	0.691408	0.551162
3	2	0.749836	0.506032
3	2	0.78132	0.554019
3	2	0.500907	0.569145
3	2	0.739792	0.515729
3	2	0.628182	0.531961
3	2	0.767191	0.419092
3	2	0.681162	0.489002
3	2	0.703092	0.525298
3	2	0.776686	0.553258
3	2	0.757089	0.464875
3	2	0.790559	0.459392
3	2	0.793659	0.450853
3	2	0.580816	0.661688
3	2	0.590945	0.529626
3	2	0.619447	0.612659
3	2	0.765821	0.450179
3	2	0.755692	0.431805
3	2	0.708209	0.486411
3	2	0.792956	0.457782
3	2	0.701025	0.527072
3	2	0.689044	0.551349
3	2	0.709532	0.516758
3	2	0.53808	0.695941
3	2	0.74385	0.510932
3	2	0.658706	0.606162
3	2	0.668254	0.505517
3	2	0.603176	0.55089
3	2	0.694496	0.479652
3	2	0.710533	0.559341
3	2	0.615367	0.556516
3	2	0.757944	0.481511
3	2	0.778226	0.401407
3	2	0.659951	0.48986
3	2	0.777175	0.573024
3	2	0.664107	0.480367
3	2	0.628996	0.5363
3	2	0.674643	0.597233
3	2	0.742544	0.563044
3	2	0.737734	0.505766
3	2	0.736701	0.541171
3	2	0.793805	0.440553
3	2	0.790756	0.424466
3	2	0.76635	0.416791
3	2	0.395591	0.831219
3	2	0.601941	0.671343
3	2	0.786652	0.383802
3	2	0.766588	0.447935
3	2	0.506717	0.652228
3	2	0.725029	0.473564
3	2	0.782808	0.450241
3	2	0.695612	0.507804
3	2	0.670584	0.478957
3	2	0.694821	0.520871
3	2	0.516294	0.527979
3	2	0.72279	0.498611
3	2	0.765052	0.490016
3	2	0.770839	0.416926
3	2	0.673918	0.599061
3	2	0.752873	0.455264
3	2	0.464851	0.644032
3	2	0.452764	0.802712
3	2	0.663868	0.492063
3	2	0.555143	0.69122
3	2	0.653064	0.500413
3	2	0.731515	0.478455
3	2	0.599419	0.672481
3	2	0.624508	0.553122
3	2	0.650101	0.597161
3	2	0.724189	0.501991
3	2	0.706877	0.512059
3	2	0.744617	0.478934
3	2	0.592785	0.632915
3	2	0.541342	0.509971
3	2	0.695558	0.567606
3	2	0.730912	0.514369
3	2	0.720198	0.512508
3	2	0.50506	0.623342
3	2	0.718419	0.518327
3	2	0.54042	0.727565
3	2	0.775502	0.402314
3	2	0.749116	0.532149
3	2	0.691901	0.662154
3	2	0.75614	0.427528
3	2	0.764014	0.41468
3	2	0.704698	0.573312
3	2	0.787181	0.42673
3	2	0.788202	0.411393
3	2	0.73718	0.566242
3	2	0.766681	0.544847
3	2	0.785098	0.386701
3	2	0.748659	0.449723
3	2	0.727227	0.449081
3	2	0.710201	0.586239
3	2	0.742804	0.479235
3	2	0.471679	0.476631
3	2	0.766167	0.515409
3	2	0.663048	0.479673
3	2	0.690741	0.585663
3	2	0.734982	0.543109
3	2	0.690431	0.500794
3	2	0.709631	0.492714
3	2	0.588359	0.665262
3	2	0.713436	0.588323
3	2	0.494065	0.582266
3	2	0.730076	0.46584
3	2	0.727237	0.501285
3	2	0.772872	0.444428
3	2	0.692506	0.481167
3	2	0.554918	0.505533
3	2	0.700151	0.581892
3	2	0.603235	0.6485
3	2	0.639669	0.620368
3	2	0.76371	0.477589
3	2	0.767561	0.446308
3	2	0.675352	0.556673
3	2	0.731492	0.650865
3	2	0.647203	0.625221
3	2	0.707295	0.517949
3	2	0.660712	0.495958
3	2	0.733961	0.491284
3	2	0.720336	0.470765
3	2	0.475374	0.621748
3	2	0.737821	0.483273
3	2	0.786151	0.468158
3	2	0.77968	0.450024
3	2	0.773123	0.523793
3	2	0.714641	0.494233
3	2	0.632797	0.634337
3	2	0.551029	0.531437
3	2	0.758521	0.532093
3	2	0.789894	0.402226
3	2	0.668668	0.580751
3	2	0.656951	0.482549
3	2	0.601768	0.684603
3	2	0.623001	0.655818
3	2	0.67359	0.59125
3	2	0.76896	0.43815
3	2	0.708538	0.459483
3	2	0.671554	0.596654
3	2	0.721856	0.531614
3	2	0.712265	0.530426
3	2	0.733105	0.50393
3	2	0.785563	0.460967
3	2	0.526391	0.698111
3	2	0.730419	0.471632
3	2	0.712948	0.471984
3	2	0.736305	0.475369
3	2	0.655936	0.604216
3	2	0.705718	0.498839
3	2	0.739453	0.649002
3	2	0.780485	0.51041
3	2	0.565838	0.519945
3	2	0.556293	0.505156
3	2	0.716025	0.524124
3	2	0.659642	0.514909
3	2	0.703465	0.476106
3	2	0.622716	0.533111
3	2	0.44146	0.707168
3	2	0.759353	0.424078
3	2	0.56906	0.668893
3	2	0.712191	0.48204
3	2	0.698394	0.578935
3	2	0.627726	0.48859
3	2	0.74571	0.466869
3	2	0.765236	0.500908
3	2	0.751192	0.480275
3	2	0.699522	0.47944
3	2	0.641626	0.524799
3	2	0.577083	0.694692
3	2	0.428224	0.749242
3	2	0.780167	0.406199
3	2	0.713652	0.528042
3	2	0.789371	0.511711
3	2	0.745912	0.478799
3	2	0.666772	0.567962
3	2	0.777882	0.405126
3	2	0.67136	0.578227
3	2	0.475501	0.641747
3	2	0.593754	0.669129
3	2	0.755545	0.498893
3	2	0.715993	0.519366
3	2	0.7054	0.483776
3	2	0.344091	0.818992
3	2	0.399577	0.81051
3	2	0.708667	0.543629
3	2	0.759011	0.484459
3	2	0.731813	0.655169
3	2	0.682424	0.576671
3	2	0.720226	0.515353
3	2	0.600455	0.681115
3	2	0.741585	0.565503
3	2	0.745868	0.463925
3	2	0.577635	0.700988
3	2	0.72973	0.493434
3	2	0.705476	0.683585
3	2	0.615684	0.512792
3	2	0.753435	0.503863
3	2	0.751022	0.459787
3	2	0.626449	0.658101
3	2	0.679991	0.539923
3	2	0.574543	0.691302
3	2	0.560027	0.691677
3	2	0.674232	0.58143
3	2	0.644241	0.59586
3	2	0.788985	0.476843
3	2	0.518878	0.638703
3	2	0.783527	0.402704
3	2	0.723306	0.594176
3	2	0.691062	0.60327
3	2	0.674594	0.561313
3	2	0.620198	0.663658
3	2	0.616734	0.622593
3	2	0.776546	0.453491
3	2	0.776169	0.446281
3	2	0.654901	0.563174
3	2	0.637088	0.531205
3	2	0.780517	0.408601
3	2	0.571698	0.677822
3	2	0.777358	0.43512
3	2	0.654158	0.606276
3	2	0.47011	0.560333
3	2	0.700304	0.547715
3	2	0.676656	0.58927
3	2	0.671197	0.614642
3	2	0.699513	0.644677
3	2	0.678487	0.571201
3	2	0.754255	0.443688
3	2	0.761605	0.442071
3	2	0.777321	0.566879
3	2	0.777981	0.429849
3	2	0.734758	0.46934
3	2	0.662222	0.49318
3	2	0.790189	0.42433
3	2	0.64802	0.625462
3	2	0.752418	0.445092
3	2	0.782319	0.418194
3	2	0.655451	0.619166
3	2	0.759878	0.484403
3	2	0.615214	0.540791
3	2	0.758853	0.557346
3	2	0.594868	0.621307
3	2	0.781164	0.402991
3	2	0.72389	0.47293
3	2	0.53202	0.704656
3	2	0.731903	0.507335
3	2	0.678699	0.538828
3	2	0.740535	0.495267
3	2	0.446938	0.746365
3	2	0.714041	0.484302
3	2	0.731618	0.537767
3	2	0.451916	0.76952
3	2	0.613892	0.65239
3	2	0.792642	0.412805
3	2	0.665302	0.479412
3	2	0.665584	0.568221
3	2	0.66981	0.51316
3	2	0.746185	0.559456
3	2	0.779101	0.462423
3	2	0.785079	0.403123
3	2	0.788366	0.390033
3	2	0.625423	0.491239
3	2	0.617429	0.643804
3	2	0.668395	0.498428
3	2	0.770649	0.405691
3	2	0.768432	0.451322
3	2	0.748754	0.485012
3	2	0.707568	0.47843
3	2	0.673253	0.532709
3	2	0.710164	0.570106
3	2	0.791522	0.396634
3	2	0.782275	0.427185
3	2	0.792705	0.408487
3	2	0.652334	0.614684
3	2	0.664442	0.567531
3	2	0.379937	0.807505
3	2	0.333886	0.734332
3	2	0.742012	0.44871
3	2	0.696483	0.539142
3	2	0.470991	0.633914
3	2	0.625212	0.523785
3	2	0.647429	0.619494
3	2	0.730964	0.448396
3	2	0.518905	0.750567
3	2	0.752804	0.476961
3	2	0.78604	0.384067
3	2	0.700505	0.58557
3	2	0.719151	0.517101
3	2	0.693635	0.485518
3	2	0.660537	0.495781
3	2	0.6131	0.511151
3	2	0.709304	0.467853
3	2	0.628964	0.63913
3	2	0.777636	0.400086
3	2	0.78955	0.407334
3	2	0.721075	0.466094
3	2	0.650938	0.483343
3	2	0.673392	0.557171
3	2	0.772005	0.409998
3	2	0.713324	0.562304
3	2	0.722067	0.464366
3	2	0.668807	0.485725
3	2	0.754055	0.424027
3	2	0.750127	0.475623
3	2	0.699707	0.4823
3	2	0.776677	0.437301
3	2	0.754613	0.574269
3	2	0.680586	0.5614
3	2	0.709312	0.682353
3	2	0.704786	0.474202
3	2	0.76797	0.409941
3	2	0.515061	0.681813
3	2	0.672647	0.51338
3	2	0.636115	0.497347
3	2	0.594055	0.50696
3	2	0.763968	0.446135
3	2	0.683721	0.541931
3	2	0.66722	0.498883
3	2	0.716073	0.520067
3	2	0.769484	0.529389
3	2	0.394337	0.736773
3	2	0.767407	0.483722
3	2	0.772121	0.412033
3	2	0.505947	0.683263
3	2	0.722185	0.495648
3	2	0.784352	0.446347
3	2	0.781712	0.42323
3	2	0.70399	0.551711
3	2	0.290181	0.800986
3	2	0.754662	0.474081
3	2	0.728447	0.525802
3	2	0.789304	0.407484
3	2	0.784132	0.400129
3	2	0.716156	0.503306
3	2	0.718841	0.489732
3	2	0.597806	0.613083
3	2	0.624851	0.635189
3	2	0.640027	0.633606
3	2	0.738813	0.440561
3	2	0.700559	0.530834
3	2	0.711429	0.583113
3	2	0.641374	0.507004
3	2	0.777426	0.428867
3	2	0.558895	0.661985
3	2	0.761097	0.480463
3	2	0.771792	0.516574
3	2	0.649161	0.526954
3	2	0.769536	0.442093
3	2	0.521267	0.703966
3	2	0.779624	0.502053
3	2	0.730406	0.496737
3	2	0.770878	0.519587
3	2	0.784583	0.406437
3	2	0.552978	0.649057
3	2	0.722938	0.530883
3	2	0.539794	0.701266
3	2	0.508644	0.718055
3	2	0.789699	0.40103
3	2	0.614303	0.497567
3	2	0.763936	0.606265
3	2	0.718181	0.549661
3	2	0.669129	0.574127
3	2	0.674086	0.713641
3	2	0.669122	0.613425
3	2	0.783104	0.396771
3	2	0.600662	0.554565
3	2	0.739049	0.463287
3	2	0.679136	0.569762
3	2	0.748951	0.454407
3	2	0.769274	0.443259
3	2	0.626442	0.589478
3	2	0.743484	0.479049
3	2	0.542056	0.708143
3	2	0.745214	0.498901
3	2	0.723672	0.46219
3	2	0.703536	0.528889
3	2	0.784348	0.396605
3	2	0.711609	0.459673
3	2	0.769666	0.506242
3	2	0.707942	0.558635
3	2	0.628871	0.650577
3	2	0.563543	0.712109
3	2	0.598611	0.657242
3	2	0.540434	0.65995
3	2	0.756285	0.637679
3	2	0.686679	0.51447
3	2	0.674642	0.59199
3	2	0.554737	0.627823
3	2	0.744471	0.445006
3	2	0.72213	0.506837
3	2	0.621541	0.654113
3	2	0.609864	0.632348
3	2	0.772339	0.436264
3	2	0.71492	0.589359
3	2	0.728916	0.447078
3	2	0.650003	0.634033
3	2	0.754101	0.439261
3	2	0.724134	0.485127
3	2	0.605676	0.676663
3	2	0.663028	0.617726
3	2	0.582196	0.647365
3	2	0.609924	0.676839
3	2	0.728639	0.506249
3	2	0.706062	0.537604
3	2	0.728355	0.456783
3	2	0.727187	0.462705
3	2	0.709773	0.460063
3	2	0.62379	0.332071
3	2	0.581627	0.670102
3	2	0.704612	0.465535
3	2	0.682532	0.476478
3	2	0.680325	0.514684
3	2	0.581432	0.565697
3	2	0.740455	0.458387
3	2	0.787645	0.425841
3	2	0.761214	0.514305
3	2	0.780778	0.55449
3	2	0.705218	0.532967
3	2	0.55805	0.731019
3	2	0.728563	0.451398
3	2	0.734395	0.472867
3	2	0.743007	0.585513
3	2	0.716649	0.52233
3	2	0.788311	0.532953
3	2	0.736105	0.446721
3	2	0.765745	0.416601
3	2	0.739865	0.506778
3	2	0.713863	0.541557
3	2	0.766673	0.435621
3	2	0.599919	0.630396
3	2	0.506054	0.736293
3	2	0.587386	0.609203
3	2	0.575284	0.526398
3	2	0.606457	0.585739
3	2	0.594027	0.663532
3	2	0.725964	0.480381
3	2	0.777981	0.554628
3	2	0.786502	0.453381
3	2	0.779506	0.39474
3	2	0.671315	0.705671
3	2	0.400805	0.832566
3	2	0.724499	0.495839
3	2	0.78826	0.393937
3	2	0.547837	0.655259
3	2	0.78761	0.465112
3	2	0.720923	0.490819
3	2	0.755211	0.466922
3	2	0.667581	0.599167
3	2	0.643222	0.617472
3	2	0.679046	0.588063
3	2	0.755905	0.461325
3	2	0.705601	0.523455
3	2	0.699708	0.563161
3	2	0.772676	0.407911
3	2	0.766495	0.417299
3	2	0.512481	0.680829
3	2	0.690761	0.523174
3	2	0.629612	0.47614
3	2	0.779572	0.520947
3	2	0.748702	0.443888
3	2	0.752537	0.498691
3	2	0.754853	0.497695
3	2	0.626246	0.507622
3	2	0.718267	0.453917
3	2	0.472983	0.77235
3	2	0.703673	0.598231
3	2	0.755155	0.611744
3	2	0.722477	0.453923
3	2	0.696071	0.554407
3	2	0.715082	0.569673
3	2	0.704775	0.484007
3	2	0.674495	0.608042
3	2	0.603573	0.571583
3	2	0.790097	0.402956
3	2	0.75221	0.519945
3	2	0.704915	0.471991
3	2	0.712442	0.500442
3	2	0.736625	0.67083
3	2	0.605113	0.682733
3	2	0.684559	0.483237
3	2	0.780896	0.537049
3	2	0.689486	0.503736
3	2	0.682176	0.528046
3	2	0.76303	0.52176
3	2	0.72776	0.465321
3	2	0.633367	0.624545
3	2	0.727035	0.451203
3	2	0.700146	0.528534
3	2	0.736877	0.552984
3	2	0.741447	0.475916
3	2	0.421402	0.807955
3	2	0.463041	0.788178
3	2	0.74362	0.452098
3	2	0.765406	0.4239
3	2	0.661607	0.502443
3	2	0.766938	0.413971
3	2	0.606229	0.570745
3	2	0.67899	0.550225
3	2	0.743775	0.468604
3	2	0.624907	0.641569
3	2	0.524933	0.729593
3	2	0.688616	0.498078
3	2	0.641711	0.594598
3	2	0.774497	0.412618
3	2	0.636543	0.628641
3	2	0.431856	0.79295
3	2	0.429074	0.784997
3	2	0.73898	0.60818
3	2	0.706834	0.469408
3	2	0.731461	0.467638
3	2	0.54273	0.67622
3	2	0.789428	0.484309
3	2	0.644723	0.510798
3	2	0.770608	0.508306
3	2	0.764611	0.518828
3	2	0.66183	0.582261
3	2	0.695483	0.585323
3	2	0.641271	0.501084
3	2	0.607187	0.666336
3	2	0.788657	0.460274
3	2	0.788765	0.384561
3	2	0.777639	0.510764
3	2	0.721688	0.45404
3	2	0.457108	0.799471
3	2	0.742422	0.454583
3	2	0.403939	0.823695
3	2	0.694354	0.583673
3	2	0.699977	0.567891
3	2	0.716675	0.525821
3	2	0.480737	0.505003
3	2	0.701197	0.514268
3	2	0.359347	0.819513
3	2	0.306417	0.837566
3	2	0.754043	0.450143
3	2	0.732036	0.491231
3	2	0.550758	0.606515
3	2	0.732783	0.490023
3	2	0.709492	0.495666
3	2	0.776368	0.443365
3	2	0.74008	0.486487
3	2	0.578283	0.641087
3	2	0.713249	0.531604
3	2	0.487289	0.789207
3	2	0.49261	0.71078
3	2	0.539407	0.609204
3	2	0.745846	0.433989
3	2	0.550528	0.663442
3	2	0.69775	0.531447
3	2	0.649259	0.605368
3	2	0.752983	0.448612
3	2	0.704842	0.540835
3	2	0.751337	0.548842
3	2	0.677103	0.479987
3	2	0.652576	0.495977
3	2	0.491072	0.753419
3	2	0.619233	0.523549
3	2	0.760359	0.493561
3	2	0.400866	0.80366
3	2	0.660294	0.572186
3	2	0.764982	0.411737
3	2	0.762989	0.451848
3	2	0.360743	0.830643
3	2	0.55949	0.539448
3	2	0.781271	0.549982
3	2	0.703182	0.480832
3	2	0.693445	0.567131
3	2	0.762155	0.434438
3	2	0.739637	0.484551
3	2	0.694443	0.474671
3	2	0.65998	0.561139
3	2	0.692288	0.700507
3	2	0.706015	0.474091
3	2	0.765585	0.413618
3	2	0.732821	0.450225
3	2	0.764788	0.569487
3	2	0.770336	0.525539
3	2	0.772196	0.489722
3	2	0.717464	0.628813
3	2	0.540045	0.69168
3	2	0.656127	0.723822
3	2	0.750571	0.523396
3	2	0.677213	0.5633
3	2	0.647723	0.532917
3	2	0.558306	0.720836
3	2	0.732976	0.509816
3	2	0.700606	0.599344
3	2	0.710388	0.468319
3	2	0.765254	0.43182
3	2	0.614944	0.595217
3	2	0.646137	0.63048
3	2	0.552236	0.714859
3	2	0.67626	0.582073
3	2	0.697232	0.5068
3	2	0.755577	0.487662
3	2	0.454049	0.641376
3	2	0.752399	0.49913
3	2	0.774215	0.479979
3	2	0.508457	0.651696
3	2	0.668425	0.477505
3	2	0.687477	0.571773
3	2	0.364932	0.844804
3	2	0.651579	0.611692
3	2	0.748503	0.53542
3	2	0.770062	0.41625
3	2	0.710738	0.531386
3	2	0.709339	0.509293
3	2	0.577239	0.688881
3	2	0.740237	0.437653
3	2	0.791539	0.40848
3	2	0.705164	0.544693
3	2	0.786321	0.524895
3	2	0.772079	0.43298
3	2	0.753769	0.448434
3	2	0.770686	0.41805
3	2	0.69316	0.538455
3	2	0.722235	0.5971
3	2	0.588105	0.653874
3	2	0.788048	0.469105
3	2	0.541416	0.674091
3	2	0.665999	0.611352
3	2	0.762918	0.558979
3	2	0.764879	0.421584
3	2	0.757559	0.475187
3	2	0.674677	0.521331
3	2	0.72484	0.48414
3	2	0.726236	0.519982
3	2	0.659789	0.607783
3	2	0.750889	0.459492
3	2	0.533764	0.6597
3	2	0.598309	0.68192
3	2	0.754659	0.432572
3	2	0.743029	0.448413
3	2	0.714634	0.463402
3	2	0.564888	0.702687
3	2	0.739779	0.450496
3	2	0.728279	0.476784
3	2	0.746299	0.4469
3	2	0.752638	0.449519
3	2	0.762509	0.447854
3	2	0.775586	0.404104
3	2	0.555548	0.485052
3	2	0.495501	0.783753
3	2	0.700577	0.527526
3	2	0.776559	0.405773
3	2	0.591093	0.697869
3	2	0.660018	0.597877
3	2	0.778273	0.493809
3	2	0.464117	0.748936
3	2	0.759299	0.515557
3	2	0.732782	0.531961
3	2	0.754495	0.460769
3	2	0.65951	0.64293
3	2	0.731081	0.48078
3	2	0.637149	0.583234
3	2	0.757406	0.47931
3	2	0.728828	0.459293
3	2	0.707779	0.473693
3	2	0.729196	0.545588
3	2	0.767248	0.484186
3	2	0.679785	0.534812
3	2	0.789971	0.387789
3	2	0.747354	0.497037
3	2	0.778411	0.400635
3	2	0.691893	0.480927
3	2	0.523447	0.617503
3	2	0.771225	0.48912
3	2	0.700434	0.553982
3	2	0.752533	0.446636
3	2	0.637851	0.577586
3	2	0.691116	0.557869
3	2	0.712807	0.494627
3	2	0.75545	0.582034
3	2	0.734206	0.533514
3	2	0.698523	0.533503
3	2	0.390108	0.778811
3	2	0.783385	0.451771
3	2	0.785929	0.386107
3	2	0.725167	0.582295
3	2	0.607603	0.531338
3	2	0.642585	0.52558
3	2	0.444112	0.502817
3	2	0.673492	0.484513
3	2	0.67851	0.581315
3	2	0.78334	0.509356
3	2	0.274716	0.800908
3	2	0.761674	0.443352
3	2	0.6285	0.583308
3	2	0.789709	0.418226
3	2	0.787042	0.417348
3	2	0.73547	0.518629
3	2	0.637366	0.587916
3	2	0.690632	0.599233
3	2	0.562797	0.587612
3	2	0.59559	0.677727
3	2	0.540941	0.550471
3	2	0.70895	0.501424
3	2	0.737932	0.510641
3	2	0.749321	0.465655
3	2	0.770647	0.437972
3	2	0.72836	0.539637
3	2	0.770298	0.557577
3	2	0.73897	0.499825
3	2	0.751124	0.478965
3	2	0.709926	0.551416
3	2	0.701334	0.546847
3	2	0.739807	0.439559
3	2	0.783589	0.393788
3	2	0.720912	0.506142
3	2	0.689498	0.587691
3	2	0.646859	0.483838
3	2	0.760212	0.578538
3	2	0.788942	0.407569
3	2	0.753458	0.571174
3	2	0.755046	0.528179
3	2	0.548676	0.731122
3	2	0.702477	0.585066
3	2	0.691368	0.565839
3	2	0.745248	0.661795
3	2	0.760216	0.460742
3	2	0.702458	0.570231
3	2	0.7859	0.440965
3	2	0.762312	0.493267
3	2	0.788924	0.488502
3	2	0.68886	0.537031
3	2	0.777093	0.454315
3	2	0.654914	0.58213
3	2	0.767823	0.488313
3	2	0.673525	0.590777
3	2	0.761888	0.471794
3	2	0.515241	0.616167
3	2	0.704293	0.516924
3	2	0.736875	0.487422
3	2	0.752896	0.43196
3	2	0.777351	0.408051
3	2	0.632513	0.557617
3	2	0.728631	0.517029
3	2	0.694887	0.53211
3	2	0.430575	0.766407
3	2	0.595438	0.632615
3	2	0.615157	0.661012
3	2	0.753333	0.472892
3	2	0.692282	0.467486
3	2	0.712925	0.535618
3	2	0.628314	0.64274
3	2	0.733872	0.454499
3	2	0.786672	0.388866
3	2	0.790746	0.478961
3	2	0.562516	0.63202
3	2	0.495389	0.747974
3	2	0.604868	0.584025
3	2	0.646905	0.549205
3	2	0.69235	0.514347
3	2	0.688201	0.581747
3	2	0.750579	0.46291
3	2	0.738723	0.516548
3	2	0.691575	0.467928
3	2	0.775207	0.492101
3	2	0.774028	0.485184
3	2	0.744929	0.501098
3	2	0.737221	0.613867
3	2	0.763068	0.45643
3	2	0.762905	0.478495
3	2	0.727475	0.469666
3	2	0.660981	0.596723
3	2	0.68774	0.515601
3	2	0.722537	0.501536
3	2	0.551907	0.722343
3	2	0.626873	0.513373
3	2	0.681137	0.561571
3	2	0.704917	0.505996
3	2	0.789873	0.377742
3	2	0.713589	0.586705
3	2	0.709565	0.492694
3	2	0.780063	0.455581
3	2	0.735495	0.461672
3	2	0.710488	0.474581
3	2	0.703175	0.555412
3	2	0.522183	0.601497
3	2	0.563278	0.691489
3	2	0.68916	0.469532
3	2	0.568507	0.543463
3	2	0.761829	0.428978
3	2	0.69999	0.57374
3	2	0.749199	0.525188
3	2	0.777184	0.459532
3	2	0.687447	0.540665
3	2	0.762464	0.467248
3	2	0.745024	0.567906
3	2	0.753514	0.547028
3	2	0.76482	0.553482
3	2	0.69624	0.496121
3	2	0.776352	0.469591
3	2	0.626756	0.631563
3	2	0.689691	0.473764
3	2	0.763886	0.474849
3	2	0.65517	0.482141
3	2	0.673783	0.597121
3	2	0.674568	0.561934
3	2	0.711091	0.535539
3	2	0.771482	0.460802
3	2	0.719442	0.598916
3	2	0.702731	0.487479
3	2	0.729789	0.450617
3	2	0.742065	0.51675
3	2	0.734685	0.480942
3	2	0.73535	0.490722
3	2	0.659982	0.544781
3	2	0.529695	0.689514
3	2	0.674632	0.528559
3	2	0.768603	0.431068
3	2	0.654112	0.481189
3	2	0.641317	0.481956
3	2	0.66895	0.558862
3	2	0.758927	0.513904
3	2	0.702443	0.469007
3	2	0.77659	0.485737
3	2	0.756558	0.569056
3	2	0.725661	0.492804
3	2	0.675924	0.58547
3	2	0.588246	0.51749
3	2	0.62667	0.593736
3	2	0.583842	0.539263
3	2	0.509841	0.632498
3	2	0.663929	0.522985
3	2	0.732882	0.533664
3	2	0.782065	0.406881
3	2	0.762419	0.530178
3	2	0.531264	0.646165
3	2	0.734071	0.504294
3	2	0.772318	0.432076
3	2	0.621291	0.662823
3	2	0.75901	0.570954
3	2	0.779021	0.549202
3	2	0.552861	0.725296
3	2	0.725576	0.599711
3	2	0.687978	0.549048
3	2	0.725793	0.474585
3	2	0.718469	0.515143
3	2	0.693439	0.661595
3	2	0.666294	0.588945
3	2	0.725795	0.460585
3	2	0.713938	0.517625
3	2	0.737271	0.536351
3	2	0.641978	0.637239
3	2	0.742673	0.545154
3	2	0.779074	0.429189
3	2	0.769273	0.426557
3	2	0.683786	0.513115
3	2	0.618583	0.666731
3	2	0.772102	0.46886
3	2	0.764339	0.421906
3	2	0.607091	0.489072
3	2	0.601749	0.676338
3	2	0.658455	0.515651
3	2	0.475114	0.793872
3	2	0.778082	0.437613
3	2	0.638342	0.598824
3	2	0.661057	0.48214
3	2	0.673791	0.545838
3	2	0.478086	0.774755
3	2	0.677487	0.530799
3	2	0.682853	0.539864
3	2	0.707678	0.610448
3	2	0.776354	0.399488
3	2	0.537064	0.740345
3	2	0.58535	0.5459
3	2	0.778681	0.396761
3	2	0.639927	0.599921
3	2	0.62637	0.580335
3	2	0.674459	0.508169
3	2	0.545798	0.691046
3	2	0.78592	0.456756
3	2	0.703773	0.462575
3	2	0.786451	0.385268
3	2	0.715744	0.543884
3	2	0.776297	0.430988
3	2	0.708848	0.546816
3	2	0.744947	0.567125
3	2	0.677098	0.588848
3	2	0.528512	0.741213
3	2	0.509736	0.705447
3	2	0.579745	0.706329
3	2	0.649838	0.53791
3	2	0.752554	0.458513
3	2	0.508285	0.541104
3	2	0.661519	0.486014
3	2	0.722079	0.511621
3	2	0.600923	0.670902
3	2	0.707636	0.485304
3	2	0.618272	0.659529
3	2	0.670428	0.5475
3	2	0.73713	0.485168
3	2	0.467505	0.700221
3	2	0.766403	0.447619
3	2	0.786203	0.4033
3	2	0.667365	0.504242
3	2	0.751512	0.441724
3	2	0.438531	0.650889
3	2	0.742008	0.497969
3	2	0.700868	0.542159
3	2	0.680483	0.515982
3	2	0.77172	0.410143
3	2	0.733188	0.491849
3	2	0.649744	0.486865
3	2	0.729747	0.461613
3	2	0.761356	0.426209
3	2	0.732722	0.453042
3	2	0.619762	0.612835
3	2	0.771462	0.59348
3	2	0.629984	0.55684
3	2	0.775781	0.564685
3	2	0.732357	0.608611
3	2	0.628013	0.62936
3	2	0.777028	0.403316
3	2	0.681579	0.522138
3	2	0.626521	0.655769
3	2	0.770143	0.451483
3	2	0.674282	0.485844
3	2	0.758835	0.460774
3	2	0.744882	0.492544
3	2	0.700965	0.497127
3	2	0.607942	0.626209
3	2	0.784598	0.420715
3	2	0.721533	0.488142
3	2	0.772574	0.559066
3	2	0.653727	0.482425
3	2	0.771923	0.448962
3	2	0.721169	0.532444
3	2	0.491732	0.757999
3	2	0.782844	0.415623
3	2	0.764562	0.590772
3	2	0.791851	0.397502
3	2	0.746962	0.483187
3	2	0.769227	0.431049
3	2	0.682419	0.488581
3	2	0.771218	0.447105
3	2	0.676848	0.613384
3	2	0.633969	0.613732
3	2	0.476166	0.711691
3	2	0.750649	0.468087
3	2	0.769197	0.438463
3	2	0.781865	0.40119
3	2	0.699763	0.483034
3	2	0.761871	0.470864
3	2	0.74089	0.500252
3	2	0.785842	0.398619
3	2	0.779624	0.477882
3	2	0.656687	0.624179
3	2	0.758523	0.446294
3	2	0.592332	0.493421
3	2	0.689362	0.573724
3	2	0.566636	0.716704
3	2	0.75424	0.430126
3	2	0.742467	0.469328
3	2	0.708196	0.492373
3	2	0.751869	0.455588
3	2	0.729828	0.62825
3	2	0.738329	0.473494
3	2	0.665751	0.472612
3	2	0.692732	0.554697
3	2	0.669915	0.577162
3	2	0.387525	0.73594
3	2	0.783146	0.468609
3	2	0.708903	0.512212
3	2	0.729819	0.60386
3	2	0.765817	0.508183
3	2	0.710195	0.543198
3	2	0.744656	0.438822
3	2	0.62552	0.577652
3	2	0.551791	0.725396
3	2	0.772522	0.411304
3	2	0.744629	0.448715
3	2	0.772416	0.526849
3	2	0.783368	0.458995
3	2	0.786252	0.39252
3	2	0.701029	0.510161
3	2	0.686811	0.552468
3	2	0.427807	0.778833
3	2	0.784417	0.460875
3	2	0.776107	0.436342
3	2	0.77772	0.40199
3	2	0.781847	0.393243
3	2	0.785878	0.46233
3	2	0.7189	0.620177
3	2	0.612627	0.664072
3	2	0.745721	0.62457
3	2	0.747804	0.447483
3	2	0.747895	0.563664
3	2	0.751846	0.455278
3	2	0.757288	0.510786
3	2	0.743026	0.460589
3	2	0.727297	0.580952
3	2	0.776094	0.429856
3	2	0.647308	0.632602
3	2	0.541821	0.747385
3	2	0.625955	0.492899
3	2	0.605322	0.578523
3	2	0.71126	0.53824
3	2	0.631325	0.564327
3	2	0.749863	0.484142
3	2	0.761538	0.480284
3	2	0.726397	0.507631
3	2	0.692787	0.475312
3	2	0.775543	0.416177
3	2	0.669587	0.578188
3	2	0.626716	0.653512
3	2	0.656156	0.590074
3	2	0.759688	0.420787
3	2	0.711998	0.672998
3	2	0.70625	0.598948
3	2	0.71475	0.459983
3	2	0.569315	0.686916
3	2	0.683328	0.602979
3	2	0.776786	0.403302
3	2	0.424797	0.799732
3	2	0.764592	0.435139
3	2	0.69369	0.58391
3	2	0.51726	0.5059
3	2	0.602878	0.538384
3	2	0.569458	0.598705
3	2	0.791238	0.462611
3	2	0.690385	0.582502
3	2	0.661923	0.580362
3	2	0.570734	0.709285
3	2	0.677845	0.587514
3	2	0.729615	0.543057
3	2	0.783669	0.389382
3	2	0.684308	0.581779
3	2	0.685258	0.554683
3	2	0.695452	0.571503
3	2	0.771695	0.432709
3	2	0.715868	0.510114
3	2	0.682143	0.573346
3	2	0.776124	0.412663
3	2	0.684069	0.511825
3	2	0.567525	0.592906
3	2	0.704896	0.555492
3	2	0.64663	0.627446
3	2	0.782907	0.491326
3	2	0.686437	0.570108
3	2	0.771444	0.408281
3	2	0.758519	0.453727
3	2	0.650542	0.506998
3	2	0.68038	0.562851
3	2	0.585046	0.660537
3	2	0.505498	0.695096
3	2	0.762079	0.442949
3	2	0.728174	0.462202
3	2	0.662234	0.52063
3	2	0.793413	0.4759
3	2	0.342003	0.845207
3	2	0.493418	0.757547
3	2	0.605334	0.531376
3	2	0.681881	0.632803
3	2	0.724736	0.512043
3	2	0.787514	0.462268
3	2	0.767311	0.574934
3	2	0.62502	0.497605
3	2	0.625416	0.564329
3	2	0.719221	0.499512
3	2	0.7525	0.456734
3	2	0.779887	0.420854
3	2	0.71165	0.556728
3	2	0.786316	0.391834
3	2	0.661101	0.715881
3	2	0.503122	0.641006
3	2	0.751892	0.615087
3	2	0.792939	0.46502
3	2	0.709785	0.497889
3	2	0.75125	0.482132
3	2	0.688351	0.574208
3	2	0.771325	0.433174
3	2	0.658087	0.597029
3	2	0.75178	0.447361
3	2	0.718677	0.518969
3	2	0.77028	0.436474
3	2	0.574807	0.504232
3	2	0.613266	0.648646
3	2	0.776954	0.533151
3	2	0.625942	0.640313
3	2	0.615081	0.486896
3	2	0.620977	0.664144
3	2	0.767801	0.426519
3	2	0.732111	0.504461
3	2	0.789979	0.410335
3	2	0.744398	0.450614
3	2	0.653153	0.556469
3	2	0.751992	0.437038
3	2	0.771403	0.482843
3	2	0.775085	0.402395
3	2	0.757979	0.442419
3	2	0.697476	0.519846
3	2	0.772059	0.411224
3	2	0.765123	0.456216
3	2	0.709544	0.470811
3	2	0.65787	0.596932
3	2	0.624124	0.621633
3	2	0.71508	0.505283
3	2	0.576568	0.692768
3	2	0.735664	0.451972
3	2	0.666353	0.545646
3	2	0.730065	0.478282
3	2	0.745158	0.44334
3	2	0.684207	0.579817
3	2	0.788421	0.511387
3	2	0.667639	0.551476
3	2	0.599619	0.681782
3	2	0.638959	0.595377
3	2	0.560877	0.727121
3	2	0.742739	0.577485
3	2	0.733243	0.536906
3	2	0.627604	0.419223
3	2	0.712981	0.46916
3	2	0.770737	0.411007
3	2	0.581112	0.687799
3	2	0.763961	0.480456
3	2	0.7467	0.445593
3	2	0.612503	0.634104
3	2	0.657772	0.617341
3	2	0.727001	0.63692
3	2	0.739561	0.53514
3	2	0.671772	0.607832
3	2	0.742367	0.47419
3	2	0.760193	0.440538
3	2	0.644836	0.63861
3	2	0.7102	0.522335
3	2	0.601998	0.553067
3	2	0.702477	0.490672
3	2	0.609648	0.650551
3	2	0.618481	0.666151
3	2	0.775585	0.42037
3	2	0.758223	0.503389
3	2	0.657982	0.550536
3	2	0.724964	0.461735
3	2	0.749258	0.569312
3	2	0.708611	0.585681
3	2	0.527557	0.598563
3	2	0.777477	0.51821
3	2	0.39876	0.803009
3	2	0.706848	0.594258
3	2	0.670728	0.62637
3	2	0.65433	0.508965
3	2	0.731197	0.519539
3	2	0.590388	0.522026
3	2	0.66173	0.617145
3	2	0.700099	0.500102
3	2	0.659227	0.645652
3	2	0.712544	0.597659
3	2	0.763851	0.433475
3	2	0.760491	0.593122
3	2	0.579184	0.670842
3	2	0.754062	0.463786
3	2	0.767947	0.4503
3	2	0.781181	0.507031
3	2	0.787794	0.403053
3	2	0.758757	0.538593
3	2	0.680968	0.582294
3	2	0.74617	0.490212
3	2	0.403305	0.821544
3	2	0.776212	0.423507
3	2	0.679954	0.511919
3	2	0.478995	0.785877
3	2	0.70295	0.515008
3	2	0.692578	0.487681
3	2	0.48009	0.688701
3	2	0.653934	0.609582
3	2	0.793943	0.425198
3	2	0.604333	0.496257
3	2	0.760114	0.449339
3	2	0.702067	0.51001
3	2	0.572553	0.696453
3	2	0.599647	0.606434
3	2	0.71761	0.533945
3	2	0.68014	0.501637
3	2	0.740124	0.544899
3	2	0.515015	0.755516
3	2	0.770112	0.45181
3	2	0.477426	0.726211
3	2	0.731422	0.539741
3	2	0.738579	0.493572
3	2	0.643343	0.581411
3	2	0.790501	0.396958
3	2	0.63936	0.583723
3	2	0.761651	0.561399
3	2	0.773588	0.558817
3	2	0.713932	0.488531
3	2	0.772896	0.500592
3	2	0.718931	0.465698
3	2	0.739592	0.543403
3	2	0.685076	0.564353
3	2	0.504299	0.741993
3	2	0.611928	0.67347
3	2	0.712062	0.534729
3	2	0.717188	0.494973
3	2	0.669098	0.704638
3	2	0.698527	0.579553
3	2	0.558272	0.691824
3	2	0.754707	0.441961
3	2	0.783369	0.420139
3	2	0.74478	0.467906
3	2	0.573811	0.710985
3	2	0.793106	0.443566
3	2	0.757513	0.463979
3	2	0.564873	0.615307
3	2	0.624255	0.503426
3	2	0.785956	0.493678
3	2	0.647668	0.537801
3	2	0.768726	0.457613
3	2	0.702492	0.506912
3	2	0.634865	0.60662
3	2	0.61928	0.603061
3	2	0.779888	0.425611
3	2	0.703986	0.474171
3	2	0.737849	0.467874
3	2	0.770898	0.481654
3	2	0.762997	0.426409
3	2	0.611652	0.575172
3	2	0.749321	0.479287
3	2	0.752717	0.447361
3	2	0.697786	0.570105
3	2	0.657397	0.636418
3	2	0.712176	0.557354
3	2	0.682124	0.603469
3	2	0.65081	0.541667
3	2	0.625958	0.652061
3	2	0.63347	0.646003
3	2	0.713047	0.506796
3	2	0.752961	0.487576
3	2	0.766626	0.492799
3	2	0.689201	0.543919
3	2	0.734313	0.465743
3	2	0.712075	0.589317
3	2	0.789062	0.419018
3	2	0.722569	0.482465
3	2	0.640902	0.60346
3	2	0.575866	0.492751
3	2	0.646013	0.635478
3	2	0.679609	0.475716
3	2	0.785128	0.509423
3	2	0.768734	0.487291
3	2	0.787961	0.526836
3	2	0.623172	0.539885
3	2	0.762147	0.421859
3	2	0.738554	0.451236
3	2	0.689558	0.5915
3	2	0.760482	0.432983
3	2	0.679489	0.59949
3	2	0.598288	0.659628
3	2	0.781881	0.564393
3	2	0.746942	0.473418
3	2	0.775331	0.409963
3	2	0.78053	0.395327
3	2	0.760289	0.444418
3	2	0.77952	0.444979
3	2	0.694311	0.478786
3	2	0.644851	0.636829
3	2	0.729164	0.451986
3	2	0.74789	0.436583
3	2	0.707152	0.53866
3	2	0.707102	0.465399
3	2	0.635829	0.561079
3	2	0.74448	0.468978
3	2	0.722627	0.501596
3	2	0.651624	0.593975
3	2	0.623675	0.595601
3	2	0.674335	0.570482
3	2	0.640607	0.583843
3	2	0.723647	0.594883
3	2	0.516087	0.577991
3	2	0.639416	0.498483
3	2	0.662107	0.600228
3	2	0.723427	0.473126
3	2	0.77175	0.438193
3	2	0.751662	0.459193
3	2	0.743678	0.466349
3	2	0.688975	0.492144
3	2	0.743374	0.440087
3	2	0.626071	0.650117
3	2	0.623893	0.570134
3	2	0.786412	0.383748
3	2	0.767374	0.41378
3	2	0.661942	0.532551
3	2	0.766043	0.4279
3	2	0.784896	0.49779
3	2	0.66694	0.471803
3	2	0.765988	0.429813
3	2	0.635232	0.585001
3	2	0.783558	0.427356
3	2	0.499478	0.694509
3	2	0.76574	0.456177
3	2	0.720961	0.490257
3	2	0.568935	0.718692
3	2	0.764897	0.494748
3	2	0.695199	0.556465
3	2	0.730744	0.511762
3	2	0.739016	0.476838
3	2	0.744632	0.450969
3	2	0.746559	0.460327
3	2	0.765921	0.53737
3	2	0.611728	0.670387
3	2	0.715253	0.461995
3	2	0.727841	0.509888
3	2	0.668215	0.601111
3	2	0.77192	0.41674
3	2	0.776769	0.397335
3	2	0.671264	0.491509
3	2	0.6731	0.561332
3	2	0.721513	0.492006
3	2	0.611348	0.619406
3	2	0.719287	0.471945
3	2	0.780171	0.494855
3	2	0.775932	0.461536
3	2	0.625869	0.624118
3	2	0.733195	0.443544
3	2	0.778926	0.402786
3	2	0.636525	0.49869
3	2	0.656717	0.542572
3	2	0.492165	0.489106
3	2	0.698932	0.518463
3	2	0.741742	0.501422
3	2	0.721997	0.490107
3	2	0.582667	0.544435
3	2	0.683386	0.58286
3	2	0.424589	0.635629
3	2	0.718765	0.557844
3	2	0.666853	0.491285
3	2	0.612313	0.493607
3	2	0.680745	0.622355
3	2	0.772394	0.455549
3	2	0.550339	0.737602
3	2	0.721149	0.460046
3	2	0.577799	0.691105
3	2	0.698276	0.482824
3	2	0.62576	0.641215
3	2	0.701413	0.557276
3	2	0.661629	0.564535
3	2	0.66107	0.60035
3	2	0.57233	0.66538
3	2	0.746199	0.50048
3	2	0.707641	0.47466
3	2	0.714754	0.494062
3	2	0.543301	0.498307
3	2	0.597637	0.678766
3	2	0.740136	0.478923
3	2	0.752594	0.471817
3	2	0.785522	0.392478
3	2	0.407576	0.567474
3	2	0.788722	0.390003
3	2	0.63337	0.635706
3	2	0.774058	0.441618
3	2	0.607635	0.560927
3	2	0.431684	0.747124
3	2	0.786347	0.382632
3	2	0.710375	0.560282
3	2	0.737096	0.451671
3	2	0.790165	0.512955
3	2	0.725532	0.514853
3	2	0.700439	0.467762
3	2	0.788992	0.378511
3	2	0.74518	0.494224
3	2	0.690202	0.656133
3	2	0.750293	0.532551
3	2	0.784724	0.386559
3	2	0.7495	0.464391
3	2	0.790998	0.457544
3	2	0.593654	0.596454
3	2	0.646287	0.631808
3	2	0.703686	0.470801
3	2	0.732198	0.471508
3	2	0.675222	0.583808
3	2	0.74351	0.544931
3	2	0.704927	0.469917
3	2	0.680961	0.561416
3	2	0.772687	0.518856
3	2	0.417261	0.792134
3	2	0.772489	0.438637
3	2	0.744942	0.450796
3	2	0.581541	0.698121
3	2	0.484455	0.670436
3	2	0.765315	0.455044
3	2	0.764119	0.476419
3	2	0.502643	0.718586
3	2	0.616401	0.570665
3	2	0.580461	0.46463
3	2	0.74184	0.490325
3	2	0.755009	0.488707
3	2	0.592299	0.69007
3	2	0.724924	0.453023
3	2	0.643479	0.636956
3	2	0.331424	0.830802
3	2	0.711281	0.519795
3	2	0.418061	0.767454
3	2	0.699863	0.551213
3	2	0.746009	0.546759
3	2	0.762374	0.514104
3	2	0.686538	0.473092
3	2	0.65014	0.503081
3	2	0.697294	0.561022
3	2	0.738052	0.463972
3	2	0.729726	0.524629
3	2	0.730892	0.491918
3	2	0.700753	0.549673
3	2	0.618851	0.63214
3	2	0.750477	0.440409
3	2	0.656354	0.580217
3	2	0.772476	0.42611
3	2	0.509659	0.628373
3	2	0.659018	0.467904
3	2	0.723654	0.658463
3	2	0.691949	0.53864
3	2	0.694558	0.490514
3	2	0.78317	0.495665
3	2	0.758007	0.45905
3	2	0.744202	0.469164
3	2	0.743561	0.471967
3	2	0.636267	0.539128
3	2	0.785439	0.389556
3	2	0.678636	0.650966
3	2	0.737195	0.468903
3	2	0.697498	0.478584
3	2	0.509165	0.673557
3	2	0.681479	0.55127
3	2	0.616982	0.634875
3	2	0.729863	0.486235
3	2	0.571096	0.681939
3	2	0.706407	0.470544
3	2	0.662812	0.601123
3	2	0.73376	0.454527
3	2	0.757539	0.541098
3	2	0.698977	0.528541
3	2	0.660897	0.512179
3	2	0.790653	0.38604
3	2	0.765382	0.454722
3	2	0.613712	0.526453
3	2	0.722382	0.522728
3	2	0.447868	0.771368
3	2	0.671325	0.596871
3	2	0.724212	0.560395
3	2	0.667026	0.495044
3	2	0.764048	0.43422
3	2	0.759381	0.42575
3	2	0.78797	0.422287
3	2	0.656339	0.620248
3	2	0.745345	0.464913
3	2	0.727645	0.475193
3	2	0.756997	0.443006
3	2	0.650358	0.594326
3	2	0.773136	0.413499
3	2	0.741762	0.464433
3	2	0.749949	0.433264
3	2	0.687419	0.586726
3	2	0.791074	0.439418
3	2	0.752515	0.434576
3	2	0.718682	0.453408
3	2	0.713844	0.563912
3	2	0.779014	0.407831
3	2	0.728513	0.473057
3	2	0.734335	0.461009
3	2	0.718954	0.521719
3	2	0.763263	0.449554
3	2	0.708431	0.518478
3	2	0.728957	0.627617
3	2	0.783201	0.388461
3	2	0.733501	0.584538
3	2	0.689184	0.57505
3	2	0.478605	0.760337
3	2	0.625345	0.617884
3	2	0.631972	0.57142
3	2	0.751475	0.52606
3	2	0.7741	0.408189
3	2	0.725544	0.608977
3	2	0.64113	0.473852
3	2	0.609385	0.517626
3	2	0.736655	0.474308
3	2	0.777617	0.505059
3	2	0.755427	0.535618
3	2	0.671457	0.598625
3	2	0.783709	0.390918
3	2	0.715498	0.541357
3	2	0.755676	0.527272
3	2	0.779647	0.443205
3	2	0.739512	0.477001
3	2	0.426727	0.742935
3	2	0.748318	0.433203
3	2	0.553167	0.696736
3	2	0.758126	0.596765
3	2	0.500484	0.751163
3	2	0.741882	0.61326
3	2	0.702099	0.495546
3	2	0.759257	0.45622
3	2	0.645687	0.579493
3	2	0.790652	0.40528
3	2	0.759811	0.560557
3	2	0.595002	0.690122
3	2	0.768401	0.427499
3	2	0.719738	0.657075
3	2	0.555364	0.529778
3	2	0.747496	0.51137
3	2	0.716551	0.530861
3	2	0.648801	0.584604
3	2	0.523276	0.763434
3	2	0.614095	0.669873
3	2	0.660824	0.482643
3	2	0.78876	0.430933
3	2	0.74234	0.452959
3	2	0.520007	0.560555
3	2	0.678466	0.540907
3	2	0.71052	0.509501
3	2	0.716115	0.538117
3	2	0.689981	0.552837
3	2	0.773157	0.407979
3	2	0.694992	0.503763
3	2	0.732535	0.519282
3	2	0.734844	0.46682
3	2	0.678164	0.523006
3	2	0.78426	0.388078
3	2	0.788914	0.387999
3	2	0.738921	0.47702
3	2	0.419977	0.815139
3	2	0.716542	0.463932
3	2	0.738721	0.570346
3	2	0.675341	0.586986
3	2	0.525342	0.513453
3	2	0.622466	0.524858
3	2	0.726903	0.467531
3	2	0.584694	0.616634
3	2	0.668718	0.490614
3	2	0.790654	0.487606
3	2	0.732545	0.574552
3	2	0.66107	0.516446
3	2	0.743459	0.4933
3	2	0.636179	0.512531
3	2	0.418088	0.727023
3	2	0.757109	0.450713
3	2	0.770911	0.505231
3	2	0.743831	0.583297
3	2	0.705023	0.493354
3	2	0.71111	0.491562
3	2	0.779362	0.441358
3	2	0.718809	0.492306
3	2	0.753942	0.482604
3	2	0.702492	0.538612
3	2	0.777433	0.398338
3	2	0.741758	0.463541
3	2	0.697006	0.505022
3	2	0.75535	0.555125
3	2	0.765015	0.434966
3	2	0.645998	0.566286
3	2	0.771559	0.447905
3	2	0.662891	0.488425
3	2	0.706636	0.497019
3	2	0.780853	0.437911
3	2	0.721484	0.550083
3	2	0.666471	0.479075
3	2	0.613233	0.492617
3	2	0.616856	0.666214
3	2	0.76447	0.453577
3	2	0.688861	0.470794
3	2	0.786062	0.410195
3	2	0.570772	0.678428
3	2	0.46931	0.798323
3	2	0.766651	0.487576
3	2	0.745099	0.469692
3	2	0.55444	0.601039
3	2	0.717582	0.514064
3	2	0.71323	0.53348
3	2	0.728853	0.515207
3	2	0.747895	0.432745
3	2	0.689646	0.59227
3	2	0.551679	0.738388
3	2	0.640203	0.638158
3	2	0.750786	0.450483
3	2	0.739323	0.549572
3	2	0.752841	0.481705
3	2	0.764313	0.472449
3	2	0.730675	0.473552
3	2	0.562537	0.653512
3	2	0.614363	0.636517
3	2	0.589903	0.679884
3	2	0.7611	0.475329
3	2	0.677213	0.55217
3	2	0.501082	0.768574
3	2	0.705866	0.617902
3	2	0.676118	0.656276
3	2	0.521154	0.721096
3	2	0.688448	0.562686
3	2	0.736323	0.498463
3	2	0.781632	0.463676
3	2	0.554511	0.675142
3	2	0.789789	0.428256
3	2	0.740518	0.467999
3	2	0.718103	0.501387
3	2	0.69364	0.472517
3	2	0.74261	0.469931
3	2	0.625557	0.642416
3	2	0.577362	0.504137
3	2	0.707684	0.53816
3	2	0.707297	0.625837
3	2	0.722662	0.555575
3	2	0.755411	0.60476
3	2	0.753948	0.466541
3	2	0.732117	0.456945
3	2	0.75254	0.650527
3	2	0.603108	0.618137
3	2	0.544082	0.745285
3	2	0.48183	0.648524
3	2	0.722208	0.528623
3	2	0.755993	0.520313
3	2	0.765829	0.468679
3	2	0.791566	0.396925
3	2	0.791326	0.422318
3	2	0.717255	0.501734
3	2	0.789331	0.473132
3	2	0.785382	0.400698
3	2	0.770405	0.445546
3	2	0.790971	0.382112
3	2	0.757676	0.468371
3	2	0.699691	0.511045
3	2	0.647817	0.451025
3	2	0.793252	0.467052
3	2	0.788117	0.483679
3	2	0.722356	0.452952
3	2	0.765074	0.462916
3	2	0.688244	0.470098
3	2	0.605061	0.59951
3	2	0.774036	0.456608
3	2	0.719788	0.519909
3	2	0.506299	0.763355
3	2	0.785918	0.438735
3	2	0.732417	0.506362
3	2	0.54367	0.671411
3	2	0.612442	0.497035
3	2	0.714099	0.523077
3	2	0.502684	0.780026
3	2	0.597886	0.501482
3	2	0.677942	0.560227
3	2	0.752795	0.473217
3	2	0.716491	0.55442
3	2	0.7269	0.563207
3	2	0.720415	0.491333
3	2	0.771568	0.477307
3	2	0.758651	0.596844
3	2	0.752687	0.436712
3	2	0.755262	0.494785
3	2	0.618682	0.45292
3	2	0.71494	0.529094
3	2	0.680555	0.578689
3	2	0.65899	0.602015
3	2	0.675055	0.590936
3	2	0.745152	0.495112
3	2	0.736011	0.473893
3	2	0.691025	0.490047
3	2	0.697086	0.516372
3	2	0.616791	0.521421
3	2	0.619179	0.554119
3	2	0.586869	0.624787
3	2	0.636242	0.585991
3	2	0.786929	0.537734
3	2	0.68649	0.470688
3	2	0.748663	0.544469
3	2	0.766058	0.466175
3	2	0.720488	0.497681
3	2	0.507121	0.515395
3	2	0.711491	0.533476
3	2	0.541936	0.544441
3	2	0.744589	0.511761
3	2	0.743249	0.487802
3	2	0.723834	0.567969
3	2	0.739666	0.530468
3	2	0.724261	0.580639
3	2	0.729873	0.534506
3	2	0.641648	0.592676
3	2	0.648903	0.622645
3	2	0.710205	0.526822
3	2	0.514897	0.737306
3	2	0.733194	0.561491
3	2	0.740961	0.563763
3	2	0.761224	0.430148
3	2	0.772789	0.476513
3	2	0.684764	0.517945
3	2	0.680205	0.529616
3	2	0.699309	0.565002
3	2	0.682033	0.550664
3	2	0.778132	0.553253
3	2	0.601923	0.681958
3	2	0.629465	0.557231
3	2	0.288591	0.830565
3	2	0.702226	0.492949
3	2	0.705442	0.476109
3	2	0.521175	0.652979
3	2	0.699568	0.522283
3	2	0.737982	0.498808
3	2	0.700719	0.598601
3	2	0.72491	0.509153
3	2	0.761788	0.435577
3	2	0.375588	0.809572
3	2	0.782307	0.390537
3	2	0.724026	0.463253
3	2	0.745201	0.448063
3	2	0.766823	0.425292
3	2	0.748764	0.430242
3	2	0.646444	0.623398
3	2	0.546884	0.594301
3	2	0.663835	0.589849
3	2	0.72172	0.486936
3	2	0.641427	0.632257
3	2	0.74517	0.466771
3	2	0.615631	0.466904
3	2	0.769526	0.410144
3	2	0.760301	0.529829
3	2	0.727838	0.495415
3	2	0.770614	0.42269
3	2	0.793173	0.411514
3	2	0.748067	0.455645
3	2	0.737202	0.483583
3	2	0.536358	0.450618
3	2	0.711655	0.574483
3	2	0.754662	0.461305
3	2	0.677635	0.558328
3	2	0.689375	0.542369
3	2	0.638198	0.590049
3	2	0.683836	0.481269
3	2	0.345007	0.781323
3	2	0.707187	0.557888
3	2	0.746546	0.598828
3	2	0.510345	0.704469
3	2	0.736919	0.470223
3	2	0.700765	0.542699
3	2	0.66317	0.610194
3	2	0.727861	0.502308
3	2	0.739074	0.546366
3	2	0.784219	0.538552
3	2	0.725046	0.555735
3	2	0.676608	0.543976
3	2	0.656338	0.549003
3	2	0.745547	0.647851
3	2	0.760068	0.552755
3	2	0.78762	0.408076
3	2	0.775287	0.408386
3	2	0.690072	0.58173
3	2	0.772755	0.403474
3	2	0.660067	0.625031
3	2	0.695614	0.532034
3	2	0.625457	0.591113
3	2	0.757189	0.523277
3	2	0.513215	0.438827
3	2	0.702986	0.518249
3	2	0.768476	0.607034
3	2	0.673619	0.475646
3	2	0.630083	0.512944
3	2	0.734191	0.482888
3	2	0.485326	0.766642
3	2	0.775086	0.42455
3	2	0.713959	0.484106
3	2	0.781976	0.419567
3	2	0.651561	0.615046
3	2	0.786855	0.39198
3	2	0.569362	0.663688
3	2	0.76641	0.504544
3	2	0.607308	0.593421
3	2	0.484121	0.691642
3	2	0.47488	0.728795
3	2	0.696463	0.544477
3	2	0.787973	0.380538
3	2	0.668376	0.528131
3	2	0.78715	0.441804
3	2	0.772585	0.505463
3	2	0.715584	0.514149
3	2	0.790828	0.412878
3	2	0.478919	0.677908
3	2	0.508969	0.687247
3	2	0.772903	0.404173
3	2	0.734217	0.482613
3	2	0.728516	0.506533
3	2	0.314097	0.8011
3	2	0.753046	0.425202
3	2	0.522049	0.752296
3	2	0.763475	0.528268
3	2	0.691824	0.479152
3	2	0.77487	0.40964
3	2	0.546901	0.603859
3	2	0.738625	0.530986
3	2	0.64335	0.621872
3	2	0.705139	0.554961
3	2	0.478954	0.565
3	2	0.69423	0.563609
3	2	0.702424	0.502693
3	2	0.701729	0.477018
3	2	0.478193	0.776587
3	2	0.738935	0.437442
3	2	0.423872	0.708512
3	2	0.559816	0.692085
3	2	0.74348	0.49336
3	2	0.715988	0.476898
3	2	0.613668	0.577941
3	2	0.753919	0.473735
3	2	0.588441	0.682563
3	2	0.653511	0.4788
3	2	0.785406	0.466242
3	2	0.690477	0.630315
3	2	0.678404	0.481034
3	2	0.729272	0.51224
3	2	0.577494	0.667324
3	2	0.670679	0.553967
3	2	0.772733	0.44191
3	2	0.728354	0.476848
3	2	0.564759	0.471726
3	2	0.744295	0.456693
3	2	0.604683	0.611092
3	2	0.664335	0.494683
3	2	0.787227	0.512297
3	2	0.70848	0.554133
3	2	0.763941	0.56308
3	2	0.67359	0.547301
3	2	0.707464	0.548565
3	2	0.576863	0.712805
3	2	0.759469	0.494764
3	2	0.754624	0.46152
3	2	0.64232	0.6357
3	2	0.751134	0.45743
3	2	0.657551	0.62063
3	2	0.755894	0.505329
3	2	0.708073	0.516132
3	2	0.779381	0.498256
3	2	0.772324	0.412679
3	2	0.776349	0.40883
3	2	0.784857	0.404627
3	2	0.494601	0.75861
3	2	0.544491	0.628486
3	2	0.683851	0.546651
3	2	0.568663	0.502884
3	2	0.766534	0.451665
3	2	0.684196	0.502811
3	2	0.72943	0.625078
3	2	0.738048	0.480313
3	2	0.743494	0.494126
3	2	0.668855	0.583127
3	2	0.615999	0.668641
3	2	0.663103	0.613882
3	2	0.606994	0.524384
3	2	0.582941	0.633039
3	2	0.75919	0.551882
3	2	0.557879	0.668975
3	2	0.677522	0.54784
3	2	0.629821	0.620169
3	2	0.79031	0.507798
3	2	0.746449	0.467893
3	2	0.699666	0.531928
3	2	0.78397	0.452373
3	2	0.621387	0.656802
3	2	0.72944	0.5337
3	2	0.670453	0.59091
3	2	0.640531	0.633334
3	2	0.755744	0.50936
3	2	0.650064	0.605824
3	2	0.673372	0.537433
3	2	0.65905	0.557784
3	2	0.653414	0.527042
3	2	0.672629	0.479766
3	2	0.68296	0.503837
3	2	0.729599	0.496715
3	2	0.661681	0.583718
3	2	0.569726	0.719578
3	2	0.564018	0.504508
3	2	0.687442	0.489069
3	2	0.718342	0.504071
3	2	0.790291	0.393649
3	2	0.67966	0.576566
3	2	0.562576	0.498724
3	2	0.751349	0.437574
3	2	0.711086	0.468845
3	2	0.561502	0.657505
3	2	0.602365	0.653877
3	2	0.726678	0.490957
3	2	0.682892	0.506918
3	2	0.529888	0.748116
3	2	0.656787	0.509877
3	2	0.597302	0.691705
3	2	0.756992	0.459672
3	2	0.777579	0.439919
3	2	0.714515	0.542715
3	2	0.776394	0.433095
3	2	0.57074	0.718167
3	2	0.774741	0.527181
3	2	0.569595	0.664251
3	2	0.686398	0.514466
3	2	0.747141	0.473729
3	2	0.612851	0.504934
3	2	0.748518	0.503058
3	2	0.618672	0.627219
3	2	0.732968	0.498777
3	2	0.729314	0.453787
3	2	0.699692	0.486684
3	2	0.639394	0.487409
3	2	0.787086	0.47306
3	2	0.626535	0.631207
3	2	0.784147	0.486313
3	2	0.52829	0.504756
3	2	0.757222	0.492652
3	2	0.722027	0.658291
3	2	0.74994	0.471066
3	2	0.787883	0.380012
3	2	0.738719	0.501834
3	2	0.516641	0.735487
3	2	0.662163	0.565166
3	2	0.719871	0.491913
3	2	0.764694	0.463893
3	2	0.785333	0.415234
3	2	0.745889	0.473311
3	2	0.730865	0.451369
3	2	0.755854	0.465798
3	2	0.786461	0.49904
3	2	0.754793	0.4324
3	2	0.59556	0.690308
3	2	0.757931	0.484886
3	2	0.787569	0.380819
3	2	0.697353	0.673318
3	2	0.688349	0.559035
3	2	0.698115	0.61101
3	2	0.776882	0.48477
3	2	0.78134	0.448688
3	2	0.723558	0.509144
3	2	0.64497	0.539999
3	2	0.767492	0.444626
3	2	0.673281	0.611423
3	2	0.735823	0.462814
3	2	0.7125	0.653563
3	2	0.687784	0.470769
3	2	0.735457	0.540081
3	2	0.589217	0.675647
3	2	0.630482	0.628285
3	2	0.572484	0.50484
3	2	0.770531	0.435391
3	2	0.741318	0.647804
3	2	0.768289	0.434664
3	2	0.557829	0.725216
3	2	0.756876	0.507603
3	2	0.750497	0.457683
3	2	0.6445	0.633202
3	2	0.713419	0.528477
3	2	0.700569	0.558506
3	2	0.77961	0.426937
3	2	0.439263	0.818697
3	2	0.727482	0.597589
3	2	0.735485	0.568816
3	2	0.754437	0.449575
3	2	0.572809	0.707932
3	2	0.568677	0.704173
3	2	0.729659	0.503152
3	2	0.751117	0.532985
3	2	0.748126	0.511767
3	2	0.604488	0.519126
3	2	0.753972	0.508031
[truncated: 62,001 more rows]

## Sheet: Ar=10, mean_and_std
N	ksig	q3_mean	q3_std	q4_mean	q4_std
3	2	0.687254	0.0898272	0.537108	0.093241
3	4	0.673531	0.0955195	0.561832	0.0964414
3	6	0.657539	0.102358	0.580316	0.100498
3	8	0.63378	0.111918	0.595362	0.103026
3	10	0.617532	0.114115	0.606288	0.102576
3	12	0.609037	0.119942	0.608442	0.102505
3	14	0.601469	0.119111	0.611081	0.0986891
3	16	0.597215	0.120325	0.609675	0.100322
4	2	0.630391	0.0836033	0.525293	0.0589155
4	4	0.624929	0.0840593	0.533906	0.0613039
4	6	0.594877	0.0953451	0.551026	0.0709667
4	8	0.56266	0.107298	0.562179	0.078786
4	10	0.545863	0.111139	0.566555	0.0813962
4	12	0.529666	0.109964	0.569635	0.0819848
4	14	0.514785	0.115493	0.571349	0.0850656
4	16	0.508022	0.112071	0.567053	0.0835017
5	2	0.441365	0.0539252	0.573609	0.0602165
5	4	0.429261	0.0583169	0.593329	0.0606994
5	6	0.417979	0.0621916	0.596555	0.061175
5	8	0.406181	0.0669223	0.595192	0.0641335
5	10	0.403129	0.0725096	0.586461	0.0674105
5	12	0.394273	0.0746224	0.582196	0.0686746
5	14	0.392102	0.0768982	0.574324	0.0741068
5	16	0.390841	0.0782644	0.566289	0.0731281
6	2	0.236274	0.0705813	0.620435	0.0763061
6	4	0.204601	0.0624918	0.653583	0.0589449
6	6	0.198701	0.0586811	0.657102	0.0552511
6	8	0.205509	0.0585533	0.645514	0.0592709
6	10	0.216676	0.0620896	0.628587	0.0675937
6	12	0.228649	0.0625065	0.610579	0.0708963
6	14	0.238688	0.0635094	0.593043	0.0749808
6	16	0.249147	0.0639377	0.575224	0.0790849
