# Supplementary material for: Dynamic and asymmetric colloidal molecules
Source: Nat Commun. 2025 Mar 21;16:2819. doi: 10.1038/s41467-025-58057-1 (PMC11928658; doi:10.1038/s41467-025-58057-1)
Supplement: Supplementary file 9 — Source Data [file 41467_2025_58057_MOESM9_ESM.zip › Source Data/Figure3/Figure3b-c.xlsx]

## Sheet: Figure3b
t/tau_0	N=0	N=1	N=2	N=3	N=4
0.00732	0.962162	0.0378378	0	0	0
0.15372	0.745946	0.227027	0.027027	0	0
0.30012	0.616216	0.318919	0.0540541	0.0108108	0
0.44652	0.545946	0.351351	0.0918919	0.00540541	0.00540541
0.59292	0.454054	0.416216	0.113514	0.00540541	0.0108108
0.73932	0.410811	0.421622	0.151351	0.00540541	0.0108108
0.88572	0.335135	0.443243	0.2	0.0108108	0.0108108
1.03212	0.302703	0.432432	0.232432	0.0162162	0.0108108
1.17852	0.27027	0.421622	0.27027	0.0162162	0.0162162
1.32492	0.232432	0.4	0.313514	0.0324324	0.0162162
1.47132	0.216216	0.389189	0.308108	0.0648649	0.0162162
1.61772	0.189189	0.372973	0.340541	0.0756757	0.0162162
1.76412	0.156757	0.356757	0.362162	0.0918919	0.027027
1.91052	0.140541	0.362162	0.367568	0.0972973	0.027027
2.05692	0.118919	0.335135	0.394595	0.113514	0.0324324
2.20332	0.118919	0.302703	0.4	0.135135	0.0378378
2.34972	0.102703	0.291892	0.4	0.162162	0.0378378
2.49612	0.0972973	0.27027	0.416216	0.172973	0.0378378
2.64252	0.0918919	0.248649	0.405405	0.210811	0.0378378
2.78892	0.0918919	0.237838	0.383784	0.243243	0.0378378
2.93532	0.0864865	0.232432	0.367568	0.259459	0.0486486
3.08172	0.0756757	0.221622	0.367568	0.281081	0.0486486
3.22812	0.0648649	0.205405	0.356757	0.297297	0.0702703
3.37452	0.0648649	0.189189	0.356757	0.313514	0.0702703
3.52092	0.0648649	0.178378	0.32973	0.340541	0.0810811
3.66732	0.0594595	0.167568	0.340541	0.335135	0.0918919
3.81372	0.0432432	0.151351	0.340541	0.356757	0.102703
3.96012	0.0324324	0.140541	0.340541	0.367568	0.113514
4.10652	0.0216216	0.12973	0.351351	0.345946	0.140541
4.25292	0.0216216	0.102703	0.351351	0.340541	0.172973
4.39932	0.0162162	0.108108	0.318919	0.367568	0.178378
4.54572	0.0162162	0.102703	0.308108	0.378378	0.183784
4.69212	0.0162162	0.0864865	0.308108	0.389189	0.189189
4.83852	0.0162162	0.0864865	0.275676	0.394595	0.216216
4.98492	0.0162162	0.0864865	0.254054	0.405405	0.227027
5.13132	0.00540541	0.0918919	0.243243	0.405405	0.237838
5.27772	0.00540541	0.0810811	0.243243	0.389189	0.243243
5.42412	0	0.0810811	0.232432	0.394595	0.232432
5.57052	0	0.0810811	0.216216	0.389189	0.243243
5.71692	0	0.0810811	0.210811	0.383784	0.254054
5.86332	0	0.0756757	0.2	0.383784	0.264865
6.00972	0	0.0756757	0.189189	0.378378	0.281081
6.15612	0	0.0702703	0.162162	0.4	0.286486
6.30252	0	0.0702703	0.156757	0.394595	0.281081
6.44892	0	0.0594595	0.167568	0.378378	0.275676
6.59532	0	0.0594595	0.162162	0.367568	0.281081
6.74172	0	0.0540541	0.151351	0.372973	0.286486
6.88812	0	0.0540541	0.135135	0.356757	0.302703
7.03452	0	0.0486486	0.124324	0.351351	0.313514
7.18092	0	0.0486486	0.118919	0.345946	0.318919
7.32732	0	0.0378378	0.124324	0.345946	0.318919
7.47372	0	0.0378378	0.124324	0.32973	0.313514
7.62012	0	0.0324324	0.113514	0.340541	0.318919
7.76652	0	0.0324324	0.108108	0.324324	0.340541
7.91292	0	0.0324324	0.102703	0.313514	0.345946
8.05932	0	0.0324324	0.0918919	0.297297	0.372973
8.20572	0	0.0216216	0.0972973	0.286486	0.383784
8.35212	0	0.0162162	0.0972973	0.281081	0.389189
8.49852	0	0.0108108	0.102703	0.264865	0.394595
8.64492	0	0.00540541	0.102703	0.254054	0.383784
8.79132	0	0.00540541	0.0972973	0.237838	0.389189
8.93772	0	0	0.102703	0.227027	0.372973
9.08412	0	0	0.102703	0.216216	0.378378
9.23052	0	0	0.0918919	0.216216	0.372973
9.37692	0	0	0.0810811	0.221622	0.378378
9.52332	0	0	0.0648649	0.237838	0.372973
9.66972	0	0	0.0648649	0.232432	0.367568
9.81612	0	0	0.0648649	0.221622	0.378378
9.96252	0	0	0.0594595	0.210811	0.378378
10.1089	0	0	0.0540541	0.205405	0.389189
10.2553	0	0	0.0540541	0.2	0.394595
10.4017	0	0	0.0540541	0.189189	0.4
10.5481	0	0	0.0540541	0.183784	0.405405
10.6945	0	0	0.0540541	0.172973	0.4
10.8409	0	0	0.0486486	0.172973	0.394595
10.9873	0	0	0.0486486	0.167568	0.389189
11.1337	0	0	0.0432432	0.172973	0.378378
11.2801	0	0	0.0432432	0.162162	0.383784
11.4265	0	0	0.0432432	0.162162	0.378378
11.5729	0	0	0.0432432	0.151351	0.383784
11.7193	0	0	0.0378378	0.156757	0.383784
11.8657	0	0	0.0378378	0.156757	0.378378
12.0121	0	0	0.0378378	0.151351	0.383784
12.1585	0	0	0.0378378	0.145946	0.367568
12.3049	0	0	0.0378378	0.145946	0.351351
12.4513	0	0	0.0378378	0.140541	0.351351
12.5977	0	0	0.0378378	0.135135	0.356757
12.7441	0	0	0.0324324	0.135135	0.345946
12.8905	0	0	0.027027	0.140541	0.32973
13.0369	0	0	0.027027	0.140541	0.324324
13.1833	0	0	0.027027	0.140541	0.297297
13.3297	0	0	0.027027	0.12973	0.302703
13.4761	0	0	0.027027	0.124324	0.308108
13.6225	0	0	0.027027	0.118919	0.313514
13.7689	0	0	0.027027	0.113514	0.313514
13.9153	0	0	0.027027	0.108108	0.308108
14.0617	0	0	0.027027	0.102703	0.308108
14.2081	0	0	0.0216216	0.102703	0.302703
14.3545	0	0	0.0162162	0.102703	0.297297
14.5009	0	0	0.0162162	0.0972973	0.302703
14.6473	0	0	0.0162162	0.0972973	0.291892
14.7937	0	0	0.0162162	0.0972973	0.281081
14.9401	0	0	0.0108108	0.0864865	0.297297
15.0865	0	0	0.0108108	0.0756757	0.297297
15.2329	0	0	0.0108108	0.0702703	0.297297
15.3793	0	0	0.0108108	0.0702703	0.286486
15.5257	0	0	0.0108108	0.0702703	0.275676
15.6721	0	0	0.0108108	0.0702703	0.27027
15.8185	0	0	0.0108108	0.0648649	0.275676
15.9649	0	0	0.0108108	0.0648649	0.27027
16.1113	0	0	0.0108108	0.0648649	0.259459
16.2577	0	0	0.0108108	0.0648649	0.248649
16.4041	0	0	0.0108108	0.0540541	0.254054
16.5505	0	0	0.0108108	0.0432432	0.254054
16.6969	0	0	0.0108108	0.0378378	0.254054
16.8433	0	0	0.0108108	0.0378378	0.248649
16.9897	0	0	0.0108108	0.0378378	0.248649
17.1361	0	0	0.0108108	0.0378378	0.248649
17.2825	0	0	0.0108108	0.0378378	0.237838
17.4289	0	0	0.0108108	0.0324324	0.232432
17.5753	0	0	0.0108108	0.0324324	0.221622
17.7217	0	0	0.0108108	0.0324324	0.216216
17.8681	0	0	0.0108108	0.0324324	0.210811
18.0145	0	0	0.00540541	0.0324324	0.216216
18.1609	0	0	0.00540541	0.0324324	0.216216
18.3073	0	0	0.00540541	0.0324324	0.216216
18.4537	0	0	0.00540541	0.0216216	0.227027
18.6001	0	0	0.00540541	0.0216216	0.221622
18.7465	0	0	0.00540541	0.0216216	0.221622
18.8929	0	0	0.00540541	0.0216216	0.216216
19.0393	0	0	0	0.027027	0.216216
19.1857	0	0	0	0.027027	0.210811
19.3321	0	0	0	0.027027	0.205405
19.4785	0	0	0	0.027027	0.2
19.6249	0	0	0	0.0216216	0.189189
19.7713	0	0	0	0.0216216	0.183784
19.9177	0	0	0	0.0216216	0.178378
20.0641	0	0	0	0.0216216	0.167568
20.2105	0	0	0	0.0216216	0.167568
20.3569	0	0	0	0.0162162	0.172973
20.5033	0	0	0	0.0162162	0.172973
20.6497	0	0	0	0.0162162	0.172973
20.7961	0	0	0	0.0162162	0.167568
20.9425	0	0	0	0.0108108	0.172973
21.0889	0	0	0	0.0108108	0.172973
21.2353	0	0	0	0.0108108	0.172973
21.3817	0	0	0	0.0108108	0.167568
21.5281	0	0	0	0.0108108	0.167568
21.6745	0	0	0	0.0108108	0.156757
21.8209	0	0	0	0.0108108	0.151351
21.9673	0	0	0	0.0108108	0.151351
22.1137	0	0	0	0.0108108	0.145946
22.2601	0	0	0	0.0108108	0.140541
22.4065	0	0	0	0.0108108	0.12973
22.5529	0	0	0	0.0108108	0.12973
22.6993	0	0	0	0.0108108	0.12973
22.8457	0	0	0	0.0108108	0.124324
22.9921	0	0	0	0.0108108	0.124324
23.1385	0	0	0	0.0108108	0.124324
23.2849	0	0	0	0.0108108	0.124324
23.4313	0	0	0	0.0108108	0.124324
23.5777	0	0	0	0.0108108	0.124324
23.7241	0	0	0	0.0108108	0.113514
23.8705	0	0	0	0.0108108	0.113514
24.0169	0	0	0	0.0108108	0.102703
24.1633	0	0	0	0.0108108	0.102703
24.3097	0	0	0	0.0108108	0.0972973
24.4561	0	0	0	0.0108108	0.0864865
24.6025	0	0	0	0.0108108	0.0864865
24.7489	0	0	0	0.0108108	0.0864865
24.8953	0	0	0	0.0108108	0.0864865
25.0417	0	0	0	0.0108108	0.0864865
25.1881	0	0	0	0.0108108	0.0864865
25.3345	0	0	0	0.0108108	0.0864865
25.4809	0	0	0	0.0108108	0.0864865
25.6273	0	0	0	0.0108108	0.0864865
25.7737	0	0	0	0.00540541	0.0918919
25.9201	0	0	0	0.00540541	0.0918919
26.0665	0	0	0	0.00540541	0.0918919
26.2129	0	0	0	0.00540541	0.0918919
26.3593	0	0	0	0.00540541	0.0918919
26.5057	0	0	0	0.00540541	0.0918919
26.6521	0	0	0	0.00540541	0.0918919
26.7985	0	0	0	0.00540541	0.0918919
26.9449	0	0	0	0.00540541	0.0918919
27.0913	0	0	0	0.00540541	0.0918919
27.2377	0	0	0	0.00540541	0.0918919
27.3841	0	0	0	0.00540541	0.0918919
27.5305	0	0	0	0.00540541	0.0918919
27.6769	0	0	0	0.00540541	0.0918919
27.8233	0	0	0	0.00540541	0.0918919
27.9697	0	0	0	0.00540541	0.0918919
28.1161	0	0	0	0.00540541	0.0810811
28.2625	0	0	0	0.00540541	0.0810811
28.4089	0	0	0	0.00540541	0.0810811
28.5553	0	0	0	0.00540541	0.0810811
28.7017	0	0	0	0.00540541	0.0810811
28.8481	0	0	0	0.00540541	0.0810811
28.9945	0	0	0	0.00540541	0.0810811
29.1409	0	0	0	0.00540541	0.0810811
29.2873	0	0	0	0.00540541	0.0810811
29.4337	0	0	0	0.00540541	0.0756757
29.5801	0	0	0	0.00540541	0.0756757
29.7265	0	0	0	0.00540541	0.0756757
29.8729	0	0	0	0.00540541	0.0756757
30.0193	0	0	0	0.00540541	0.0756757
30.1657	0	0	0	0.00540541	0.0702703
30.3121	0	0	0	0.00540541	0.0648649
30.4585	0	0	0	0.00540541	0.0648649
30.6049	0	0	0	0.00540541	0.0648649
30.7513	0	0	0	0.00540541	0.0648649
30.8977	0	0	0	0.00540541	0.0648649
31.0441	0	0	0	0.00540541	0.0648649
31.1905	0	0	0	0.00540541	0.0594595
31.3369	0	0	0	0.00540541	0.0594595
31.4833	0	0	0	0.00540541	0.0594595
31.6297	0	0	0	0.00540541	0.0540541
31.7761	0	0	0	0.00540541	0.0540541
31.9225	0	0	0	0.00540541	0.0540541
32.0689	0	0	0	0.00540541	0.0540541
32.2153	0	0	0	0.00540541	0.0486486
32.3617	0	0	0	0.00540541	0.0486486
32.5081	0	0	0	0.00540541	0.0486486
32.6545	0	0	0	0.00540541	0.0486486
32.8009	0	0	0	0.00540541	0.0486486
32.9473	0	0	0	0.00540541	0.0486486
33.0937	0	0	0	0.00540541	0.0486486
33.2401	0	0	0	0.00540541	0.0486486
33.3865	0	0	0	0.00540541	0.0486486
33.5329	0	0	0	0.00540541	0.0486486
33.6793	0	0	0	0.00540541	0.0486486
33.8257	0	0	0	0.00540541	0.0486486
33.9721	0	0	0	0.00540541	0.0486486
34.1185	0	0	0	0.00540541	0.0486486
34.2649	0	0	0	0.00540541	0.0486486
34.4113	0	0	0	0.00540541	0.0486486
34.5577	0	0	0	0.00540541	0.0432432
34.7041	0	0	0	0.00540541	0.0432432
34.8505	0	0	0	0.00540541	0.0432432
34.9969	0	0	0	0.00540541	0.0432432
35.1433	0	0	0	0.00540541	0.0378378
35.2897	0	0	0	0.00540541	0.0378378
35.4361	0	0	0	0.00540541	0.0378378
35.5825	0	0	0	0.00540541	0.0378378
35.7289	0	0	0	0.00540541	0.0378378
35.8753	0	0	0	0.00540541	0.0378378
36.0217	0	0	0	0.00540541	0.0378378
36.1681	0	0	0	0.00540541	0.0378378
36.3145	0	0	0	0.00540541	0.0378378
36.4609	0	0	0	0.00540541	0.0378378

## Sheet: Figure3c_mod
t/tau_0	N_max dg=0.1	N_max dg=0.4	N_max dg=0.8
0	0	0	0
0.007	0	0	0
0.014	0	0	0
0.021	0	0	0
0.028	0	0	0
0.035	0	0	0
0.042	0	0	0
0.049	0	0	0
0.056	0	0	0
0.063	0	0	0
0.07	0	0	0
0.077	0	0	0
0.084	0	0	0
0.091	0	0	0
0.098	0	0	0
0.105	0	0	0
0.112	0	0	0
0.119	0	0	0
0.126	0	0	0
0.133	0	0	0
0.14	0	0	0
0.147	0	0	0
0.154	0	0	0
0.161	0	0	0
0.168	0	0	0
0.175	0	0	0
0.182	0	0	0
0.189	0	0	0
0.196	0	0	0
0.203	0	0	0
0.21	0	0	0
0.217	0	0	0
0.224	0	0	0
0.231	0	0	0
0.238	0	0	0
0.245	0	0	0
0.252	0	0	0
0.259	0	0	0
0.266	0	0	0
0.273	0	0	0
0.28	0	0	0
0.287	0	0	0
0.294	0	0	0
0.301	0	0	0
0.308	0	0	0
0.315	0	0	0
0.322	0	0	0
0.329	0	0	0
0.336	0	0	0
0.343	0	0	0
0.35	0	0	0
0.357	0	0	0
0.364	0	0	0
0.371	0	0	0
0.378	0	0	0
0.385	0	0	0
0.392	0	0	0
0.399	0	0	0
0.406	0	0	0
0.413	0	0	0
0.42	0	0	0
0.427	0	0	0
0.434	0	0	0
0.441	0	0	0
0.448	0	0	0
0.455	0	0	0
0.462	0	0	0
0.469	0	0	0
0.476	0	0	0
0.483	0	0	0
0.49	0	0	0
0.497	0	0	0
0.504	0	0	0
0.511	0	0	0
0.518	0	0	0
0.525	0	0	0
0.532	0	0	0
0.539	0	0	0
0.546	0	0	0
0.553	0	0	0
0.56	0	0	0
0.567	0	0	0
0.574	0	0	0
0.581	0	0	0
0.588	0	0	0
0.595	0	0	0
0.602	0	0	0
0.609	0	0	0
0.616	0	0	0
0.623	0	0	0
0.63	0	0	0
0.637	0	0	0
0.644	0	0	0
0.651	0	0	0
0.658	0	0	0
0.665	0	0	0
0.672	0	0	0
0.679	0	0	0
0.686	0	0	0
0.693	0	0	0
0.7	0	0	0
0.707	0	0	0
0.714	0	0	0
0.721	0	0	0
0.728	0	0	0
0.735	0	0	0
0.742	1	0	0
0.749	1	0	0
0.756	1	0	0
0.763	1	0	0
0.77	1	0	0
0.777	1	0	0
0.784	1	0	0
0.791	1	0	0
0.798	1	0	0
0.805	1	0	0
0.812	1	0	0
0.819	1	0	0
0.826	1	0	0
0.833	1	0	0
0.84	1	0	0
0.847	1	0	0
0.854	1	0	0
0.861	1	0	0
0.868	1	0	0
0.875	1	0	0
0.882	1	0	0
0.889	1	0	0
0.896	1	0	0
0.903	1	1	0
0.91	1	1	0
0.917	1	1	0
0.924	1	1	0
0.931	1	1	0
0.938	1	1	0
0.945	1	1	0
0.952	1	1	0
0.959	1	1	0
0.966	1	1	0
0.973	1	1	0
0.98	1	1	0
0.987	1	1	0
0.994	1	1	0
1.001	1	1	0
1.008	1	1	0
1.015	1	1	0
1.022	1	1	0
1.029	1	1	0
1.036	1	1	0
1.043	1	1	0
1.05	1	1	0
1.057	1	1	0
1.064	1	1	0
1.071	1	1	0
1.078	1	1	0
1.085	1	1	0
1.092	1	1	0
1.099	1	1	0
1.106	1	1	0
1.113	1	1	0
1.12	1	1	0
1.127	1	1	0
1.134	1	1	0
1.141	1	1	0
1.148	1	1	0
1.155	1	1	0
1.162	1	1	0
1.169	1	1	0
1.176	1	1	0
1.183	1	1	0
1.19	1	1	0
1.197	1	1	0
1.204	1	1	0
1.211	1	1	0
1.218	1	1	0
1.225	1	1	0
1.232	1	1	0
1.239	1	1	0
1.246	1	1	1
1.253	1	1	1
1.26	1	1	1
1.267	1	1	1
1.274	1	1	1
1.281	1	1	1
1.288	1	1	1
1.295	1	1	1
1.302	1	1	1
1.309	1	1	1
1.316	1	1	1
1.323	1	1	1
1.33	1	1	1
1.337	1	1	1
1.344	1	1	1
1.351	1	1	1
1.358	1	1	1
1.365	1	1	1
1.372	1	1	1
1.379	1	1	1
1.386	1	1	1
1.393	1	1	1
1.4	1	1	1
1.407	1	1	1
1.414	1	1	1
1.421	1	1	1
1.428	1	1	1
1.435	1	1	1
1.442	1	1	1
1.449	1	1	1
1.456	1	1	1
1.463	1	1	1
1.47	1	1	1
1.477	1	1	1
1.484	1	1	1
1.491	1	1	1
1.498	1	1	1
1.505	1	1	1
1.512	1	1	1
1.519	1	1	1
1.526	1	1	1
1.533	1	1	1
1.54	1	1	1
1.547	1	1	1
1.554	1	1	1
1.561	1	1	1
1.568	2	1	1
1.575	2	1	1
1.582	2	1	1
1.589	2	1	1
1.596	2	1	1
1.603	2	1	1
1.61	2	1	1
1.617	2	1	1
1.624	2	1	1
1.631	2	1	1
1.638	2	1	1
1.645	2	1	1
1.652	2	1	1
1.659	2	1	1
1.666	2	1	1
1.673	2	1	1
1.68	2	1	1
1.687	2	1	1
1.694	2	1	1
1.701	2	1	1
1.708	2	1	1
1.715	2	1	1
1.722	2	1	1
1.729	2	1	1
1.736	2	1	1
1.743	2	1	1
1.75	2	1	1
1.757	2	1	1
1.764	2	1	1
1.771	2	1	1
1.778	2	1	1
1.785	2	1	1
1.792	2	1	1
1.799	2	1	1
1.806	2	1	1
1.813	2	1	1
1.82	2	1	1
1.827	2	1	1
1.834	2	1	1
1.841	2	1	1
1.848	2	1	1
1.855	2	1	1
1.862	2	1	1
1.869	2	1	1
1.876	2	1	1
1.883	2	1	1
1.89	2	1	1
1.897	2	1	1
1.904	2	1	1
1.911	2	1	1
1.918	2	1	1
1.925	2	1	1
1.932	2	1	1
1.939	2	1	1
1.946	2	1	1
1.953	2	1	1
1.96	2	1	1
1.967	2	1	1
1.974	2	1	1
1.981	2	1	1
1.988	2	1	1
1.995	2	1	1
2.002	2	1	1
2.009	2	1	1
2.016	2	1	1
2.023	2	1	1
2.03	2	1	1
2.037	2	1	1
2.044	2	1	1
2.051	2	1	1
2.058	2	1	1
2.065	2	1	1
2.072	2	1	1
2.079	2	1	1
2.086	2	1	1
2.093	2	1	1
2.1	2	1	1
2.107	2	1	1
2.114	2	1	1
2.121	2	1	1
2.128	2	1	1
2.135	2	1	1
2.142	2	1	1
2.149	2	1	1
2.156	2	1	1
2.163	2	1	1
2.17	2	1	1
2.177	2	1	1
2.184	2	1	1
2.191	2	1	1
2.198	2	1	1
2.205	2	1	1
2.212	2	1	1
2.219	2	1	1
2.226	2	1	1
2.233	2	1	1
2.24	2	1	1
2.247	2	1	1
2.254	2	1	1
2.261	2	1	1
2.268	2	1	1
2.275	2	1	1
2.282	2	1	1
2.289	2	1	1
2.296	2	1	1
2.303	2	1	1
2.31	2	1	1
2.317	2	1	1
2.324	2	2	1
2.331	2	2	1
2.338	2	2	1
2.345	2	2	1
2.352	2	2	1
2.359	2	2	1
2.366	2	2	1
2.373	2	2	1
2.38	2	2	1
2.387	2	2	1
2.394	2	2	1
2.401	2	2	1
2.408	2	2	1
2.415	2	2	1
2.422	2	2	1
2.429	2	2	1
2.436	2	2	1
2.443	2	2	1
2.45	2	2	1
2.457	2	2	1
2.464	2	2	1
2.471	2	2	1
2.478	2	2	1
2.485	3	2	1
2.492	3	2	1
2.499	3	2	1
2.506	3	2	1
2.513	3	2	1
2.52	3	2	1
2.527	3	2	1
2.534	3	2	1
2.541	3	2	1
2.548	3	2	1
2.555	3	2	1
2.562	3	2	1
2.569	3	2	1
2.576	3	2	1
2.583	3	2	1
2.59	3	2	1
2.597	3	2	1
2.604	3	2	1
2.611	3	2	1
2.618	3	2	1
2.625	3	2	1
2.632	3	2	1
2.639	3	2	1
2.646	3	2	1
2.653	3	2	1
2.66	3	2	1
2.667	3	2	1
2.674	3	2	1
2.681	3	2	1
2.688	3	2	1
2.695	3	2	1
2.702	3	2	1
2.709	3	2	1
2.716	3	2	1
2.723	3	2	1
2.73	3	2	1
2.737	3	2	1
2.744	3	2	1
2.751	3	2	1
2.758	3	2	1
2.765	3	2	1
2.772	3	2	1
2.779	3	2	1
2.786	3	2	1
2.793	3	2	1
2.8	3	2	1
2.807	3	2	1
2.814	3	2	1
2.821	3	2	1
2.828	3	2	1
2.835	3	2	1
2.842	3	2	1
2.849	3	2	1
2.856	3	2	1
2.863	3	2	1
2.87	3	2	1
2.877	3	2	1
2.884	3	2	1
2.891	3	2	1
2.898	3	2	1
2.905	3	2	1
2.912	3	2	1
2.919	3	2	1
2.926	3	2	1
2.933	3	2	1
2.94	3	2	1
2.947	3	2	1
2.954	3	2	1
2.961	3	2	1
2.968	3	2	1
2.975	3	2	1
2.982	3	2	1
2.989	3	2	1
2.996	3	2	1
3.003	3	2	1
3.01	3	2	1
3.017	3	2	1
3.024	3	2	1
3.031	3	2	1
3.038	3	2	1
3.045	3	2	1
3.052	3	2	1
3.059	3	2	1
3.066	3	2	1
3.073	3	2	1
3.08	3	2	1
3.087	3	2	1
3.094	3	2	1
3.101	3	2	1
3.108	3	2	1
3.115	3	2	1
3.122	3	2	1
3.129	3	2	1
3.136	3	2	1
3.143	3	2	1
3.15	3	2	1
3.157	3	2	1
3.164	3	2	1
3.171	3	2	1
3.178	3	2	1
3.185	3	2	1
3.192	3	2	1
3.199	3	2	1
3.206	3	2	1
3.213	3	2	1
3.22	3	2	1
3.227	3	2	1
3.234	3	2	1
3.241	3	2	1
3.248	3	2	1
3.255	3	2	1
3.262	3	2	1
3.269	3	2	1
3.276	3	2	1
3.283	3	2	1
3.29	3	2	1
3.297	3	2	1
3.304	3	2	1
3.311	3	2	1
3.318	3	2	1
3.325	3	2	1
3.332	3	2	1
3.339	3	2	1
3.346	3	2	1
3.353	3	2	1
3.36	3	2	1
3.367	3	2	1
3.374	3	2	1
3.381	3	2	1
3.388	3	2	1
3.395	3	2	1
3.402	3	2	1
3.409	3	2	1
3.416	3	2	1
3.423	3	2	1
3.43	3	2	1
3.437	3	2	1
3.444	3	2	1
3.451	3	2	1
3.458	3	2	1
3.465	3	2	1
3.472	3	2	1
3.479	3	2	1
3.486	3	2	1
3.493	3	2	1
3.5	4	2	1
3.507	4	2	1
3.514	4	2	1
3.521	4	2	1
3.528	4	2	1
3.535	4	2	1
3.542	4	2	1
3.549	4	2	1
3.556	4	2	1
3.563	4	2	1
3.57	4	2	1
3.577	4	2	1
3.584	4	2	1
3.591	4	2	1
3.598	4	2	1
3.605	4	2	1
3.612	4	2	1
3.619	4	2	1
3.626	4	2	1
3.633	4	2	1
3.64	4	2	1
3.647	4	2	1
3.654	4	2	1
3.661	4	2	1
3.668	4	2	1
3.675	4	2	1
3.682	4	2	1
3.689	4	2	1
3.696	4	2	1
3.703	4	2	1
3.71	4	2	1
3.717	4	2	1
3.724	4	2	1
3.731	4	2	1
3.738	4	2	1
3.745	4	2	1
3.752	4	2	1
3.759	4	2	1
3.766	4	2	1
3.773	4	2	1
3.78	4	2	1
3.787	4	2	1
3.794	4	2	1
3.801	4	2	1
3.808	4	2	1
3.815	4	2	1
3.822	4	2	1
3.829	4	2	1
3.836	4	2	1
3.843	4	2	1
3.85	4	2	1
3.857	4	2	1
3.864	4	2	1
3.871	4	2	1
3.878	4	2	1
3.885	4	2	1
3.892	4	2	1
3.899	4	2	1
3.906	4	2	1
3.913	4	2	1
3.92	4	2	1
3.927	4	2	1
3.934	4	2	1
3.941	4	2	1
3.948	4	2	1
3.955	4	2	1
3.962	4	2	1
3.969	4	2	1
3.976	4	2	1
3.983	4	2	1
3.99	4	2	1
3.997	4	2	1
4.004	4	2	1
4.011	4	2	1
4.018	4	2	1
4.025	4	2	1
4.032	4	2	1
4.039	4	2	1
4.046	4	2	1
4.053	4	2	1
4.06	4	2	1
4.067	4	2	1
4.074	4	2	1
4.081	4	2	1
4.088	4	2	1
4.095	4	2	1
4.102	4	2	1
4.109	4	2	1
4.116	4	2	1
4.123	4	2	1
4.13	4	2	1
4.137	4	2	1
4.144	4	2	1
4.151	4	2	1
4.158	4	2	1
4.165	4	2	1
4.172	4	2	1
4.179	4	2	1
4.186	4	2	1
4.193	4	2	1
4.2	4	2	1
4.207	4	2	1
4.214	4	2	1
4.221	4	2	1
4.228	4	2	1
4.235	4	2	1
4.242	4	2	1
4.249	4	2	1
4.256	4	2	1
4.263	4	2	1
4.27	4	2	1
4.277	4	2	1
4.284	4	2	2
4.291	4	2	2
4.298	4	2	2
4.305	4	2	2
4.312	4	2	2
4.319	4	2	2
4.326	4	2	2
4.333	4	2	2
4.34	4	2	2
4.347	4	2	2
4.354	4	2	2
4.361	4	2	2
4.368	4	2	2
4.375	4	2	2
4.382	4	2	2
4.389	4	2	2
4.396	4	2	2
4.403	4	2	2
4.41	4	2	2
4.417	4	2	2
4.424	4	2	2
4.431	4	2	2
4.438	4	2	2
4.445	4	2	2
4.452	4	2	2
4.459	4	2	2
4.466	4	2	2
4.473	4	2	2
4.48	4	2	2
4.487	4	2	2
4.494	4	3	2
4.501	4	3	2
4.508	4	3	2
4.515	4	3	2
4.522	4	3	2
4.529	4	3	2
4.536	4	3	2
4.543	4	3	2
4.55	4	3	2
4.557	4	3	2
4.564	4	3	2
4.571	4	3	2
4.578	4	3	2
4.585	4	3	2
4.592	4	3	2
4.599	4	3	2
4.606	4	3	2
4.613	4	3	2
4.62	4	3	2
4.627	5	3	2
4.634	5	3	2
4.641	5	3	2
4.648	5	3	2
4.655	5	3	2
4.662	5	3	2
4.669	5	3	2
4.676	5	3	2
4.683	5	3	2
4.69	5	3	2
4.697	5	3	2
4.704	5	3	2
4.711	5	3	2
4.718	5	3	2
4.725	5	3	2
4.732	5	3	2
4.739	5	3	2
4.746	5	3	2
4.753	5	3	2
4.76	5	3	2
4.767	5	3	2
4.774	5	3	2
4.781	5	3	2
4.788	5	3	2
4.795	5	3	2
4.802	5	3	2
4.809	5	3	2
4.816	5	3	2
4.823	5	3	2
4.83	5	3	2
4.837	5	3	2
4.844	5	3	2
4.851	5	3	2
4.858	5	3	2
4.865	5	3	2
4.872	5	3	2
4.879	5	3	2
4.886	5	3	2
4.893	5	3	2
4.9	5	3	2
4.907	5	3	2
4.914	5	3	2
4.921	5	3	2
4.928	5	3	2
4.935	5	3	2
4.942	5	3	2
4.949	5	3	2
4.956	5	3	2
4.963	5	3	2
4.97	5	3	2
4.977	5	3	2
4.984	5	3	2
4.991	5	3	2
4.998	5	3	2
5.005	5	3	2
5.012	5	3	2
5.019	5	3	2
5.026	5	3	2
5.033	5	3	2
5.04	5	3	2
5.047	5	3	2
5.054	5	3	2
5.061	5	3	2
5.068	5	3	2
5.075	5	3	2
5.082	5	3	2
5.089	5	3	2
5.096	5	3	2
5.103	5	3	2
5.11	5	3	2
5.117	5	3	2
5.124	5	3	2
5.131	5	3	2
5.138	5	3	2
5.145	5	3	2
5.152	5	3	2
5.159	5	3	2
5.166	5	3	2
5.173	5	3	2
5.18	5	3	2
5.187	5	3	2
5.194	5	3	2
5.201	5	3	2
5.208	5	3	2
5.215	5	3	2
5.222	5	3	2
5.229	5	3	2
5.236	5	3	2
5.243	5	3	2
5.25	5	3	2
5.257	5	3	2
5.264	5	3	2
5.271	5	3	2
5.278	5	3	2
5.285	5	3	2
5.292	5	3	2
5.299	5	3	2
5.306	5	3	2
5.313	5	3	2
5.32	5	3	2
5.327	5	3	2
5.334	5	3	2
5.341	5	3	2
5.348	5	3	2
5.355	5	3	2
5.362	5	3	2
5.369	5	3	2
5.376	5	3	2
5.383	5	3	2
5.39	5	3	2
5.397	5	3	2
5.404	5	3	2
5.411	5	3	2
5.418	5	3	2
5.425	5	3	2
5.432	5	3	2
5.439	5	3	2
5.446	5	3	2
5.453	5	3	2
5.46	5	3	2
5.467	5	3	2
5.474	5	3	2
5.481	5	3	2
5.488	5	3	2
5.495	5	3	2
5.502	5	3	2
5.509	5	3	2
5.516	5	3	2
5.523	5	3	2
5.53	5	3	2
5.537	5	3	2
5.544	5	3	2
5.551	5	3	2
5.558	5	3	2
5.565	5	3	2
5.572	5	3	2
5.579	5	3	2
5.586	5	3	2
5.593	5	3	2
5.6	5	3	2
5.607	5	3	2
5.614	5	3	2
5.621	5	3	2
5.628	5	3	2
5.635	5	3	2
5.642	5	3	2
5.649	5	3	2
5.656	5	3	2
5.663	5	3	2
5.67	5	3	2
5.677	5	3	2
5.684	5	3	2
5.691	5	3	2
5.698	5	3	2
5.705	5	3	2
5.712	5	3	2
5.719	5	3	2
5.726	5	3	2
5.733	5	3	2
5.74	5	3	2
5.747	5	3	2
5.754	5	3	2
5.761	5	3	2
5.768	5	3	2
5.775	5	3	2
5.782	5	3	2
5.789	5	3	2
5.796	5	3	2
5.803	5	3	2
5.81	5	3	2
5.817	5	3	2
5.824	5	3	2
5.831	5	3	2
5.838	5	3	2
5.845	5	3	2
5.852	5	3	2
5.859	5	3	2
5.866	5	3	2
5.873	6	3	2
5.88	6	3	2
5.887	6	3	2
5.894	6	3	2
5.901	6	3	2
5.908	6	3	2
5.915	6	3	2
5.922	6	3	2
5.929	6	3	2
5.936	6	3	2
5.943	6	3	2
5.95	6	3	2
5.957	6	3	2
5.964	6	3	2
5.971	6	3	2
5.978	6	3	2
5.985	6	3	2
5.992	6	3	2
5.999	6	3	2
6.006	6	3	2
6.013	6	3	2
6.02	6	3	2
6.027	6	3	2
6.034	6	3	2
6.041	6	3	2
6.048	6	3	2
6.055	6	3	2
6.062	6	3	2
6.069	6	3	2
6.076	6	3	2
6.083	6	3	2
6.09	6	3	2
6.097	6	3	2
6.104	6	3	2
6.111	6	3	2
6.118	6	3	2
6.125	6	3	2
6.132	6	3	2
6.139	6	3	2
6.146	6	3	2
6.153	6	3	2
6.16	6	3	2
6.167	6	3	2
6.174	6	3	2
6.181	6	3	2
6.188	6	3	2
6.195	6	3	2
6.202	6	3	2
6.209	6	3	2
6.216	6	3	2
6.223	6	3	2
6.23	6	3	2
6.237	6	3	2
6.244	6	3	2
6.251	6	3	2
6.258	6	3	2
6.265	6	3	2
6.272	6	3	2
6.279	6	3	2
6.286	6	3	2
6.293	6	3	2
6.3	6	3	2
6.307	6	3	2
6.314	6	3	2
6.321	6	3	2
6.328	6	3	2
6.335	6	3	2
6.342	6	3	2
6.349	6	3	2
6.356	6	3	2
6.363	6	3	2
6.37	6	3	2
6.377	6	3	2
6.384	6	3	2
6.391	6	3	2
6.398	6	3	2
6.405	6	3	2
6.412	6	3	2
6.419	6	3	2
6.426	6	3	2
6.433	6	3	2
6.44	6	3	2
6.447	6	3	2
6.454	6	3	2
6.461	6	3	2
6.468	6	3	2
6.475	6	3	2
6.482	6	3	2
6.489	6	3	2
6.496	6	3	2
6.503	6	3	2
6.51	6	3	2
6.517	6	3	2
6.524	6	3	2
6.531	6	3	2
6.538	6	3	2
6.545	6	3	2
6.552	6	3	2
6.559	6	3	2
6.566	6	3	2
6.573	6	3	2
6.58	6	3	2
6.587	6	3	2
6.594	6	3	2
6.601	6	3	2
6.608	6	3	2
6.615	6	3	2
6.622	6	3	2
6.629	6	3	2
6.636	6	3	2
6.643	6	3	2
6.65	6	3	2
6.657	6	3	2
6.664	6	3	2
6.671	6	3	2
6.678	6	3	2
6.685	6	3	2
6.692	6	3	2
6.699	6	3	2
6.706	6	3	2
6.713	6	3	2
6.72	6	3	2
6.727	6	3	2
6.734	6	3	2
6.741	6	3	2
6.748	6	3	2
6.755	6	3	2
6.762	6	3	2
6.769	6	3	2
6.776	6	3	2
6.783	6	3	2
6.79	6	3	2
6.797	6	3	2
6.804	6	3	2
6.811	6	3	2
6.818	6	3	2
6.825	6	3	2
6.832	6	3	2
6.839	6	3	2
6.846	6	3	2
6.853	6	3	2
6.86	6	3	2
6.867	6	3	2
6.874	6	3	2
6.881	6	3	2
6.888	6	3	2
6.895	6	3	2
6.902	6	3	2
6.909	6	3	2
6.916	6	3	2
6.923	6	3	2
6.93	6	3	2
6.937	6	3	2
6.944	6	3	2
6.951	6	3	2
6.958	6	3	2
6.965	6	3	2
6.972	6	3	2
6.979	6	3	2
6.986	6	3	2
6.993	6	3	2
7	6	3	2
7.007	6	3	2
7.014	6	3	2
7.021	6	3	2
7.028	6	3	2
7.035	6	3	2
7.042	6	3	2
7.049	6	3	2
7.056	6	3	2
7.063	6	3	2
7.07	6	3	2
7.077	6	3	2
7.084	6	3	2
7.091	6	3	2
7.098	6	3	2
7.105	6	3	2
7.112	6	3	2
7.119	6	3	2
7.126	6	3	2
7.133	6	3	2
7.14	6	3	2
7.147	6	3	2
7.154	6	3	2
7.161	6	3	2
7.168	6	3	2
7.175	6	3	2
7.182	6	3	2
7.189	6	3	2
7.196	6	3	2
7.203	6	3	2
7.21	6	3	2
7.217	6	3	2
7.224	6	3	2
7.231	6	3	2
7.238	6	3	2
7.245	6	3	2
7.252	6	3	2
7.259	7	3	2
7.266	7	3	2
7.273	7	3	2
7.28	7	3	2
7.287	7	3	2
7.294	7	3	2
7.301	7	3	2
7.308	7	3	2
7.315	7	3	2
7.322	7	3	2
7.329	7	3	2
7.336	7	3	2
7.343	7	3	2
7.35	7	3	2
7.357	7	3	2
7.364	7	3	2
7.371	7	3	2
7.378	7	3	2
7.385	7	3	2
7.392	7	3	2
7.399	7	3	2
7.406	7	3	2
7.413	7	3	2
7.42	7	3	2
7.427	7	3	2
7.434	7	3	2
7.441	7	3	2
7.448	7	3	2
7.455	7	3	2
7.462	7	3	2
7.469	7	3	2
7.476	7	3	2
7.483	7	3	2
7.49	7	3	2
7.497	7	3	2
7.504	7	3	2
7.511	7	3	2
7.518	7	3	2
7.525	7	3	2
7.532	7	3	2
7.539	7	3	2
7.546	7	3	2
7.553	7	3	2
7.56	7	3	2
7.567	7	3	2
7.574	7	3	2
7.581	7	3	2
7.588	7	3	2
7.595	7	3	2
7.602	7	3	2
7.609	7	3	2
7.616	7	3	2
7.623	7	3	2
7.63	7	3	2
7.637	7	3	2
7.644	7	3	2
7.651	7	3	2
7.658	7	3	2
7.665	7	3	2
7.672	7	3	2
7.679	7	3	2
7.686	7	3	2
7.693	7	3	2
7.7	7	3	2
7.707	7	3	2
7.714	7	3	2
7.721	7	3	2
7.728	7	3	2
7.735	7	3	2
7.742	7	4	2
7.749	7	4	2
7.756	7	4	2
7.763	7	4	2
7.77	7	4	2
7.777	7	4	2
7.784	7	4	2
7.791	7	4	2
7.798	7	4	2
7.805	7	4	2
7.812	7	4	2
7.819	7	4	2
7.826	7	4	2
7.833	7	4	2
7.84	7	4	2
7.847	7	4	2
7.854	7	4	2
7.861	7	4	2
7.868	7	4	2
7.875	7	4	2
7.882	7	4	2
7.889	7	4	2
7.896	7	4	2
7.903	7	4	2
7.91	7	4	2
7.917	7	4	2
7.924	7	4	2
7.931	7	4	2
7.938	7	4	2
7.945	7	4	2
7.952	7	4	2
7.959	7	4	2
7.966	7	4	2
7.973	7	4	2
7.98	7	4	2
7.987	7	4	2
7.994	7	4	2
8.001	7	4	2
8.008	7	4	2
8.015	7	4	2
8.022	7	4	2
8.029	7	4	2
8.036	7	4	2
8.043	7	4	2
8.05	7	4	2
8.057	7	4	2
8.064	7	4	2
8.071	7	4	2
8.078	7	4	2
8.085	7	4	2
8.092	7	4	2
8.099	7	4	2
8.106	7	4	2
8.113	7	4	2
8.12	7	4	2
8.127	7	4	2
8.134	7	4	2
8.141	7	4	2
8.148	7	4	2
8.155	7	4	2
8.162	7	4	2
8.169	7	4	2
8.176	7	4	2
8.183	7	4	2
8.19	7	4	2
8.197	7	4	2
8.204	7	4	2
8.211	7	4	2
8.218	7	4	2
8.225	7	4	2
8.232	7	4	2
8.239	7	4	2
8.246	7	4	2
8.253	7	4	2
8.26	7	4	2
8.267	7	4	2
8.274	7	4	2
8.281	7	4	2
8.288	7	4	2
8.295	7	4	2
8.302	7	4	2
8.309	7	4	2
8.316	7	4	2
8.323	7	4	2
8.33	7	4	2
8.337	7	4	2
8.344	7	4	2
8.351	7	4	2
8.358	7	4	2
8.365	7	4	2
8.372	7	4	2
8.379	7	4	2
8.386	7	4	2
8.393	7	4	2
8.4	7	4	2
8.407	7	4	2
8.414	7	4	2
8.421	7	4	2
8.428	7	4	2
8.435	7	4	2
8.442	7	4	2
8.449	7	4	2
8.456	7	4	2
8.463	7	4	2
8.47	7	4	2
8.477	7	4	2
8.484	7	4	2
8.491	7	4	2
8.498	7	4	2
8.505	7	4	2
8.512	7	4	2
8.519	7	4	2
8.526	7	4	2
8.533	7	4	2
8.54	7	4	2
8.547	7	4	2
8.554	7	4	2
8.561	7	4	2
8.568	7	4	2
8.575	7	4	2
8.582	7	4	2
8.589	7	4	2
8.596	7	4	2
8.603	7	4	2
8.61	7	4	2
8.617	7	4	2
8.624	7	4	2
8.631	7	4	2
8.638	7	4	2
8.645	7	4	2
8.652	7	4	2
8.659	7	4	2
8.666	7	4	2
8.673	7	4	2
8.68	7	4	2
8.687	7	4	2
8.694	7	4	2
8.701	7	4	2
8.708	7	4	2
8.715	7	4	2
8.722	7	4	2
8.729	7	4	2
8.736	7	4	2
8.743	7	4	2
8.75	7	4	2
8.757	7	4	2
8.764	7	4	2
8.771	7	4	2
8.778	7	4	2
8.785	8	4	2
8.792	8	4	2
8.799	8	4	2
8.806	8	4	2
8.813	8	4	2
8.82	8	4	2
8.827	8	4	2
8.834	8	4	2
8.841	8	4	2
8.848	8	4	2
8.855	8	4	2
8.862	8	4	2
8.869	8	4	2
8.876	8	4	2
8.883	8	4	2
8.89	8	4	2
8.897	8	4	2
8.904	8	4	2
8.911	8	4	2
8.918	8	4	2
8.925	8	4	2
8.932	8	4	2
8.939	8	4	2
8.946	8	4	2
8.953	8	4	2
8.96	8	4	2
8.967	8	4	2
8.974	8	4	2
8.981	8	4	2
8.988	8	4	2
8.995	8	4	2
9.002	8	4	2
9.009	8	4	2
9.016	8	4	2
9.023	8	4	2
9.03	8	4	2
9.037	8	4	2
9.044	8	4	2
9.051	8	4	2
9.058	8	4	2
9.065	8	4	2
9.072	8	4	2
9.079	8	4	2
9.086	10	4	2
9.093	10	4	2
9.1	10	4	2
9.107	10	4	2
9.114	10	4	2
9.121	10	4	2
9.128	10	4	2
9.135	10	4	2
9.142	10	4	2
9.149	10	4	2
9.156	10	4	2
9.163	10	4	2
9.17	10	4	2
9.177	10	4	2
9.184	10	4	2
9.191	10	4	2
9.198	10	4	2
9.205	10	4	2
9.212	10	4	2
9.219	10	4	2
9.226	10	4	2
9.233	10	4	2
9.24	10	4	2
9.247	10	4	2
9.254	10	4	2
9.261	10	4	2
9.268	10	4	2
9.275	10	4	2
9.282	10	4	2
9.289	10	4	2
9.296	10	4	2
9.303	10	4	2
9.31	10	4	2
9.317	10	4	2
9.324	10	4	2
9.331	10	4	2
9.338	10	4	2
9.345	10	4	2
9.352	10	4	2
9.359	10	4	2
9.366	10	4	2
9.373	10	4	2
9.38	10	4	2
9.387	10	4	2
9.394	10	4	2
9.401	10	4	2
9.408	10	4	2
9.415	10	4	2
9.422	10	4	2
9.429	10	4	2
9.436	10	4	2
9.443	10	4	2
9.45	10	4	2
9.457	10	4	2
9.464	10	4	2
9.471	10	4	2
9.478	10	4	2
9.485	10	4	2
9.492	10	4	2
9.499	10	4	2
9.506	10	4	2
9.513	10	4	2
9.52	10	4	2
9.527	10	4	2
9.534	10	4	2
9.541	10	4	2
9.548	10	4	2
9.555	10	4	2
9.562	10	4	2
9.569	10	4	2
9.576	10	4	2
9.583	10	4	2
9.59	10	4	2
9.597	10	4	2
9.604	10	4	2
9.611	10	4	2
9.618	10	4	2
9.625	10	4	2
9.632	10	4	2
9.639	10	4	2
9.646	10	4	2
9.653	10	4	2
9.66	10	4	2
9.667	10	4	2
9.674	10	4	2
9.681	10	4	2
9.688	10	4	2
9.695	10	4	2
9.702	10	4	2
9.709	10	4	2
9.716	10	4	2
9.723	10	4	2
9.73	10	4	2
9.737	10	4	2
9.744	10	4	2
9.751	10	4	2
9.758	10	4	2
9.765	10	4	2
9.772	10	4	2
9.779	10	4	2
9.786	10	4	2
9.793	10	4	2
9.8	10	4	2
9.807	10	4	2
9.814	10	4	2
9.821	10	4	2
9.828	10	4	2
9.835	10	4	2
9.842	10	4	2
9.849	10	4	2
9.856	10	4	2
9.863	10	4	2
9.87	10	4	2
9.877	10	4	2
9.884	10	4	2
9.891	10	4	2
9.898	10	4	2
9.905	10	4	2
9.912	10	4	2
9.919	10	4	2
9.926	10	4	2
9.933	10	4	2
9.94	10	4	2
9.947	10	4	2
9.954	10	4	2
9.961	10	4	2
9.968	10	4	2
9.975	10	4	2
9.982	10	4	2
9.989	10	4	2
9.996	10	4	2
10.003	10	4	2
10.01	10	4	2
10.017	10	4	2
10.024	10	4	2
10.031	10	4	2
10.038	10	4	2
10.045	10	4	2
10.052	10	4	2
10.059	10	4	2
10.066	10	4	2
10.073	10	4	2
10.08	10	4	2
10.087	10	4	2
10.094	10	4	2
10.101	10	4	2
10.108	10	4	2
10.115	10	4	2
10.122	10	4	2
10.129	10	4	2
10.136	10	4	2
10.143	10	4	2
10.15	10	4	2
10.157	10	4	2
10.164	10	4	2
10.171	10	4	2
10.178	10	4	2
10.185	10	4	2
10.192	10	4	2
10.199	10	4	2
10.206	10	4	2
10.213	10	4	2
10.22	10	4	2
10.227	10	4	2
10.234	10	4	2
10.241	10	4	2
10.248	10	4	2
10.255	10	4	2
10.262	10	4	2
10.269	10	4	2
10.276	10	4	2
10.283	10	4	2
10.29	10	4	2
10.297	10	4	2
10.304	10	4	2
10.311	10	4	2
10.318	10	4	2
10.325	10	4	2
10.332	10	4	2
10.339	10	4	2
10.346	10	4	2
10.353	10	4	2
10.36	10	4	2
10.367	10	4	2
10.374	10	4	2
10.381	10	4	2
10.388	10	4	2
10.395	10	4	2
10.402	10	4	2
10.409	10	4	2
10.416	10	4	2
10.423	10	4	2
10.43	10	4	2
10.437	10	4	2
10.444	10	4	2
10.451	10	4	2
10.458	10	4	2
10.465	10	4	2
10.472	10	4	2
10.479	10	4	2
10.486	10	4	2
10.493	10	4	2
10.5	10	4	2
10.507	10	4	2
10.514	10	4	2
10.521	10	4	2
10.528	10	4	2
10.535	10	4	2
10.542	10	4	2
10.549	10	4	2
10.556	10	4	2
10.563	10	4	2
10.57	10	4	2
10.577	10	4	2
10.584	10	4	2
10.591	10	4	2
10.598	10	4	2
10.605	10	4	2
10.612	10	4	2
10.619	10	4	2
10.626	10	4	2
10.633	10	4	2
10.64	10	4	2
10.647	10	4	2
10.654	10	4	2
10.661	10	4	2
10.668	10	4	2
10.675	10	4	2
10.682	10	4	2
10.689	10	4	2
10.696	10	4	2
10.703	10	4	2
10.71	10	4	2
10.717	10	4	2
10.724	10	4	2
10.731	10	4	2
10.738	10	4	2
10.745	10	4	2
10.752	10	4	2
10.759	10	4	2
10.766	10	4	2
10.773	10	4	2
10.78	10	4	2
10.787	10	4	2
10.794	10	4	2
10.801	10	4	2
10.808	10	4	2
10.815	10	4	2
10.822	10	4	2
10.829	10	4	2
10.836	10	4	2
10.843	10	4	2
10.85	10	4	2
10.857	10	4	2
10.864	10	4	2
10.871	10	4	2
10.878	10	4	2
10.885	10	4	2
10.892	10	4	2
10.899	10	4	2
10.906	10	4	2
10.913	10	4	2
10.92	10	4	2
10.927	10	4	2
10.934	10	4	2
10.941	10	4	2
10.948	10	4	2
10.955	10	4	2
10.962	10	4	2
10.969	10	4	2
10.976	10	4	2
10.983	10	4	2
10.99	10	4	2
10.997	10	4	2
11.004	10	4	2
11.011	10	4	2
11.018	10	4	2
11.025	10	4	2
11.032	10	4	2
11.039	10	4	2
11.046	10	4	2
11.053	10	4	2
11.06	10	4	2
11.067	10	4	2
11.074	10	4	2
11.081	10	4	2
11.088	10	4	2
11.095	10	4	2
11.102	10	4	2
11.109	10	4	2
11.116	10	4	3
11.123	10	4	3
11.13	10	4	3
11.137	10	4	3
11.144	10	4	3
11.151	10	4	3
11.158	10	4	3
11.165	10	4	3
11.172	10	4	3
11.179	10	4	3
11.186	10	4	3
11.193	10	4	3
11.2	10	4	3
11.207	10	4	3
11.214	10	4	3
11.221	10	4	3
11.228	10	4	3
11.235	10	4	3
11.242	10	4	3
11.249	10	4	3
11.256	10	4	3
11.263	10	4	3
11.27	10	4	3
11.277	10	4	3
11.284	10	4	3
11.291	10	4	3
11.298	10	4	3
11.305	10	4	3
11.312	10	4	3
11.319	10	4	3
11.326	10	4	3
11.333	10	4	3
11.34	10	4	3
11.347	10	4	3
11.354	10	4	3
11.361	10	4	3
11.368	10	4	3
11.375	10	4	3
11.382	10	4	3
11.389	10	4	3
11.396	10	4	3
11.403	10	4	3
11.41	10	4	3
11.417	10	4	3
11.424	10	4	3
11.431	10	4	3
11.438	10	4	3
11.445	10	4	3
11.452	10	4	3
11.459	10	4	3
11.466	10	4	3
11.473	10	4	3
11.48	10	4	3
11.487	10	4	3
11.494	10	4	3
11.501	10	4	3
11.508	10	4	3
11.515	10	4	3
11.522	10	4	3
11.529	10	4	3
11.536	10	4	3
11.543	10	4	3
11.55	10	4	3
11.557	10	4	3
11.564	10	4	3
11.571	10	4	3
11.578	10	4	3
11.585	10	4	3
11.592	10	4	3
11.599	10	4	3
11.606	10	4	3
11.613	10	4	3
11.62	10	4	3
11.627	10	4	3
11.634	10	4	3
11.641	10	4	3
11.648	10	4	3
11.655	10	4	3
11.662	10	4	3
11.669	10	4	3
11.676	10	4	3
11.683	10	4	3
11.69	10	4	3
11.697	10	4	3
11.704	10	4	3
11.711	10	4	3
11.718	10	4	3
11.725	10	4	3
11.732	10	4	3
11.739	10	4	3
11.746	10	4	3
11.753	10	4	3
11.76	10	4	3
11.767	10	4	3
11.774	10	4	3
11.781	10	4	3
11.788	10	4	3
11.795	10	4	3
11.802	10	4	3
11.809	10	4	3
11.816	10	4	3
11.823	10	4	3
11.83	10	4	3
11.837	10	4	3
11.844	10	4	3
11.851	10	4	3
11.858	10	4	3
11.865	10	4	3
11.872	10	4	3
11.879	10	4	3
11.886	10	4	3
11.893	10	4	3
11.9	10	4	3
11.907	10	4	3
11.914	10	4	3
11.921	10	4	3
11.928	10	4	3
11.935	10	4	3
11.942	10	4	3
11.949	10	4	3
11.956	10	4	3
11.963	10	4	3
11.97	10	4	3
11.977	10	4	3
11.984	10	4	3
11.991	10	4	3
11.998	10	4	3
12.005	10	4	3
12.012	10	4	3
12.019	10	4	3
12.026	10	4	3
12.033	10	4	3
12.04	10	4	3
12.047	10	4	3
12.054	10	4	3
12.061	10	4	3
12.068	10	4	3
12.075	10	4	3
12.082	10	4	3
12.089	10	4	3
12.096	10	4	3
12.103	10	4	3
12.11	10	4	3
12.117	10	4	3
12.124	10	4	3
12.131	10	4	3
12.138	10	4	3
12.145	10	4	3
12.152	10	4	3
12.159	10	4	3
12.166	10	4	3
12.173	10	4	3
12.18	10	4	3
12.187	10	4	3
12.194	10	4	3
12.201	10	4	3
12.208	10	4	3
12.215	10	4	3
12.222	10	4	3
12.229	10	4	3
12.236	10	4	3
12.243	10	4	3
12.25	10	4	3
12.257	10	4	3
12.264	10	4	3
12.271	10	4	3
12.278	10	4	3
12.285	10	4	3
12.292	10	4	3
12.299	10	4	3
12.306	10	4	3
12.313	10	4	3
12.32	10	4	3
12.327	10	4	3
12.334	10	4	3
12.341	10	4	3
12.348	10	4	3
12.355	10	4	3
12.362	10	4	3
12.369	10	4	3
12.376	10	4	3
12.383	10	4	3
12.39	10	4	3
12.397	10	4	3
12.404	10	4	3
12.411	10	4	3
12.418	10	4	3
12.425	10	4	3
12.432	10	4	3
12.439	10	4	3
12.446	10	4	3
12.453	10	4	3
12.46	10	4	3
12.467	10	4	3
12.474	10	4	3
12.481	10	4	3
12.488	10	4	3
12.495	10	4	3
12.502	10	4	3
12.509	10	4	3
12.516	10	4	3
12.523	10	4	3
12.53	10	4	3
12.537	10	4	3
12.544	10	4	3
12.551	10	4	3
12.558	10	4	3
12.565	10	4	3
12.572	10	4	3
12.579	10	4	3
12.586	10	4	3
12.593	10	5	3
12.6	10	5	3
12.607	10	5	3
12.614	10	5	3
12.621	10	5	3
12.628	10	5	3
12.635	10	5	3
12.642	10	5	3
12.649	10	5	3
12.656	10	5	3
12.663	10	5	3
12.67	10	5	3
12.677	10	5	3
12.684	10	5	3
12.691	10	5	3
12.698	10	5	3
12.705	10	5	3
12.712	10	5	3
12.719	10	5	3
12.726	10	5	3
12.733	10	5	3
12.74	10	5	3
12.747	10	5	3
12.754	10	5	3
12.761	10	5	3
12.768	10	5	3
12.775	10	5	3
12.782	10	5	3
12.789	10	5	3
12.796	10	5	3
12.803	10	5	3
12.81	10	5	3
12.817	10	5	3
12.824	10	5	3
12.831	10	5	3
12.838	10	5	3
12.845	10	5	3
12.852	10	5	3
12.859	10	5	3
12.866	10	5	3
12.873	10	5	3
12.88	10	5	3
12.887	10	5	3
12.894	10	5	3
12.901	10	5	3
12.908	10	5	3
12.915	10	5	3
12.922	10	5	3
12.929	10	5	3
12.936	10	5	3
12.943	10	5	3
12.95	10	5	3
12.957	10	5	3
12.964	10	5	3
12.971	10	5	3
12.978	10	5	3
12.985	10	5	3
12.992	10	5	3
12.999	10	5	3
13.006	10	5	3
13.013	10	5	3
13.02	10	5	3
13.027	10	5	3
13.034	10	5	3
13.041	10	5	3
13.048	10	5	3
13.055	10	5	3
13.062	10	5	3
13.069	10	5	3
13.076	10	5	3
13.083	10	5	3
13.09	10	5	3
13.097	10	5	3
13.104	10	5	3
13.111	10	5	3
13.118	10	5	3
13.125	10	5	3
13.132	10	5	3
13.139	10	5	3
13.146	10	5	3
13.153	10	5	3
13.16	10	5	3
13.167	10	5	3
13.174	10	5	3
13.181	10	5	3
13.188	10	5	3
13.195	10	5	3
13.202	10	5	3
13.209	10	5	3
13.216	10	5	3
13.223	10	5	3
13.23	10	5	3
13.237	10	5	3
13.244	10	5	3
13.251	10	5	3
13.258	10	5	3
13.265	10	5	3
13.272	10	5	3
13.279	10	5	3
13.286	10	5	3
13.293	10	5	3
13.3	10	5	3
13.307	10	5	3
13.314	10	5	3
13.321	10	5	3
13.328	10	5	3
13.335	10	5	3
13.342	10	5	3
13.349	10	5	3
13.356	10	5	3
13.363	10	5	3
13.37	10	5	3
13.377	10	5	3
13.384	10	5	3
13.391	10	5	3
13.398	10	5	3
13.405	10	5	3
13.412	10	5	3
13.419	10	5	3
13.426	10	5	3
13.433	10	5	3
13.44	10	5	3
13.447	10	5	3
13.454	10	5	3
13.461	10	5	3
13.468	10	5	3
13.475	10	5	3
13.482	10	5	3
13.489	10	5	3
13.496	10	5	3
13.503	10	5	3
13.51	10	5	3
13.517	10	5	3
13.524	10	5	3
13.531	10	5	3
13.538	10	5	3
13.545	10	5	3
13.552	10	5	3
13.559	10	5	3
13.566	10	5	3
13.573	10	5	3
13.58	10	5	3
13.587	10	5	3
13.594	10	5	3
13.601	10	5	3
13.608	10	5	3
13.615	10	5	3
13.622	10	5	3
13.629	10	5	3
13.636	10	5	3
13.643	10	5	3
13.65	10	5	3
13.657	10	5	3
13.664	10	5	3
13.671	10	5	3
13.678	10	5	3
13.685	10	5	3
13.692	10	5	3
13.699	10	5	3
13.706	10	5	3
13.713	10	5	3
13.72	10	5	3
13.727	10	5	3
13.734	10	5	3
13.741	10	5	3
13.748	10	5	3
13.755	10	5	3
13.762	10	5	3
13.769	10	5	3
13.776	10	5	3
13.783	10	5	3
13.79	10	5	3
13.797	10	5	3
13.804	10	5	3
13.811	10	5	3
13.818	10	5	3
13.825	10	5	3
13.832	10	5	3
13.839	10	5	3
13.846	10	5	3
13.853	10	5	3
13.86	10	5	3
13.867	10	5	3
13.874	10	5	3
13.881	10	5	3
13.888	10	5	3
13.895	10	5	3
13.902	10	5	3
13.909	10	5	3
13.916	10	5	3
13.923	10	5	3
13.93	10	5	3
13.937	10	5	3
13.944	10	5	3
13.951	10	5	3
13.958	10	5	3
13.965	10	5	3
13.972	10	5	3
13.979	10	5	3
13.986	10	5	3
[truncated: 13,002 more rows]

## Sheet: Figure3c_sim
t/tau_0	N_max
0.00732	0
0.73932	1
1.47132	1
2.20332	2
2.93532	2
3.66732	2
4.39932	3
5.13132	3
5.86332	3
6.59532	3
7.32732	3
8.05932	4
8.79132	4
9.52332	4
10.2553	4
10.9873	4
11.7193	4
12.4513	5
13.1833	5
13.9153	5
14.6473	5
15.3793	5
16.1113	5
16.8433	5
17.5753	5
18.3073	5
19.0393	5
19.7713	5
20.5033	5
21.2353	5
21.9673	5
22.6993	5
23.4313	5
24.1633	5
24.8953	5
25.6273	6
26.3593	6
27.0913	6
27.8233	6
28.5553	6
29.2873	6
30.0193	6
30.7513	6
31.4833	6
32.2153	6
32.9473	6
33.6793	6
34.4113	6
35.1433	6
35.8753	6
36.6073	6
37.3393	6
38.0713	6
38.8033	6
39.5353	6
40.2673	6
