# Supplementary material for: Dynamic and asymmetric colloidal molecules
Source: Nat Commun. 2025 Mar 21;16:2819. doi: 10.1038/s41467-025-58057-1 (PMC11928658; doi:10.1038/s41467-025-58057-1)
Supplement: Supplementary file 9 — Source Data [file 41467_2025_58057_MOESM9_ESM.zip › Source Data/Figure3/Figure3d-e.xlsx]

## Sheet: exp
sigma_c	N	fraction
0.85	2	0.399904
0.85	3	0.443111
0.85	4	0.142103
0.85	5	0.0144023
0.85	6	0.000480077
0.85	7	0
0.85	8	0
0.95	2	0.166884
0.95	3	0.426336
0.95	4	0.311604
0.95	5	0.0860495
0.95	6	0.00912647
0.95	7	0
0.95	8	0
1.05	2	0.0528455
1.05	3	0.219512
1.05	4	0.378049
1.05	5	0.239837
1.05	6	0.0894309
1.05	7	0.0203252
1.05	8	0
1.15	2	0.0217391
1.15	3	0.152174
1.15	4	0.253623
1.15	5	0.253623
1.15	6	0.282609
1.15	7	0.0289855
1.15	8	0.00724638
1.25	2	0
1.25	3	0.0625
1.25	4	0.265625
1.25	5	0.28125
1.25	6	0.265625
1.25	7	0.09375
1.25	8	0.03125
1.35	2	0.0425532
1.35	3	0.0425532
1.35	4	0.106383
1.35	5	0.255319
1.35	6	0.276596
1.35	7	0.212766
1.35	8	0.0638298
1.45	2	0
1.45	3	0
1.45	4	0.0526316
1.45	5	0.315789
1.45	6	0.157895
1.45	7	0.368421
1.45	8	0.0526316

## Sheet: mod
sigma_c	N	Fraction
0.85	1	0.0333733
0.85	2	0.209307
0.85	3	0.376754
0.85	4	0.272072
0.85	5	0.0914313
0.85	6	0.0155694
0.85	7	0.0014196
0.85	8	7.20177e-05
0.85	9	2.09056e-06
0.95	1	0.0237541
0.95	2	0.155313
0.95	3	0.327189
0.95	4	0.305073
0.95	5	0.144639
0.95	6	0.0377617
0.95	7	0.00571868
0.95	8	0.000521072
0.95	9	2.9349e-05
1.05	1	0.0169075
1.05	2	0.110813
1.05	3	0.263347
1.05	4	0.307222
1.05	5	0.200262
1.05	6	0.0785174
1.05	7	0.0194274
1.05	8	0.00313822
1.05	9	0.000339422
1.15	1	0.0120342
1.15	2	0.0760123
1.15	3	0.195333
1.15	4	0.273776
1.15	5	0.236525
1.15	6	0.134876
1.15	7	0.0530544
1.15	8	0.0148491
1.15	9	0.00302606
1.25	1	0.00856561
1.25	2	0.0501582
1.25	3	0.132831
1.25	4	0.212301
1.25	5	0.230568
1.25	6	0.18163
1.25	7	0.108179
1.25	8	0.0501384
1.25	9	0.0184705
1.35	1	0.00609675
1.35	2	0.0318959
1.35	3	0.0825892
1.35	4	0.141125
1.35	5	0.179032
1.35	6	0.179859
1.35	7	0.149052
1.35	8	0.104807
1.35	9	0.0637908
