# Supplementary material for: Dynamic and asymmetric colloidal molecules
Source: Nat Commun. 2025 Mar 21;16:2819. doi: 10.1038/s41467-025-58057-1 (PMC11928658; doi:10.1038/s41467-025-58057-1)
Supplement: Supplementary file 9 — Source Data [file 41467_2025_58057_MOESM9_ESM.zip › Source Data/Figure4/Figure4a-b.xlsx]

## Sheet: Ramping=0.01,Initiate=200
t	ksig	delta	N		seed1
0	25	1	0
0.00732	25	1	0
0.01464	25	1	0
0.02196	25	1	0
0.02928	25	1	0
0.0366	25	1	0
0.04392	25	1	0
0.05124	25	1	0
0.05856	25	1	0
0.06588	25	1	0
0.0732	25	1	0
0.08052	25	1	0
0.08784	25	1	0
0.09516	25	1	0
0.10248	25	1	0
0.1098	25	1	0
0.11712	25	1	0
0.12444	25	1	0
0.13176	25	1	0
0.13908	25	1	0
0.1464	25	1	0
0.15372	25	1	0
0.16104	25	1	0
0.16836	25	1	0
0.17568	25	1	0
0.183	25	1	0
0.19032	25	1	0
0.19764	25	1	0
0.20496	25	1	0
0.21228	25	1	0
0.2196	25	1	0
0.22692	25	1	0
0.23424	25	1	0
0.24156	25	1	0
0.24888	25	1	0
0.2562	25	1	0
0.26352	25	1	0
0.27084	25	1	0
0.27816	25	1	0
0.28548	25	1	0
0.2928	25	1	0
0.30012	25	1	0
0.30744	25	1	0
0.31476	25	1	0
0.32208	25	1	0
0.3294	25	1	0
0.33672	25	1	0
0.34404	25	1	0
0.35136	25	1	0
0.35868	25	1	0
0.366	25	1	0
0.37332	25	1	0
0.38064	25	1	0
0.38796	25	1	0
0.39528	25	1	0
0.4026	25	1	0
0.40992	25	1	0
0.41724	25	1	0
0.42456	25	1	0
0.43188	25	1	0
0.4392	25	1	0
0.44652	25	1	0
0.45384	25	1	0
0.46116	25	1	0
0.46848	25	1	0
0.4758	25	1	0
0.48312	25	1	0
0.49044	25	1	0
0.49776	25	1	0
0.50508	25	1	0
0.5124	25	1	0
0.51972	25	1	0
0.52704	25	1	0
0.53436	25	1	0
0.54168	25	1	0
0.549	25	1	0
0.55632	25	1	0
0.56364	25	1	0
0.57096	25	1	0
0.57828	25	1	0
0.5856	25	1	0
0.59292	25	1	0
0.60024	25	1	0
0.60756	25	1	0
0.61488	25	1	0
0.6222	25	1	0
0.62952	25	1	0
0.63684	25	1	0
0.64416	25	1	0
0.65148	25	1	0
0.6588	25	1	0
0.66612	25	1	0
0.67344	25	1	0
0.68076	25	1	0
0.68808	25	1	0
0.6954	25	1	0
0.70272	25	1	0
0.71004	25	1	0
0.71736	25	1	0
0.72468	25	1	0
0.732	25	1	0
0.73932	25	1	0
0.74664	25	1	0
0.75396	25	1	0
0.76128	25	1	0
0.7686	25	1	0
0.77592	25	1	0
0.78324	25	1	0
0.79056	25	1	0
0.79788	25	1	0
0.8052	25	1	0
0.81252	25	1	0
0.81984	25	1	0
0.82716	25	1	0
0.83448	25	1	0
0.8418	25	1	0
0.84912	25	1	0
0.85644	25	1	0
0.86376	25	1	0
0.87108	25	1	0
0.8784	25	1	0
0.88572	25	1	0
0.89304	25	1	0
0.90036	25	1	0
0.90768	25	1	0
0.915	25	1	0
0.92232	25	1	0
0.92964	25	1	0
0.93696	25	1	0
0.94428	25	1	0
0.9516	25	1	0
0.95892	25	1	0
0.96624	25	1	0
0.97356	25	1	0
0.98088	25	1	0
0.9882	25	1	0
0.99552	25	1	0
1.00284	25	1	0
1.01016	25	1	0
1.01748	25	1	0
1.0248	25	1	0
1.03212	25	1	0
1.03944	25	1	0
1.04676	25	1	0
1.05408	25	1	0
1.0614	25	1	0
1.06872	25	1	0
1.07604	25	1	0
1.08336	25	1	0
1.09068	25	1	0
1.098	25	1	0
1.10532	25	1	0
1.11264	25	1	0
1.11996	25	1	0
1.12728	25	1	0
1.1346	25	1	0
1.14192	25	1	0
1.14924	25	1	0
1.15656	25	1	0
1.16388	25	1	0
1.1712	25	1	0
1.17852	25	1	0
1.18584	25	1	0
1.19316	25	1	0
1.20048	25	1	0
1.2078	25	1	0
1.21512	25	1	0
1.22244	25	1	0
1.22976	25	1	0
1.23708	25	1	0
1.2444	25	1	0
1.25172	25	1	0
1.25904	25	1	0
1.26636	25	1	0
1.27368	25	1	0
1.281	25	1	0
1.28832	25	1	0
1.29564	25	1	0
1.30296	25	1	0
1.31028	25	1	0
1.3176	25	1	0
1.32492	25	1	0
1.33224	25	1	0
1.33956	25	1	0
1.34688	25	1	0
1.3542	25	1	0
1.36152	25	1	0
1.36884	25	1	0
1.37616	25	1	0
1.38348	25	1	0
1.3908	25	1	0
1.39812	25	1	0
1.40544	25	1	0
1.41276	25	1	0
1.42008	25	1	0
1.4274	25	1	0
1.43472	25	1	0
1.44204	25	1	0
1.44936	25	1	0
1.45668	25	1	0
1.464	25	1	0
1.47132	24.99	1	0
1.47864	24.98	1	0
1.48596	24.97	1	0
1.49328	24.96	1	0
1.5006	24.95	1	0
1.50792	24.94	1	0
1.51524	24.93	1	0
1.52256	24.92	1	0
1.52988	24.91	1	0
1.5372	24.9	1	0
1.54452	24.89	1	0
1.55184	24.88	1	0
1.55916	24.87	1	0
1.56648	24.86	1	0
1.5738	24.85	1	0
1.58112	24.84	1	0
1.58844	24.83	1	0
1.59576	24.82	1	0
1.60308	24.81	1	0
1.6104	24.8	1	0
1.61772	24.79	1	0
1.62504	24.78	1	0
1.63236	24.77	1	0
1.63968	24.76	1	1
1.647	24.75	1	1
1.65432	24.74	1	1
1.66164	24.73	1	1
1.66896	24.72	1	1
1.67628	24.71	1	1
1.6836	24.7	1	1
1.69092	24.69	1	1
1.69824	24.68	1	1
1.70556	24.67	1	1
1.71288	24.66	1	1
1.7202	24.65	1	1
1.72752	24.64	1	1
1.73484	24.63	1	1
1.74216	24.62	1	1
1.74948	24.61	1	1
1.7568	24.6	1	1
1.76412	24.59	1	1
1.77144	24.58	1	1
1.77876	24.57	1	1
1.78608	24.56	1	1
1.7934	24.55	1	1
1.80072	24.54	1	1
1.80804	24.53	1	1
1.81536	24.52	1	1
1.82268	24.51	1	1
1.83	24.5	1	1
1.83732	24.49	1	1
1.84464	24.48	1	1
1.85196	24.47	1	1
1.85928	24.46	1	1
1.8666	24.45	1	1
1.87392	24.44	1	1
1.88124	24.43	1	1
1.88856	24.42	1	1
1.89588	24.41	1	1
1.9032	24.4	1	1
1.91052	24.39	1	1
1.91784	24.38	1	1
1.92516	24.37	1	1
1.93248	24.36	1	1
1.9398	24.35	1	1
1.94712	24.34	1	1
1.95444	24.33	1	1
1.96176	24.32	1	1
1.96908	24.31	1	1
1.9764	24.3	1	1
1.98372	24.29	1	1
1.99104	24.28	1	1
1.99836	24.27	1	1
2.00568	24.26	1	1
2.013	24.25	1	1
2.02032	24.24	1	1
2.02764	24.23	1	1
2.03496	24.22	1	1
2.04228	24.21	1	1
2.0496	24.2	1	1
2.05692	24.19	1	1
2.06424	24.18	1	1
2.07156	24.17	1	1
2.07888	24.16	1	1
2.0862	24.15	1	1
2.09352	24.14	1	1
2.10084	24.13	1	1
2.10816	24.12	1	1
2.11548	24.11	1	1
2.1228	24.1	1	1
2.13012	24.09	1	1
2.13744	24.08	1	1
2.14476	24.07	1	1
2.15208	24.06	1	1
2.1594	24.05	1	1
2.16672	24.04	1	1
2.17404	24.03	1	1
2.18136	24.02	1	1
2.18868	24.01	1	1
2.196	24	1	1
2.20332	23.99	1	1
2.21064	23.98	1	1
2.21796	23.97	1	1
2.22528	23.96	1	1
2.2326	23.95	1	1
2.23992	23.94	1	1
2.24724	23.93	1	1
2.25456	23.92	1	1
2.26188	23.91	1	1
2.2692	23.9	1	1
2.27652	23.89	1	1
2.28384	23.88	1	1
2.29116	23.87	1	1
2.29848	23.86	1	1
2.3058	23.85	1	1
2.31312	23.84	1	1
2.32044	23.83	1	1
2.32776	23.82	1	1
2.33508	23.81	1	1
2.3424	23.8	1	1
2.34972	23.79	1	1
2.35704	23.78	1	1
2.36436	23.77	1	1
2.37168	23.76	1	1
2.379	23.75	1	1
2.38632	23.74	1	1
2.39364	23.73	1	1
2.40096	23.72	1	1
2.40828	23.71	1	1
2.4156	23.7	1	1
2.42292	23.69	1	1
2.43024	23.68	1	1
2.43756	23.67	1	1
2.44488	23.66	1	1
2.4522	23.65	1	1
2.45952	23.64	1	1
2.46684	23.63	1	1
2.47416	23.62	1	1
2.48148	23.61	1	1
2.4888	23.6	1	1
2.49612	23.59	1	1
2.50344	23.58	1	1
2.51076	23.57	1	1
2.51808	23.56	1	1
2.5254	23.55	1	1
2.53272	23.54	1	1
2.54004	23.53	1	1
2.54736	23.52	1	1
2.55468	23.51	1	1
2.562	23.5	1	1
2.56932	23.49	1	1
2.57664	23.48	1	1
2.58396	23.47	1	1
2.59128	23.46	1	1
2.5986	23.45	1	1
2.60592	23.44	1	1
2.61324	23.43	1	1
2.62056	23.42	1	1
2.62788	23.41	1	1
2.6352	23.4	1	1
2.64252	23.39	1	1
2.64984	23.38	1	1
2.65716	23.37	1	1
2.66448	23.36	1	1
2.6718	23.35	1	1
2.67912	23.34	1	1
2.68644	23.33	1	1
2.69376	23.32	1	1
2.70108	23.31	1	1
2.7084	23.3	1	1
2.71572	23.29	1	1
2.72304	23.28	1	1
2.73036	23.27	1	1
2.73768	23.26	1	1
2.745	23.25	1	1
2.75232	23.24	1	1
2.75964	23.23	1	1
2.76696	23.22	1	1
2.77428	23.21	1	1
2.7816	23.2	1	1
2.78892	23.19	1	1
2.79624	23.18	1	1
2.80356	23.17	1	1
2.81088	23.16	1	1
2.8182	23.15	1	1
2.82552	23.14	1	1
2.83284	23.13	1	1
2.84016	23.12	1	1
2.84748	23.11	1	1
2.8548	23.1	1	1
2.86212	23.09	1	1
2.86944	23.08	1	1
2.87676	23.07	1	1
2.88408	23.06	1	1
2.8914	23.05	1	1
2.89872	23.04	1	1
2.90604	23.03	1	1
2.91336	23.02	1	1
2.92068	23.01	1	1
2.928	23	1	1
2.93532	22.99	1	1
2.94264	22.98	1	1
2.94996	22.97	1	1
2.95728	22.96	1	1
2.9646	22.95	1	1
2.97192	22.94	1	1
2.97924	22.93	1	1
2.98656	22.92	1	1
2.99388	22.91	1	1
3.0012	22.9	1	1
3.00852	22.89	1	1
3.01584	22.88	1	1
3.02316	22.87	1	1
3.03048	22.86	1	1
3.0378	22.85	1	1
3.04512	22.84	1	1
3.05244	22.83	1	1
3.05976	22.82	1	1
3.06708	22.81	1	1
3.0744	22.8	1	1
3.08172	22.79	1	1
3.08904	22.78	1	1
3.09636	22.77	1	1
3.10368	22.76	1	1
3.111	22.75	1	1
3.11832	22.74	1	1
3.12564	22.73	1	1
3.13296	22.72	1	1
3.14028	22.71	1	1
3.1476	22.7	1	1
3.15492	22.69	1	1
3.16224	22.68	1	1
3.16956	22.67	1	1
3.17688	22.66	1	1
3.1842	22.65	1	1
3.19152	22.64	1	1
3.19884	22.63	1	1
3.20616	22.62	1	1
3.21348	22.61	1	1
3.2208	22.6	1	1
3.22812	22.59	1	1
3.23544	22.58	1	1
3.24276	22.57	1	1
3.25008	22.56	1	1
3.2574	22.55	1	1
3.26472	22.54	1	1
3.27204	22.53	1	1
3.27936	22.52	1	1
3.28668	22.51	1	1
3.294	22.5	1	1
3.30132	22.49	1	1
3.30864	22.48	1	1
3.31596	22.47	1	1
3.32328	22.46	1	1
3.3306	22.45	1	1
3.33792	22.44	1	1
3.34524	22.43	1	1
3.35256	22.42	1	1
3.35988	22.41	1	1
3.3672	22.4	1	1
3.37452	22.39	1	1
3.38184	22.38	1	1
3.38916	22.37	1	1
3.39648	22.36	1	1
3.4038	22.35	1	1
3.41112	22.34	1	1
3.41844	22.33	1	1
3.42576	22.32	1	1
3.43308	22.31	1	1
3.4404	22.3	1	1
3.44772	22.29	1	1
3.45504	22.28	1	1
3.46236	22.27	1	1
3.46968	22.26	1	1
3.477	22.25	1	1
3.48432	22.24	1	1
3.49164	22.23	1	1
3.49896	22.22	1	1
3.50628	22.21	1	1
3.5136	22.2	1	1
3.52092	22.19	1	1
3.52824	22.18	1	1
3.53556	22.17	1	1
3.54288	22.16	1	1
3.5502	22.15	1	1
3.55752	22.14	1	1
3.56484	22.13	1	1
3.57216	22.12	1	1
3.57948	22.11	1	1
3.5868	22.1	1	1
3.59412	22.09	1	1
3.60144	22.08	1	1
3.60876	22.07	1	1
3.61608	22.06	1	1
3.6234	22.05	1	1
3.63072	22.04	1	1
3.63804	22.03	1	1
3.64536	22.02	1	1
3.65268	22.01	1	1
3.66	22	1	1
3.66732	21.99	1	1
3.67464	21.98	1	1
3.68196	21.97	1	1
3.68928	21.96	1	1
3.6966	21.95	1	1
3.70392	21.94	1	1
3.71124	21.93	1	1
3.71856	21.92	1	1
3.72588	21.91	1	1
3.7332	21.9	1	1
3.74052	21.89	1	1
3.74784	21.88	1	1
3.75516	21.87	1	1
3.76248	21.86	1	1
3.7698	21.85	1	1
3.77712	21.84	1	1
3.78444	21.83	1	1
3.79176	21.82	1	1
3.79908	21.81	1	1
3.8064	21.8	1	1
3.81372	21.79	1	1
3.82104	21.78	1	1
3.82836	21.77	1	1
3.83568	21.76	1	1
3.843	21.75	1	1
3.85032	21.74	1	1
3.85764	21.73	1	1
3.86496	21.72	1	1
3.87228	21.71	1	1
3.8796	21.7	1	1
3.88692	21.69	1	1
3.89424	21.68	0.656312	2
3.90156	21.67	0.679152	2
3.90888	21.66	0.721846	2
3.9162	21.65	0.641385	2
3.92352	21.64	0.719225	2
3.93084	21.63	0.664548	2
3.93816	21.62	0.678195	2
3.94548	21.61	0.75178	2
3.9528	21.6	0.751423	2
3.96012	21.59	0.766424	2
3.96744	21.58	0.834284	2
3.97476	21.57	0.74968	2
3.98208	21.56	0.810647	2
3.9894	21.55	0.839569	2
3.99672	21.54	0.764685	2
4.00404	21.53	0.881731	2
4.01136	21.52	0.823939	2
4.01868	21.51	0.692552	2
4.026	21.5	0.649236	2
4.03332	21.49	0.695171	2
4.04064	21.48	0.785228	2
4.04796	21.47	0.745281	2
4.05528	21.46	0.707585	2
4.0626	21.45	0.577891	2
4.06992	21.44	0.599745	2
4.07724	21.43	0.490577	2
4.08456	21.42	0.488786	2
4.09188	21.41	0.462784	2
4.0992	21.4	0.42496	2
4.10652	21.39	0.505573	2
4.11384	21.38	0.577177	2
4.12116	21.37	0.54926	2
4.12848	21.36	0.462368	2
4.1358	21.35	0.304431	2
4.14312	21.34	0.408537	2
4.15044	21.33	0.316792	2
4.15776	21.32	0.373605	2
4.16508	21.31	0.494328	2
4.1724	21.3	0.411297	2
4.17972	21.29	0.410184	2
4.18704	21.28	0.418228	2
4.19436	21.27	0.444689	2
4.20168	21.26	0.464021	2
4.209	21.25	0.420775	2
4.21632	21.24	0.485948	2
4.22364	21.23	0.484996	2
4.23096	21.22	0.49517	2
4.23828	21.21	0.52432	2
4.2456	21.2	0.604785	2
4.25292	21.19	0.563184	2
4.26024	21.18	0.590736	2
4.26756	21.17	0.672041	2
4.27488	21.16	0.631529	2
4.2822	21.15	0.602398	2
4.28952	21.14	0.648631	2
4.29684	21.13	0.650886	2
4.30416	21.12	0.640614	2
4.31148	21.11	0.573179	2
4.3188	21.1	0.590594	2
4.32612	21.09	0.594022	2
4.33344	21.08	0.657589	2
4.34076	21.07	0.616025	2
4.34808	21.06	0.682149	2
4.3554	21.05	0.740754	2
4.36272	21.04	0.744606	2
4.37004	21.03	0.762923	2
4.37736	21.02	0.76198	2
4.38468	21.01	0.781367	2
4.392	21	0.742667	2
4.39932	20.99	0.687014	2
4.40664	20.98	0.659047	2
4.41396	20.97	0.783133	2
4.42128	20.96	0.751467	2
4.4286	20.95	0.69927	2
4.43592	20.94	0.850436	2
4.44324	20.93	0.881091	2
4.45056	20.92	0.806614	2
4.45788	20.91	0.774425	2
4.4652	20.9	0.715031	2
4.47252	20.89	0.663631	2
4.47984	20.88	0.615564	2
4.48716	20.87	0.602981	2
4.49448	20.86	0.627671	2
4.5018	20.85	0.59193	2
4.50912	20.84	0.54556	2
4.51644	20.83	0.504481	2
4.52376	20.82	0.539345	2
4.53108	20.81	0.537724	2
4.5384	20.8	0.586704	2
4.54572	20.79	0.572548	2
4.55304	20.78	0.385951	2
4.56036	20.77	0.385135	2
4.56768	20.76	0.501747	2
4.575	20.75	0.583404	2
4.58232	20.74	0.547782	2
4.58964	20.73	0.64814	2
4.59696	20.72	0.643625	2
4.60428	20.71	0.693109	2
4.6116	20.7	0.58038	2
4.61892	20.69	0.708614	2
4.62624	20.68	0.773902	2
4.63356	20.67	0.698985	2
4.64088	20.66	0.700543	2
4.6482	20.65	0.798799	2
4.65552	20.64	0.865707	2
4.66284	20.63	0.827059	2
4.67016	20.62	0.746964	2
4.67748	20.61	0.746873	2
4.6848	20.6	0.677608	2
4.69212	20.59	0.672665	2
4.69944	20.58	0.674109	2
4.70676	20.57	0.708416	2
4.71408	20.56	0.595799	2
4.7214	20.55	0.547235	2
4.72872	20.54	0.667757	2
4.73604	20.53	0.741142	2
4.74336	20.52	0.82698	2
4.75068	20.51	0.847423	2
4.758	20.5	0.810865	2
4.76532	20.49	0.834362	2
4.77264	20.48	0.827719	2
4.77996	20.47	0.807282	2
4.78728	20.46	0.673805	2
4.7946	20.45	0.578176	2
4.80192	20.44	0.677251	2
4.80924	20.43	0.679142	2
4.81656	20.42	0.673004	2
4.82388	20.41	0.710182	2
4.8312	20.4	0.789828	2
4.83852	20.39	0.635639	2
4.84584	20.38	0.629326	2
4.85316	20.37	0.58538	2
4.86048	20.36	0.547778	2
4.8678	20.35	0.584766	2
4.87512	20.34	0.589345	2
4.88244	20.33	0.594324	2
4.88976	20.32	0.599363	2
4.89708	20.31	0.485737	2
4.9044	20.3	0.427493	2
4.91172	20.29	0.373002	2
4.91904	20.28	0.363812	2
4.92636	20.27	0.240856	2
4.93368	20.26	0.31344	2
4.941	20.25	0.396234	2
4.94832	20.24	0.420777	2
4.95564	20.23	0.473489	2
4.96296	20.22	0.359278	2
4.97028	20.21	0.302349	2
4.9776	20.2	0.324834	2
4.98492	20.19	0.386658	2
4.99224	20.18	0.196255	2
4.99956	20.17	0.169217	2
5.00688	20.16	0.133058	2
5.0142	20.15	0.139267	2
5.02152	20.14	0.162128	2
5.02884	20.13	0.27723	2
5.03616	20.12	0.215319	2
5.04348	20.11	0.256831	2
5.0508	20.1	0.207729	2
5.05812	20.09	0.199086	2
5.06544	20.08	0.354602	2
5.07276	20.07	0.381164	2
5.08008	20.06	0.424122	2
5.0874	20.05	0.386084	2
5.09472	20.04	0.428853	2
5.10204	20.03	0.522553	2
5.10936	20.02	0.604206	2
5.11668	20.01	0.606072	2
5.124	20	0.611944	2
5.13132	19.99	0.576005	2
5.13864	19.98	0.591181	2
5.14596	19.97	0.699903	2
5.15328	19.96	0.760095	2
5.1606	19.95	0.762646	2
5.16792	19.94	0.856361	2
5.17524	19.93	0.801546	2
5.18256	19.92	0.785022	2
5.18988	19.91	0.750389	2
5.1972	19.9	0.75098	2
5.20452	19.89	0.69714	2
5.21184	19.88	0.622745	2
5.21916	19.87	0.665579	2
5.22648	19.86	0.69954	2
5.2338	19.85	0.67214	2
5.24112	19.84	0.685924	2
5.24844	19.83	0.830615	2
5.25576	19.82	0.836892	2
5.26308	19.81	0.80879	2
5.2704	19.8	0.861524	2
5.27772	19.79	0.871401	2
5.28504	19.78	0.800441	2
5.29236	19.77	0.763611	2
5.29968	19.76	0.825158	2
5.307	19.75	0.735426	2
5.31432	19.74	0.677689	2
5.32164	19.73	0.608788	2
5.32896	19.72	0.648395	2
5.33628	19.71	0.679981	2
5.3436	19.7	0.655211	2
5.35092	19.69	0.504068	2
5.35824	19.68	0.578653	2
5.36556	19.67	0.393218	2
5.37288	19.66	0.431199	2
5.3802	19.65	0.381101	2
5.38752	19.64	0.46482	2
5.39484	19.63	0.389299	2
5.40216	19.62	0.320728	2
5.40948	19.61	0.376316	2
5.4168	19.6	0.406786	2
5.42412	19.59	0.40439	2
5.43144	19.58	0.451926	2
5.43876	19.57	0.365266	2
5.44608	19.56	0.427007	2
5.4534	19.55	0.398883	2
5.46072	19.54	0.528719	2
5.46804	19.53	0.547224	2
5.47536	19.52	0.630659	2
5.48268	19.51	0.53998	2
5.49	19.5	0.496493	2
5.49732	19.49	0.492322	2
5.50464	19.48	0.466473	2
5.51196	19.47	0.507036	2
5.51928	19.46	0.571164	2
5.5266	19.45	0.590809	2
5.53392	19.44	0.623736	2
5.54124	19.43	0.653729	2
5.54856	19.42	0.665982	2
5.55588	19.41	0.631626	2
5.5632	19.4	0.6776	2
5.57052	19.39	0.733321	2
5.57784	19.38	0.694138	2
5.58516	19.37	0.68437	2
5.59248	19.36	0.660309	2
5.5998	19.35	0.715725	2
5.60712	19.34	0.740044	2
5.61444	19.33	0.745137	2
5.62176	19.32	0.764377	2
5.62908	19.31	0.732685	2
5.6364	19.3	0.730863	2
5.64372	19.29	0.76818	2
5.65104	19.28	0.807282	2
5.65836	19.27	0.729471	2
5.66568	19.26	0.369446	3
5.673	19.25	0.317427	3
5.68032	19.24	0.431224	3
5.68764	19.23	0.453979	3
5.69496	19.22	0.387407	3
5.70228	19.21	0.390596	3
5.7096	19.2	0.417484	3
5.71692	19.19	0.412322	3
5.72424	19.18	0.445758	3
5.73156	19.17	0.474314	3
5.73888	19.16	0.536976	3
5.7462	19.15	0.398823	3
5.75352	19.14	0.321677	3
5.76084	19.13	0.313378	3
5.76816	19.12	0.233405	3
5.77548	19.11	0.329049	3
5.7828	19.1	0.412135	3
5.79012	19.09	0.346926	3
5.79744	19.08	0.274219	3
5.80476	19.07	0.207959	3
5.81208	19.06	0.278645	3
5.8194	19.05	0.351916	3
5.82672	19.04	0.375563	3
5.83404	19.03	0.400454	3
5.84136	19.02	0.455278	3
5.84868	19.01	0.477742	3
5.856	19	0.465591	3
5.86332	18.99	0.5196	3
5.87064	18.98	0.401866	3
5.87796	18.97	0.434861	3
5.88528	18.96	0.25577	3
5.8926	18.95	0.30448	3
5.89992	18.94	0.398305	3
5.90724	18.93	0.511431	3
5.91456	18.92	0.5627	3
5.92188	18.91	0.550597	3
5.9292	18.9	0.55569	3
5.93652	18.89	0.567001	3
5.94384	18.88	0.533767	3
5.95116	18.87	0.530417	3
5.95848	18.86	0.442595	3
5.9658	18.85	0.348636	3
5.97312	18.84	0.274178	3
5.98044	18.83	0.227873	3
5.98776	18.82	0.264176	3
5.99508	18.81	0.270326	3
6.0024	18.8	0.349024	3
6.00972	18.79	0.307396	3
6.01704	18.78	0.304953	3
6.02436	18.77	0.389683	3
6.03168	18.76	0.268433	3
6.039	18.75	0.263913	3
6.04632	18.74	0.321215	3
6.05364	18.73	0.227124	3
6.06096	18.72	0.0942378	3
6.06828	18.71	0.0837828	3
6.0756	18.7	0.0501356	3
6.08292	18.69	0.113839	3
6.09024	18.68	0.200142	3
6.09756	18.67	0.121207	3
6.10488	18.66	0.109924	3
6.1122	18.65	0.227121	3
6.11952	18.64	0.26256	3
6.12684	18.63	0.294262	3
6.13416	18.62	0.306837	3
6.14148	18.61	0.375595	3
6.1488	18.6	0.390282	3
6.15612	18.59	0.520007	3
6.16344	18.58	0.502197	3
6.17076	18.57	0.446258	3
6.17808	18.56	0.431572	3
6.1854	18.55	0.355646	3
6.19272	18.54	0.302706	3
6.20004	18.53	0.328129	3
6.20736	18.52	0.155869	3
6.21468	18.51	0.130591	3
6.222	18.5	0.230798	3
6.22932	18.49	0.366102	3
6.23664	18.48	0.344503	3
6.24396	18.47	0.314794	3
6.25128	18.46	0.291786	3
6.2586	18.45	0.159221	3
6.26592	18.44	0.20864	3
6.27324	18.43	0.224753	3
6.28056	18.42	0.321606	3
6.28788	18.41	0.364395	3
6.2952	18.4	0.313213	3
6.30252	18.39	0.253658	3
6.30984	18.38	0.260423	3
6.31716	18.37	0.277238	3
6.32448	18.36	0.254785	3
6.3318	18.35	0.398938	3
6.33912	18.34	0.399594	3
6.34644	18.33	0.399983	3
6.35376	18.32	0.402882	3
6.36108	18.31	0.41766	3
6.3684	18.3	0.397514	3
6.37572	18.29	0.341436	3
6.38304	18.28	0.401997	3
6.39036	18.27	0.494672	3
6.39768	18.26	0.556485	3
6.405	18.25	0.499428	3
6.41232	18.24	0.478985	3
6.41964	18.23	0.419867	3
6.42696	18.22	0.457497	3
6.43428	18.21	0.45272	3
6.4416	18.2	0.456723	3
6.44892	18.19	0.407223	3
6.45624	18.18	0.339123	3
6.46356	18.17	0.266271	3
6.47088	18.16	0.302503	3
6.4782	18.15	0.26378	3
6.48552	18.14	0.363889	3
6.49284	18.13	0.279054	3
6.50016	18.12	0.240252	3
6.50748	18.11	0.0859516	3
6.5148	18.1	0.103309	3
6.52212	18.09	0.121594	3
6.52944	18.08	0.115947	3
6.53676	18.07	0.108847	3
6.54408	18.06	0.163028	3
6.5514	18.05	0.266135	3
6.55872	18.04	0.397426	3
6.56604	18.03	0.409954	3
6.57336	18.02	0.366278	3
6.58068	18.01	0.386535	3
6.588	18	0.425041	3
6.59532	17.99	0.325194	3
6.60264	17.98	0.309169	3
6.60996	17.97	0.36744	3
6.61728	17.96	0.31464	3
6.6246	17.95	0.247004	3
6.63192	17.94	0.145342	3
6.63924	17.93	0.145007	3
6.64656	17.92	0.072743	3
6.65388	17.91	0.0987083	3
6.6612	17.9	0.166213	3
6.66852	17.89	0.222017	3
6.67584	17.88	0.171896	3
6.68316	17.87	0.216743	3
6.69048	17.86	0.189205	3
6.6978	17.85	0.215691	3
6.70512	17.84	0.244921	3
6.71244	17.83	0.335604	3
6.71976	17.82	0.332595	3
6.72708	17.81	0.382308	3
6.7344	17.8	0.362575	3
6.74172	17.79	0.347554	3
6.74904	17.78	0.441547	3
6.75636	17.77	0.319989	3
6.76368	17.76	0.251468	3
6.771	17.75	0.313539	3
6.77832	17.74	0.34745	3
6.78564	17.73	0.281912	3
6.79296	17.72	0.285606	3
6.80028	17.71	0.298185	3
6.8076	17.7	0.225992	3
6.81492	17.69	0.348593	3
6.82224	17.68	0.389246	3
6.82956	17.67	0.359663	3
6.83688	17.66	0.331607	3
6.8442	17.65	0.316116	3
6.85152	17.64	0.318582	3
6.85884	17.63	0.348223	3
6.86616	17.62	0.351575	3
6.87348	17.61	0.314542	3
6.8808	17.6	0.231273	3
6.88812	17.59	0.286622	3
6.89544	17.58	0.316632	3
6.90276	17.57	0.360925	3
6.91008	17.56	0.299977	3
6.9174	17.55	0.348234	3
6.92472	17.54	0.329777	3
6.93204	17.53	0.290151	3
6.93936	17.52	0.264106	3
6.94668	17.51	0.30697	3
6.954	17.5	0.306281	3
6.96132	17.49	0.390185	3
6.96864	17.48	0.400408	3
6.97596	17.47	0.395375	3
6.98328	17.46	0.443158	3
6.9906	17.45	0.518897	3
6.99792	17.44	0.393393	3
7.00524	17.43	0.414382	3
7.01256	17.42	0.508863	3
7.01988	17.41	0.484639	3
7.0272	17.4	0.427231	3
7.03452	17.39	0.394239	3
7.04184	17.38	0.415763	3
7.04916	17.37	0.396461	3
7.05648	17.36	0.339993	3
7.0638	17.35	0.302025	3
7.07112	17.34	0.378179	3
7.07844	17.33	0.362615	3
7.08576	17.32	0.435412	3
7.09308	17.31	0.345582	3
7.1004	17.3	0.417307	3
7.10772	17.29	0.48129	3
7.11504	17.28	0.50236	3
7.12236	17.27	0.492668	3
7.12968	17.26	0.440632	3
7.137	17.25	0.45314	3
7.14432	17.24	0.461077	3
7.15164	17.23	0.406747	3
7.15896	17.22	0.470786	3
7.16628	17.21	0.476588	3
7.1736	17.2	0.537024	3
7.18092	17.19	0.503663	3
7.18824	17.18	0.481438	3
7.19556	17.17	0.469789	3
7.20288	17.16	0.493053	3
7.2102	17.15	0.463599	3
7.21752	17.14	0.435281	3
7.22484	17.13	0.492184	3
7.23216	17.12	0.53104	3
7.23948	17.11	0.45843	3
7.2468	17.1	0.428895	3
7.25412	17.09	0.490513	3
7.26144	17.08	0.545985	3
7.26876	17.07	0.558906	3
7.27608	17.06	0.615165	3
7.2834	17.05	0.558955	3
7.29072	17.04	0.595372	3
7.29804	17.03	0.587548	3
7.30536	17.02	0.595332	3
7.31268	17.01	0.558776	3
7.32	17	0.57073	3
7.32732	16.99	0.589447	3
7.33464	16.98	0.563232	3
7.34196	16.97	0.592537	3
7.34928	16.96	0.551307	3
7.3566	16.95	0.596101	3
7.36392	16.94	0.487092	3
7.37124	16.93	0.402646	3
7.37856	16.92	0.460847	3
7.38588	16.91	0.442764	3
7.3932	16.9	0.333462	3
7.40052	16.89	0.189974	3
7.40784	16.88	0.241784	3
7.41516	16.87	0.223884	3
7.42248	16.86	0.190282	3
7.4298	16.85	0.268357	3
7.43712	16.84	0.337576	3
7.44444	16.83	0.360228	3
7.45176	16.82	0.455999	3
7.45908	16.81	0.506179	3
7.4664	16.8	0.508211	3
7.47372	16.79	0.581388	3
7.48104	16.78	0.536421	3
7.48836	16.77	0.450904	3
7.49568	16.76	0.456266	3
7.503	16.75	0.4855	3
7.51032	16.74	0.507707	3
7.51764	16.73	0.52734	3
7.52496	16.72	0.476212	3
7.53228	16.71	0.454446	3
7.5396	16.7	0.550241	3
7.54692	16.69	0.462392	3
7.55424	16.68	0.421952	3
7.56156	16.67	0.518567	3
7.56888	16.66	0.583267	3
7.5762	16.65	0.584039	3
7.58352	16.64	0.532825	3
7.59084	16.63	0.479855	3
7.59816	16.62	0.511162	3
7.60548	16.61	0.520079	3
7.6128	16.6	0.502621	3
7.62012	16.59	0.543956	3
7.62744	16.58	0.474676	3
7.63476	16.57	0.482128	3
7.64208	16.56	0.412733	3
7.6494	16.55	0.414896	3
7.65672	16.54	0.341477	3
7.66404	16.53	0.355743	3
7.67136	16.52	0.412284	3
7.67868	16.51	0.432711	3
7.686	16.5	0.392838	3
7.69332	16.49	0.379532	3
7.70064	16.48	0.506513	3
7.70796	16.47	0.426743	3
7.71528	16.46	0.438566	3
7.7226	16.45	0.439022	3
7.72992	16.44	0.410929	3
7.73724	16.43	0.354608	3
7.74456	16.42	0.25662	3
7.75188	16.41	0.294865	3
7.7592	16.4	0.190359	3
7.76652	16.39	0.175171	3
7.77384	16.38	0.233415	3
7.78116	16.37	0.218747	3
7.78848	16.36	0.247094	3
7.7958	16.35	0.267951	3
7.80312	16.34	0.216543	3
7.81044	16.33	0.314091	3
7.81776	16.32	0.234163	3
7.82508	16.31	0.377061	3
7.8324	16.3	0.43377	3
7.83972	16.29	0.435128	3
7.84704	16.28	0.444798	3
7.85436	16.27	0.447132	3
7.86168	16.26	0.490837	3
7.869	16.25	0.494842	3
7.87632	16.24	0.507696	3
7.88364	16.23	0.532084	3
7.89096	16.22	0.511218	3
7.89828	16.21	0.494273	3
7.9056	16.2	0.447035	3
7.91292	16.19	0.526605	3
7.92024	16.18	0.523814	3
7.92756	16.17	0.416124	3
7.93488	16.16	0.410839	3
7.9422	16.15	0.411776	3
7.94952	16.14	0.258576	3
7.95684	16.13	0.304519	3
7.96416	16.12	0.274612	3
7.97148	16.11	0.22774	3
7.9788	16.1	0.331124	3
7.98612	16.09	0.296041	3
7.99344	16.08	0.302978	3
8.00076	16.07	0.309776	3
8.00808	16.06	0.300844	3
8.0154	16.05	0.298297	3
8.02272	16.04	0.309756	3
8.03004	16.03	0.224168	3
8.03736	16.02	0.295424	3
8.04468	16.01	0.271665	3
8.052	16	0.289985	3
8.05932	15.99	0.28936	3
8.06664	15.98	0.380517	3
8.07396	15.97	0.364448	3
8.08128	15.96	0.300304	3
8.0886	15.95	0.369812	3
8.09592	15.94	0.4371	3
8.10324	15.93	0.291551	3
8.11056	15.92	0.24354	3
8.11788	15.91	0.171479	3
8.1252	15.9	0.211578	3
8.13252	15.89	0.195488	3
8.13984	15.88	0.206332	3
8.14716	15.87	0.185877	3
8.15448	15.86	0.138208	3
8.1618	15.85	0.131236	3
8.16912	15.84	0.196779	3
8.17644	15.83	0.154682	3
8.18376	15.82	0.184602	3
8.19108	15.81	0.233696	3
8.1984	15.8	0.263673	3
8.20572	15.79	0.331535	3
8.21304	15.78	0.36744	3
8.22036	15.77	0.216372	3
8.22768	15.76	0.207563	3
8.235	15.75	0.191202	3
8.24232	15.74	0.229676	3
8.24964	15.73	0.13575	3
8.25696	15.72	0.292936	3
8.26428	15.71	0.291455	3
8.2716	15.7	0.418128	3
8.27892	15.69	0.416102	3
8.28624	15.68	0.49824	3
8.29356	15.67	0.363571	3
8.30088	15.66	0.366976	3
8.3082	15.65	0.270668	3
8.31552	15.64	0.243605	3
8.32284	15.63	0.328401	3
8.33016	15.62	0.275362	3
8.33748	15.61	0.228386	3
8.3448	15.6	0.172805	3
8.35212	15.59	0.219701	3
8.35944	15.58	0.170972	3
8.36676	15.57	0.198761	3
8.37408	15.56	0.256222	3
8.3814	15.55	0.270186	3
8.38872	15.54	0.244459	3
8.39604	15.53	0.26914	3
8.40336	15.52	0.36775	3
8.41068	15.51	0.404768	3
8.418	15.5	0.465151	3
8.42532	15.49	0.515562	3
8.43264	15.48	0.41545	3
8.43996	15.47	0.388935	3
8.44728	15.46	0.432058	3
8.4546	15.45	0.274793	3
8.46192	15.44	0.306651	3
8.46924	15.43	0.297656	3
8.47656	15.42	0.406772	3
8.48388	15.41	0.259512	4
8.4912	15.4	0.272438	4
8.49852	15.39	0.244708	4
8.50584	15.38	0.282151	4
8.51316	15.37	0.224331	4
8.52048	15.36	0.231285	4
8.5278	15.35	0.322625	4
8.53512	15.34	0.235353	4
8.54244	15.33	0.206957	4
8.54976	15.32	0.196108	4
8.55708	15.31	0.24053	4
8.5644	15.3	0.275716	4
8.57172	15.29	0.207429	4
8.57904	15.28	0.206764	4
8.58636	15.27	0.220492	4
8.59368	15.26	0.250032	4
8.601	15.25	0.287761	4
8.60832	15.24	0.315877	4
8.61564	15.23	0.336203	4
8.62296	15.22	0.323182	4
8.63028	15.21	0.311499	4
8.6376	15.2	0.27351	4
8.64492	15.19	0.270862	4
8.65224	15.18	0.245503	4
8.65956	15.17	0.298269	4
8.66688	15.16	0.252653	4
8.6742	15.15	0.276121	4
8.68152	15.14	0.191565	4
8.68884	15.13	0.178918	4
8.69616	15.12	0.179677	4
8.70348	15.11	0.230103	4
8.7108	15.1	0.201862	4
8.71812	15.09	0.180278	4
8.72544	15.08	0.197011	4
8.73276	15.07	0.167358	4
8.74008	15.06	0.217531	4
8.7474	15.05	0.240645	4
8.75472	15.04	0.207246	4
8.76204	15.03	0.203258	4
8.76936	15.02	0.241979	4
8.77668	15.01	0.210133	4
8.784	15	0.223914	4
8.79132	14.99	0.227063	4
8.79864	14.98	0.211837	4
8.80596	14.97	0.213372	4
8.81328	14.96	0.210795	4
8.8206	14.95	0.215325	4
8.82792	14.94	0.238056	4
8.83524	14.93	0.262286	4
8.84256	14.92	0.301403	4
8.84988	14.91	0.218791	4
8.8572	14.9	0.231391	4
8.86452	14.89	0.155888	4
8.87184	14.88	0.121069	4
8.87916	14.87	0.0796121	4
8.88648	14.86	0.11688	4
8.8938	14.85	0.145215	4
8.90112	14.84	0.15891	4
8.90844	14.83	0.146377	4
8.91576	14.82	0.183194	4
8.92308	14.81	0.170943	4
8.9304	14.8	0.219063	4
8.93772	14.79	0.131353	4
8.94504	14.78	0.123054	4
8.95236	14.77	0.121603	4
8.95968	14.76	0.143305	4
8.967	14.75	0.193181	4
8.97432	14.74	0.193903	4
8.98164	14.73	0.281862	4
8.98896	14.72	0.193724	4
8.99628	14.71	0.133016	4
9.0036	14.7	0.169232	4
9.01092	14.69	0.167646	4
9.01824	14.68	0.13173	4
9.02556	14.67	0.168094	4
9.03288	14.66	0.186807	4
9.0402	14.65	0.0866826	4
9.04752	14.64	0.183797	4
9.05484	14.63	0.284022	4
9.06216	14.62	0.249731	4
9.06948	14.61	0.28085	4
9.0768	14.6	0.201297	4
9.08412	14.59	0.19894	4
9.09144	14.58	0.237683	4
9.09876	14.57	0.260181	4
9.10608	14.56	0.248264	4
9.1134	14.55	0.185484	4
9.12072	14.54	0.174101	4
9.12804	14.53	0.180992	4
9.13536	14.52	0.320795	4
9.14268	14.51	0.275022	4
9.15	14.5	0.276533	4
9.15732	14.49	0.282857	4
9.16464	14.48	0.196119	4
9.17196	14.47	0.188522	4
9.17928	14.46	0.188285	4
9.1866	14.45	0.164019	4
9.19392	14.44	0.132077	4
9.20124	14.43	0.171277	4
9.20856	14.42	0.172122	4
9.21588	14.41	0.179535	4
9.2232	14.4	0.173419	4
9.23052	14.39	0.186262	4
9.23784	14.38	0.217545	4
9.24516	14.37	0.20814	4
9.25248	14.36	0.211511	4
9.2598	14.35	0.207366	4
9.26712	14.34	0.196597	4
9.27444	14.33	0.171105	4
9.28176	14.32	0.168701	4
9.28908	14.31	0.164667	4
9.2964	14.3	0.165572	4
9.30372	14.29	0.148308	4
9.31104	14.28	0.151003	4
9.31836	14.27	0.145068	4
9.32568	14.26	0.113279	4
9.333	14.25	0.0917671	4
9.34032	14.24	0.124346	4
9.34764	14.23	0.170942	4
9.35496	14.22	0.227359	4
9.36228	14.21	0.15623	4
9.3696	14.2	0.21742	4
9.37692	14.19	0.180607	4
9.38424	14.18	0.196112	4
9.39156	14.17	0.263812	4
9.39888	14.16	0.251925	4
9.4062	14.15	0.233807	4
9.41352	14.14	0.231653	4
9.42084	14.13	0.189511	4
9.42816	14.12	0.23604	4
9.43548	14.11	0.322439	4
9.4428	14.1	0.283058	4
9.45012	14.09	0.333524	4
9.45744	14.08	0.317949	4
9.46476	14.07	0.260358	4
9.47208	14.06	0.225568	4
9.4794	14.05	0.193344	4
9.48672	14.04	0.163642	4
9.49404	14.03	0.189446	4
9.50136	14.02	0.175697	4
9.50868	14.01	0.1797	4
9.516	14	0.228409	4
9.52332	13.99	0.242774	4
9.53064	13.98	0.244387	4
9.53796	13.97	0.220517	4
9.54528	13.96	0.236047	4
9.5526	13.95	0.139369	4
9.55992	13.94	0.100391	4
9.56724	13.93	0.0868432	4
9.57456	13.92	0.1553	4
9.58188	13.91	0.143091	4
9.5892	13.9	0.113063	4
9.59652	13.89	0.186302	4
9.60384	13.88	0.238021	4
9.61116	13.87	0.2427	4
9.61848	13.86	0.258606	4
9.6258	13.85	0.242422	4
9.63312	13.84	0.233453	4
9.64044	13.83	0.200959	4
9.64776	13.82	0.189854	4
9.65508	13.81	0.182182	4
9.6624	13.8	0.216663	4
9.66972	13.79	0.287519	4
9.67704	13.78	0.247286	4
9.68436	13.77	0.241782	4
9.69168	13.76	0.301583	4
9.699	13.75	0.34734	4
9.70632	13.74	0.286411	4
9.71364	13.73	0.283902	4
9.72096	13.72	0.210033	4
9.72828	13.71	0.184158	4
9.7356	13.7	0.181677	4
9.74292	13.69	0.150003	4
9.75024	13.68	0.122978	4
9.75756	13.67	0.196091	4
9.76488	13.66	0.174958	4
9.7722	13.65	0.158321	4
9.77952	13.64	0.125121	4
9.78684	13.63	0.137881	4
9.79416	13.62	0.149702	4
9.80148	13.61	0.099795	4
9.8088	13.6	0.139121	4
9.81612	13.59	0.130603	4
9.82344	13.58	0.0958111	4
9.83076	13.57	0.168692	4
9.83808	13.56	0.178528	4
9.8454	13.55	0.157478	4
9.85272	13.54	0.22936	4
9.86004	13.53	0.313446	4
9.86736	13.52	0.288988	4
9.87468	13.51	0.283269	4
9.882	13.5	0.311863	4
9.88932	13.49	0.246097	4
9.89664	13.48	0.251275	4
9.90396	13.47	0.295453	4
9.91128	13.46	0.272197	4
9.9186	13.45	0.217342	4
9.92592	13.44	0.224402	4
9.93324	13.43	0.254246	4
9.94056	13.42	0.275442	4
9.94788	13.41	0.288212	4
9.9552	13.4	0.327238	4
9.96252	13.39	0.310488	4
9.96984	13.38	0.307377	4
9.97716	13.37	0.302106	4
9.98448	13.36	0.258464	4
9.9918	13.35	0.191362	4
9.99912	13.34	0.211983	4
10.0064	13.33	0.302578	4
10.0138	13.32	0.28672	4
10.0211	13.31	0.305957	4
10.0284	13.3	0.289271	4
10.0357	13.29	0.315416	4
10.043	13.28	0.387124	4
10.0504	13.27	0.413031	4
10.0577	13.26	0.389211	4
10.065	13.25	0.409352	4
10.0723	13.24	0.462085	4
10.0796	13.23	0.445745	4
10.087	13.22	0.388086	4
10.0943	13.21	0.378399	4
10.1016	13.2	0.412309	4
10.1089	13.19	0.3453	4
10.1162	13.18	0.356065	4
10.1236	13.17	0.356414	4
10.1309	13.16	0.397257	4
10.1382	13.15	0.384325	4
10.1455	13.14	0.416684	4
10.1528	13.13	0.423942	4
10.1602	13.12	0.400916	4
10.1675	13.11	0.380647	4
10.1748	13.1	0.321701	4
10.1821	13.09	0.323795	4
10.1894	13.08	0.354522	4
10.1968	13.07	0.41011	4
10.2041	13.06	0.427053	4
10.2114	13.05	0.381012	4
10.2187	13.04	0.371089	4
10.226	13.03	0.387303	4
10.2334	13.02	0.353925	4
10.2407	13.01	0.325551	4
10.248	13	0.34708	4
10.2553	12.99	0.369203	4
10.2626	12.98	0.39039	4
10.27	12.97	0.32212	4
10.2773	12.96	0.330219	4
10.2846	12.95	0.316856	4
10.2919	12.94	0.315191	4
10.2992	12.93	0.319473	4
10.3066	12.92	0.348286	4
10.3139	12.91	0.38796	4
10.3212	12.9	0.386746	4
10.3285	12.89	0.324374	4
10.3358	12.88	0.31525	4
10.3432	12.87	0.252832	4
10.3505	12.86	0.206495	4
10.3578	12.85	0.21482	4
10.3651	12.84	0.219803	4
10.3724	12.83	0.294241	4
10.3798	12.82	0.240232	4
10.3871	12.81	0.197481	4
10.3944	12.8	0.169774	4
10.4017	12.79	0.236321	4
10.409	12.78	0.251255	4
10.4164	12.77	0.23212	4
10.4237	12.76	0.204975	4
10.431	12.75	0.182	4
10.4383	12.74	0.225165	4
10.4456	12.73	0.208386	4
10.453	12.72	0.248876	4
10.4603	12.71	0.255031	4
10.4676	12.7	0.287512	4
10.4749	12.69	0.259305	4
10.4822	12.68	0.289862	4
10.4896	12.67	0.212978	4
10.4969	12.66	0.265862	4
10.5042	12.65	0.270746	4
10.5115	12.64	0.270493	4
10.5188	12.63	0.219376	4
10.5262	12.62	0.245182	4
10.5335	12.61	0.196788	4
10.5408	12.6	0.18568	4
10.5481	12.59	0.185323	4
10.5554	12.58	0.176683	4
10.5628	12.57	0.204043	4
10.5701	12.56	0.26104	4
10.5774	12.55	0.277786	4
10.5847	12.54	0.209701	4
10.592	12.53	0.207817	4
10.5994	12.52	0.23001	4
10.6067	12.51	0.226053	4
10.614	12.5	0.230585	4
10.6213	12.49	0.22907	4
10.6286	12.48	0.247557	4
10.636	12.47	0.210105	4
10.6433	12.46	0.179296	4
10.6506	12.45	0.157688	4
10.6579	12.44	0.190198	4
10.6652	12.43	0.177419	4
10.6726	12.42	0.152648	4
10.6799	12.41	0.207392	4
10.6872	12.4	0.136127	4
10.6945	12.39	0.164102	4
10.7018	12.38	0.153585	4
10.7092	12.37	0.160149	4
10.7165	12.36	0.189159	4
10.7238	12.35	0.25119	4
10.7311	12.34	0.287496	4
10.7384	12.33	0.304823	4
10.7458	12.32	0.348861	4
10.7531	12.31	0.261224	4
10.7604	12.3	0.302656	4
10.7677	12.29	0.203606	4
10.775	12.28	0.283706	4
10.7824	12.27	0.266945	4
10.7897	12.26	0.340026	4
10.797	12.25	0.32721	4
10.8043	12.24	0.342473	4
10.8116	12.23	0.254636	4
10.819	12.22	0.26867	4
10.8263	12.21	0.269977	4
10.8336	12.2	0.273912	4
10.8409	12.19	0.250894	4
10.8482	12.18	0.288445	4
10.8556	12.17	0.235169	4
10.8629	12.16	0.249026	4
10.8702	12.15	0.18575	4
10.8775	12.14	0.198661	4
10.8848	12.13	0.246999	4
10.8922	12.12	0.245719	4
10.8995	12.11	0.187541	4
10.9068	12.1	0.230962	4
10.9141	12.09	0.221405	4
10.9214	12.08	0.174654	4
10.9288	12.07	0.160036	4
10.9361	12.06	0.15539	4
10.9434	12.05	0.180074	4
10.9507	12.04	0.15757	4
10.958	12.03	0.108392	4
10.9654	12.02	0.158532	4
10.9727	12.01	0.248598	4
10.98	12	0.20283	4
10.9873	11.99	0.279642	4
10.9946	11.98	0.148914	4
11.002	11.97	0.144183	4
11.0093	11.96	0.112877	4
11.0166	11.95	0.137781	4
11.0239	11.94	0.108725	4
11.0312	11.93	0.145938	4
11.0386	11.92	0.0938706	4
11.0459	11.91	0.114465	4
11.0532	11.9	0.151617	4
11.0605	11.89	0.188627	4
11.0678	11.88	0.165361	4
11.0752	11.87	0.169132	4
11.0825	11.86	0.163775	4
11.0898	11.85	0.143136	4
11.0971	11.84	0.150162	4
11.1044	11.83	0.136385	4
11.1118	11.82	0.126413	4
11.1191	11.81	0.132685	4
11.1264	11.8	0.221359	4
11.1337	11.79	0.249675	4
11.141	11.78	0.22173	4
11.1484	11.77	0.29066	4
11.1557	11.76	0.239454	4
11.163	11.75	0.258605	4
11.1703	11.74	0.236766	4
11.1776	11.73	0.233092	4
11.185	11.72	0.278907	4
11.1923	11.71	0.258431	4
11.1996	11.7	0.205484	4
11.2069	11.69	0.196398	4
11.2142	11.68	0.208799	4
11.2216	11.67	0.166287	4
11.2289	11.66	0.180203	4
11.2362	11.65	0.131547	4
11.2435	11.64	0.150383	4
11.2508	11.63	0.172582	4
11.2582	11.62	0.157054	4
11.2655	11.61	0.172646	4
11.2728	11.6	0.184234	4
11.2801	11.59	0.190518	4
11.2874	11.58	0.26164	4
11.2948	11.57	0.241026	4
11.3021	11.56	0.301623	4
11.3094	11.55	0.405717	4
11.3167	11.54	0.357256	4
11.324	11.53	0.319735	4
11.3314	11.52	0.253904	4
11.3387	11.51	0.240834	4
11.346	11.5	0.19845	4
11.3533	11.49	0.238934	4
11.3606	11.48	0.198237	4
11.368	11.47	0.209771	4
11.3753	11.46	0.190101	4
11.3826	11.45	0.164949	4
11.3899	11.44	0.269904	4
11.3972	11.43	0.256466	4
11.4046	11.42	0.256596	4
11.4119	11.41	0.278953	4
11.4192	11.4	0.319614	4
11.4265	11.39	0.247117	4
11.4338	11.38	0.21497	4
11.4412	11.37	0.290306	4
11.4485	11.36	0.279522	4
11.4558	11.35	0.236668	4
11.4631	11.34	0.252008	4
11.4704	11.33	0.238291	4
11.4778	11.32	0.227909	4
11.4851	11.31	0.154728	4
11.4924	11.3	0.188465	4
11.4997	11.29	0.278684	4
11.507	11.28	0.270073	4
11.5144	11.27	0.274792	4
11.5217	11.26	0.275551	4
11.529	11.25	0.21283	4
11.5363	11.24	0.224143	4
11.5436	11.23	0.252457	4
11.551	11.22	0.238946	4
11.5583	11.21	0.239761	4
11.5656	11.2	0.206386	4
11.5729	11.19	0.22551	4
11.5802	11.18	0.263049	4
11.5876	11.17	0.186762	4
11.5949	11.16	0.121944	4
11.6022	11.15	0.124622	4
11.6095	11.14	0.161993	4
11.6168	11.13	0.116213	4
11.6242	11.12	0.188761	4
11.6315	11.11	0.223179	4
11.6388	11.1	0.253391	4
11.6461	11.09	0.265208	4
11.6534	11.08	0.234839	4
11.6608	11.07	0.189502	4
11.6681	11.06	0.17673	4
11.6754	11.05	0.10355	4
11.6827	11.04	0.173501	4
11.69	11.03	0.185231	4
11.6974	11.02	0.188249	4
11.7047	11.01	0.167537	4
11.712	11	0.134648	4
11.7193	10.99	0.088946	4
11.7266	10.98	0.128387	4
11.734	10.97	0.157141	4
11.7413	10.96	0.168001	4
11.7486	10.95	0.16091	4
11.7559	10.94	0.11654	4
11.7632	10.93	0.122602	4
11.7706	10.92	0.131791	4
11.7779	10.91	0.190797	4
11.7852	10.9	0.13582	4
11.7925	10.89	0.100457	4
11.7998	10.88	0.108805	4
11.8072	10.87	0.0698204	4
11.8145	10.86	0.07134	4
11.8218	10.85	0.0947726	4
11.8291	10.84	0.112733	4
11.8364	10.83	0.0977302	4
11.8438	10.82	0.100106	4
11.8511	10.81	0.11609	4
11.8584	10.8	0.181934	4
11.8657	10.79	0.248215	4
11.873	10.78	0.262366	4
11.8804	10.77	0.224409	4
11.8877	10.76	0.223697	4
11.895	10.75	0.176036	4
11.9023	10.74	0.212884	4
11.9096	10.73	0.186416	4
11.917	10.72	0.138723	4
11.9243	10.71	0.175719	4
11.9316	10.7	0.176281	4
11.9389	10.69	0.174963	4
11.9462	10.68	0.131298	4
11.9536	10.67	0.139639	4
11.9609	10.66	0.151875	4
11.9682	10.65	0.167846	4
11.9755	10.64	0.16165	4
11.9828	10.63	0.163814	4
11.9902	10.62	0.174016	4
11.9975	10.61	0.176532	4
12.0048	10.6	0.201336	4
12.0121	10.59	0.210799	4
12.0194	10.58	0.215718	4
12.0268	10.57	0.23184	4
12.0341	10.56	0.217784	4
12.0414	10.55	0.223253	4
12.0487	10.54	0.209977	4
12.056	10.53	0.25061	4
12.0634	10.52	0.257145	4
12.0707	10.51	0.214246	4
12.078	10.5	0.24771	4
12.0853	10.49	0.19686	4
12.0926	10.48	0.200731	4
12.1	10.47	0.202868	4
12.1073	10.46	0.208645	4
12.1146	10.45	0.158332	4
12.1219	10.44	0.142292	4
12.1292	10.43	0.183102	4
12.1366	10.42	0.178699	4
12.1439	10.41	0.199233	4
12.1512	10.4	0.177656	4
12.1585	10.39	0.183433	4
12.1658	10.38	0.195567	4
12.1732	10.37	0.184479	4
12.1805	10.36	0.211497	4
12.1878	10.35	0.2055	4
12.1951	10.34	0.225531	4
12.2024	10.33	0.213614	4
12.2098	10.32	0.158659	4
12.2171	10.31	0.171791	4
12.2244	10.3	0.0968451	4
12.2317	10.29	0.117753	4
12.239	10.28	0.134302	4
12.2464	10.27	0.197134	4
12.2537	10.26	0.214768	4
12.261	10.25	0.226504	4
12.2683	10.24	0.227383	4
12.2756	10.23	0.219532	4
12.283	10.22	0.209386	4
12.2903	10.21	0.257149	4
12.2976	10.2	0.276164	4
12.3049	10.19	0.23938	4
12.3122	10.18	0.25761	4
12.3196	10.17	0.21049	4
12.3269	10.16	0.229582	4
12.3342	10.15	0.282998	4
12.3415	10.14	0.292793	4
12.3488	10.13	0.289716	4
12.3562	10.12	0.311731	4
12.3635	10.11	0.261362	4
12.3708	10.1	0.333645	4
12.3781	10.09	0.322326	4
12.3854	10.08	0.300125	4
12.3928	10.07	0.295715	4
12.4001	10.06	0.270414	4
12.4074	10.05	0.245199	4
12.4147	10.04	0.223976	4
12.422	10.03	0.236432	4
12.4294	10.02	0.248553	4
12.4367	10.01	0.242494	4
12.444	10	0.215739	4
12.4513	9.99	0.189155	4
12.4586	9.98	0.198164	4
12.466	9.97	0.194401	4
12.4733	9.96	0.212646	4
12.4806	9.95	0.243196	4
12.4879	9.94	0.163648	4
12.4952	9.93	0.18433	4
12.5026	9.92	0.153375	4
12.5099	9.91	0.164802	4
12.5172	9.9	0.180608	4
12.5245	9.89	0.188771	4
12.5318	9.88	0.177357	4
12.5392	9.87	0.175942	4
12.5465	9.86	0.108592	4
12.5538	9.85	0.133558	4
12.5611	9.84	0.119269	4
12.5684	9.83	0.138779	4
12.5758	9.82	0.163551	4
12.5831	9.81	0.256155	4
12.5904	9.8	0.272141	4
12.5977	9.79	0.253108	4
12.605	9.78	0.183449	4
12.6124	9.77	0.241374	4
12.6197	9.76	0.309837	4
12.627	9.75	0.245911	4
12.6343	9.74	0.176782	4
12.6416	9.73	0.220773	4
12.649	9.72	0.197437	4
12.6563	9.71	0.222221	4
12.6636	9.7	0.179344	4
12.6709	9.69	0.174484	4
12.6782	9.68	0.122658	4
12.6856	9.67	0.146696	4
12.6929	9.66	0.155431	4
12.7002	9.65	0.101223	4
12.7075	9.64	0.0755978	4
12.7148	9.63	0.134879	4
12.7222	9.62	0.136359	4
12.7295	9.61	0.137961	4
12.7368	9.6	0.110051	4
12.7441	9.59	0.109666	4
12.7514	9.58	0.0966367	4
12.7588	9.57	0.134911	4
12.7661	9.56	0.113888	4
12.7734	9.55	0.172417	4
12.7807	9.54	0.202876	4
12.788	9.53	0.282724	4
12.7954	9.52	0.220495	4
12.8027	9.51	0.167885	4
12.81	9.5	0.15972	4
12.8173	9.49	0.155234	4
12.8246	9.48	0.169307	4
12.832	9.47	0.225659	4
12.8393	9.46	0.20685	4
12.8466	9.45	0.24406	4
12.8539	9.44	0.239943	4
12.8612	9.43	0.249965	4
12.8686	9.42	0.279944	4
12.8759	9.41	0.275801	4
12.8832	9.4	0.322089	4
12.8905	9.39	0.404581	4
12.8978	9.38	0.406353	4
12.9052	9.37	0.407479	4
12.9125	9.36	0.392742	4
12.9198	9.35	0.42924	4
12.9271	9.34	0.406021	4
12.9344	9.33	0.348667	4
12.9418	9.32	0.314739	4
12.9491	9.31	0.271001	4
12.9564	9.3	0.379168	4
12.9637	9.29	0.364514	4
12.971	9.28	0.335795	4
12.9784	9.27	0.375483	4
12.9857	9.26	0.404599	4
12.993	9.25	0.371888	4
13.0003	9.24	0.353044	4
13.0076	9.23	0.353735	4
13.015	9.22	0.343101	4
13.0223	9.21	0.342864	4
13.0296	9.2	0.279186	4
13.0369	9.19	0.248822	4
13.0442	9.18	0.289762	4
13.0516	9.17	0.237849	4
13.0589	9.16	0.244369	4
13.0662	9.15	0.212771	4
13.0735	9.14	0.240079	4
13.0808	9.13	0.270572	4
13.0882	9.12	0.241973	4
13.0955	9.11	0.243017	4
13.1028	9.1	0.28106	4
13.1101	9.09	0.283192	4
13.1174	9.08	0.236727	4
13.1248	9.07	0.224808	4
13.1321	9.06	0.218697	4
13.1394	9.05	0.176318	4
13.1467	9.04	0.190033	4
13.154	9.03	0.228316	4
13.1614	9.02	0.202151	4
13.1687	9.01	0.192995	4
13.176	9	0.229813	4
13.1833	8.99	0.210647	4
13.1906	8.98	0.168756	4
13.198	8.97	0.238605	4
13.2053	8.96	0.225447	4
13.2126	8.95	0.165043	4
13.2199	8.94	0.141898	4
13.2272	8.93	0.0987668	4
13.2346	8.92	0.113931	4
13.2419	8.91	0.190741	4
13.2492	8.9	0.22544	4
13.2565	8.89	0.240702	4
13.2638	8.88	0.202555	4
13.2712	8.87	0.172625	4
13.2785	8.86	0.201756	4
13.2858	8.85	0.186243	4
13.2931	8.84	0.157015	4
13.3004	8.83	0.212765	4
13.3078	8.82	0.159115	4
13.3151	8.81	0.170998	4
13.3224	8.8	0.202376	4
13.3297	8.79	0.221384	4
13.337	8.78	0.156464	4
13.3444	8.77	0.176914	4
13.3517	8.76	0.180858	4
13.359	8.75	0.193595	4
13.3663	8.74	0.232885	4
13.3736	8.73	0.252211	4
13.381	8.72	0.166604	4
13.3883	8.71	0.269314	4
13.3956	8.7	0.27834	4
13.4029	8.69	0.29692	4
13.4102	8.68	0.259472	4
13.4176	8.67	0.264638	4
13.4249	8.66	0.206607	4
13.4322	8.65	0.195996	4
13.4395	8.64	0.117214	4
13.4468	8.63	0.157398	4
13.4542	8.62	0.167462	4
13.4615	8.61	0.149695	4
13.4688	8.6	0.226686	4
13.4761	8.59	0.25227	4
13.4834	8.58	0.325406	4
13.4908	8.57	0.362741	4
13.4981	8.56	0.311756	4
13.5054	8.55	0.26344	4
13.5127	8.54	0.210199	4
13.52	8.53	0.17332	4
13.5274	8.52	0.211447	4
13.5347	8.51	0.197531	4
13.542	8.5	0.129234	4
13.5493	8.49	0.135681	4
13.5566	8.48	0.145624	4
13.564	8.47	0.15713	4
13.5713	8.46	0.150375	4
13.5786	8.45	0.131985	4
13.5859	8.44	0.163958	4
13.5932	8.43	0.161527	4
13.6006	8.42	0.129809	4
13.6079	8.41	0.121823	4
13.6152	8.4	0.143927	4
13.6225	8.39	0.156006	4
13.6298	8.38	0.139292	4
13.6372	8.37	0.115513	4
13.6445	8.36	0.0996177	4
13.6518	8.35	0.128183	4
13.6591	8.34	0.152513	4
13.6664	8.33	0.104637	4
13.6738	8.32	0.137884	4
13.6811	8.31	0.128372	4
13.6884	8.3	0.150288	4
13.6957	8.29	0.223482	4
13.703	8.28	0.268087	4
13.7104	8.27	0.239367	4
13.7177	8.26	0.273351	4
13.725	8.25	0.249423	4
13.7323	8.24	0.210636	4
13.7396	8.23	0.172057	4
13.747	8.22	0.207213	4
13.7543	8.21	0.225108	4
13.7616	8.2	0.168363	4
13.7689	8.19	0.171983	4
13.7762	8.18	0.17209	4
13.7836	8.17	0.161867	4
13.7909	8.16	0.220368	4
13.7982	8.15	0.224673	4
13.8055	8.14	0.236568	4
13.8128	8.13	0.206224	4
13.8202	8.12	0.280334	4
13.8275	8.11	0.244862	4
13.8348	8.1	0.166533	4
13.8421	8.09	0.247461	4
13.8494	8.08	0.20841	4
13.8568	8.07	0.270193	4
13.8641	8.06	0.233062	4
13.8714	8.05	0.211151	4
13.8787	8.04	0.2639	4
13.886	8.03	0.239523	4
13.8934	8.02	0.23627	4
13.9007	8.01	0.220369	4
13.908	8	0.192283	4
13.9153	7.99	0.135065	4
13.9226	7.98	0.164839	4
13.93	7.97	0.158699	4
13.9373	7.96	0.15491	4
13.9446	7.95	0.191284	4
13.9519	7.94	0.213394	4
13.9592	7.93	0.230217	4
13.9666	7.92	0.209456	4
13.9739	7.91	0.206749	4
13.9812	7.9	0.208685	4
13.9885	7.89	0.229883	4
13.9958	7.88	0.21307	4
14.0032	7.87	0.144807	4
14.0105	7.86	0.162142	4
14.0178	7.85	0.104187	4
14.0251	7.84	0.0859458	4
14.0324	7.83	0.100691	4
14.0398	7.82	0.13993	4
14.0471	7.81	0.150367	4
14.0544	7.8	0.124433	4
14.0617	7.79	0.152711	4
14.069	7.78	0.12678	4
14.0764	7.77	0.118397	4
14.0837	7.76	0.141929	4
14.091	7.75	0.144292	4
14.0983	7.74	0.15607	4
14.1056	7.73	0.120157	4
14.113	7.72	0.148115	4
14.1203	7.71	0.140776	4
14.1276	7.7	0.138102	4
14.1349	7.69	0.194324	4
14.1422	7.68	0.205765	4
14.1496	7.67	0.146856	4
14.1569	7.66	0.159278	4
14.1642	7.65	0.148908	4
14.1715	7.64	0.136019	4
14.1788	7.63	0.156266	4
14.1862	7.62	0.144381	4
14.1935	7.61	0.12407	4
14.2008	7.6	0.123482	4
14.2081	7.59	0.117078	4
14.2154	7.58	0.105481	4
14.2228	7.57	0.119805	4
14.2301	7.56	0.150675	4
14.2374	7.55	0.154581	4
14.2447	7.54	0.131326	4
14.252	7.53	0.12572	4
14.2594	7.52	0.130938	4
14.2667	7.51	0.167426	4
14.274	7.5	0.0897237	4
14.2813	7.49	0.125817	4
14.2886	7.48	0.0943569	4
14.296	7.47	0.103491	4
14.3033	7.46	0.0869947	4
14.3106	7.45	0.134872	4
14.3179	7.44	0.108535	4
14.3252	7.43	0.101093	4
14.3326	7.42	0.0981481	4
14.3399	7.41	0.132008	4
14.3472	7.4	0.0903457	4
14.3545	7.39	0.118808	4
14.3618	7.38	0.0896492	4
14.3692	7.37	0.122134	4
14.3765	7.36	0.143296	4
14.3838	7.35	0.18978	4
14.3911	7.34	0.130679	4
14.3984	7.33	0.111642	4
14.4058	7.32	0.139408	4
14.4131	7.31	0.148701	4
14.4204	7.3	0.100292	4
14.4277	7.29	0.11161	4
14.435	7.28	0.125537	4
14.4424	7.27	0.122174	4
14.4497	7.26	0.106474	4
14.457	7.25	0.124598	4
14.4643	7.24	0.127275	4
14.4716	7.23	0.136403	4
14.479	7.22	0.140737	4
14.4863	7.21	0.120133	4
14.4936	7.2	0.117811	4
14.5009	7.19	0.12577	4
14.5082	7.18	0.126844	4
14.5156	7.17	0.122289	4
14.5229	7.16	0.18749	4
14.5302	7.15	0.204144	4
14.5375	7.14	0.24066	4
14.5448	7.13	0.214876	4
14.5522	7.12	0.200358	4
14.5595	7.11	0.209711	4
14.5668	7.1	0.232379	4
14.5741	7.09	0.179835	4
14.5814	7.08	0.218879	4
14.5888	7.07	0.198084	4
14.5961	7.06	0.19241	4
14.6034	7.05	0.191627	4
14.6107	7.04	0.137795	4
14.618	7.03	0.177447	4
14.6254	7.02	0.168341	4
[truncated: 3,002 more rows]

## Sheet: Ramping=0.01,Initiate=200,dis
N t	0	0.00732	0.01464	0.02196	0.02928	0.0366	0.04392	0.05124	0.05856	0.06588	0.0732	0.08052	0.08784	0.09516	0.10248	0.1098	0.11712	0.12444	0.13176	0.13908	0.1464	0.15372	0.16104	0.16836	0.17568	0.183	0.19032	0.19764	0.20496	0.21228	0.2196	0.22692	0.23424	0.24156	0.24888	0.2562	0.26352	0.27084	0.27816	0.28548	0.2928	0.30012	0.30744	0.31476	0.32208	0.3294	0.33672	0.34404	0.35136
0	1	0.98895	0.977901	0.977901	0.977901	0.977901	0.972376	0.955801	0.944751	0.928177	0.922652	0.922652	0.911602	0.906077	0.900552	0.900552	0.900552	0.889503	0.883978	0.883978	0.872928	0.861878	0.856354	0.845304	0.839779	0.834254	0.834254	0.834254	0.828729	0.828729	0.81768	0.812155	0.79558	0.790055	0.78453	0.779006	0.779006	0.762431	0.751381	0.751381	0.745856	0.745856	0.745856	0.734807	0.734807	0.723757	0.718232	0.718232	0.718232
1	0	0.0110497	0.0220994	0.0220994	0.0220994	0.0220994	0.0220994	0.038674	0.0497238	0.0662983	0.0718232	0.0718232	0.0828729	0.0883978	0.0939227	0.0939227	0.0939227	0.104972	0.110497	0.110497	0.121547	0.132597	0.138122	0.149171	0.154696	0.160221	0.160221	0.160221	0.160221	0.160221	0.171271	0.176796	0.19337	0.198895	0.20442	0.209945	0.20442	0.220994	0.226519	0.226519	0.232044	0.226519	0.226519	0.232044	0.232044	0.243094	0.248619	0.248619	0.248619
2	0	0	0	0	0	0	0.00552486	0.00552486	0.00552486	0.00552486	0.00552486	0.00552486	0.00552486	0.00552486	0.00552486	0.00552486	0.00552486	0.00552486	0.00552486	0.00552486	0.00552486	0.00552486	0.00552486	0.00552486	0.00552486	0.00552486	0.00552486	0.00552486	0.0110497	0.0110497	0.0110497	0.0110497	0.0110497	0.0110497	0.0110497	0.0110497	0.0165746	0.0165746	0.0220994	0.0220994	0.0220994	0.0276243	0.0276243	0.0331492	0.0331492	0.0331492	0.0331492	0.0331492	0.0331492
3	0	0	0	0	0	0	0	0	0	0	0	0	0	0	0	0	0	0	0	0	0	0	0	0	0	0	0	0	0	0	0	0	0	0	0	0	0	0	0	0	0	0	0	0	0	0	0	0	0
4	0	0	0	0	0	0	0	0	0	0	0	0	0	0	0	0	0	0	0	0	0	0	0	0	0	0	0	0	0	0	0	0	0	0	0	0	0	0	0	0	0	0	0	0	0	0	0	0	0
5	0	0	0	0	0	0	0	0	0	0	0	0	0	0	0	0	0	0	0	0	0	0	0	0	0	0	0	0	0	0	0	0	0	0	0	0	0	0	0	0	0	0	0	0	0	0	0	0	0
6	0	0	0	0	0	0	0	0	0	0	0	0	0	0	0	0	0	0	0	0	0	0	0	0	0	0	0	0	0	0	0	0	0	0	0	0	0	0	0	0	0	0	0	0	0	0	0	0	0
7	0	0	0	0	0	0	0	0	0	0	0	0	0	0	0	0	0	0	0	0	0	0	0	0	0	0	0	0	0	0	0	0	0	0	0	0	0	0	0	0	0	0	0	0	0	0	0	0	0
8	0	0	0	0	0	0	0	0	0	0	0	0	0	0	0	0	0	0	0	0	0	0	0	0	0	0	0	0	0	0	0	0	0	0	0	0	0	0	0	0	0	0	0	0	0	0	0	0	0
9	0	0	0	0	0	0	0	0	0	0	0	0	0	0	0	0	0	0	0	0	0	0	0	0	0	0	0	0	0	0	0	0	0	0	0	0	0	0	0	0	0	0	0	0	0	0	0	0	0
t	0	0.013919	0.027838	0.041757	0.055676	0.069595	0.083514	0.097433	0.111352	0.125271	0.13919	0.153109	0.167028	0.180947	0.194866	0.208785	0.222704	0.236623	0.250542	0.264461	0.27838	0.292299	0.306218	0.320137	0.334056	0.347975	0.361894	0.375813	0.389732	0.403651	0.41757	0.431489	0.445408	0.459327	0.473246	0.487165	0.501084	0.515003	0.528922	0.542841	0.55676	0.570679	0.584598	0.598517	0.612436	0.626355	0.640274	0.654193	0.668112
Nmax	0	0	0	0	0	0	0	0	0	0	0	0	0	0	0	0	0	0	0	0	0	0	0	0	0	0	0	0	0	0	0	0	0	0	0	0	0	0	0	0	0	0	0	0	0	0	0	0	0
[truncated: 4,952 more columns]

## Sheet: Ramping=0.01,Initiate=2000
t	ksig	delta	N			seed6
0	25	1	0
0.00732	25	1	0
0.01464	25	1	0
0.02196	25	1	0
0.02928	25	1	0
0.0366	25	1	0
0.04392	25	1	0
0.05124	25	1	0
0.05856	25	1	0
0.06588	25	1	0
0.0732	25	1	0
0.08052	25	1	0
0.08784	25	1	0
0.09516	25	1	0
0.10248	25	1	0
0.1098	25	1	0
0.11712	25	1	0
0.12444	25	1	0
0.13176	25	1	0
0.13908	25	1	0
0.1464	25	1	0
0.15372	25	1	0
0.16104	25	1	0
0.16836	25	1	0
0.17568	25	1	0
0.183	25	1	0
0.19032	25	1	0
0.19764	25	1	0
0.20496	25	1	0
0.21228	25	1	0
0.2196	25	1	0
0.22692	25	1	0
0.23424	25	1	0
0.24156	25	1	0
0.24888	25	1	0
0.2562	25	1	0
0.26352	25	1	0
0.27084	25	1	0
0.27816	25	1	0
0.28548	25	1	0
0.2928	25	1	0
0.30012	25	1	0
0.30744	25	1	0
0.31476	25	1	0
0.32208	25	1	0
0.3294	25	1	0
0.33672	25	1	0
0.34404	25	1	0
0.35136	25	1	0
0.35868	25	1	0
0.366	25	1	0
0.37332	25	1	0
0.38064	25	1	0
0.38796	25	1	0
0.39528	25	1	0
0.4026	25	1	0
0.40992	25	1	0
0.41724	25	1	0
0.42456	25	1	0
0.43188	25	1	0
0.4392	25	1	0
0.44652	25	1	0
0.45384	25	1	0
0.46116	25	1	0
0.46848	25	1	0
0.4758	25	1	0
0.48312	25	1	0
0.49044	25	1	0
0.49776	25	1	0
0.50508	25	1	0
0.5124	25	1	0
0.51972	25	1	0
0.52704	25	1	0
0.53436	25	1	0
0.54168	25	1	0
0.549	25	1	0
0.55632	25	1	0
0.56364	25	1	0
0.57096	25	1	0
0.57828	25	1	0
0.5856	25	1	0
0.59292	25	1	0
0.60024	25	1	0
0.60756	25	1	0
0.61488	25	1	0
0.6222	25	1	0
0.62952	25	1	0
0.63684	25	1	0
0.64416	25	1	0
0.65148	25	1	0
0.6588	25	1	0
0.66612	25	1	0
0.67344	25	1	0
0.68076	25	1	0
0.68808	25	1	0
0.6954	25	1	0
0.70272	25	1	0
0.71004	25	1	0
0.71736	25	1	0
0.72468	25	1	0
0.732	25	1	0
0.73932	25	1	0
0.74664	25	1	0
0.75396	25	1	0
0.76128	25	1	0
0.7686	25	1	0
0.77592	25	1	0
0.78324	25	1	0
0.79056	25	1	0
0.79788	25	1	0
0.8052	25	1	0
0.81252	25	1	0
0.81984	25	1	0
0.82716	25	1	0
0.83448	25	1	0
0.8418	25	1	0
0.84912	25	1	0
0.85644	25	1	0
0.86376	25	1	0
0.87108	25	1	0
0.8784	25	1	0
0.88572	25	1	0
0.89304	25	1	0
0.90036	25	1	0
0.90768	25	1	0
0.915	25	1	0
0.92232	25	1	0
0.92964	25	1	0
0.93696	25	1	0
0.94428	25	1	0
0.9516	25	1	0
0.95892	25	1	0
0.96624	25	1	0
0.97356	25	1	0
0.98088	25	1	0
0.9882	25	1	0
0.99552	25	1	1
1.00284	25	1	1
1.01016	25	1	1
1.01748	25	1	1
1.0248	25	1	1
1.03212	25	1	1
1.03944	25	1	1
1.04676	25	1	1
1.05408	25	1	1
1.0614	25	1	1
1.06872	25	1	1
1.07604	25	1	1
1.08336	25	1	1
1.09068	25	1	1
1.098	25	1	1
1.10532	25	1	1
1.11264	25	1	1
1.11996	25	1	1
1.12728	25	1	1
1.1346	25	1	1
1.14192	25	1	1
1.14924	25	1	1
1.15656	25	1	1
1.16388	25	1	1
1.1712	25	1	1
1.17852	25	1	1
1.18584	25	1	1
1.19316	25	1	1
1.20048	25	1	1
1.2078	25	1	1
1.21512	25	1	1
1.22244	25	1	1
1.22976	25	1	1
1.23708	25	1	1
1.2444	25	1	1
1.25172	25	1	1
1.25904	25	1	1
1.26636	25	1	1
1.27368	25	1	1
1.281	25	1	1
1.28832	25	1	1
1.29564	25	1	1
1.30296	25	1	1
1.31028	25	1	1
1.3176	25	1	1
1.32492	25	1	1
1.33224	25	1	1
1.33956	25	1	1
1.34688	25	1	1
1.3542	25	1	1
1.36152	25	1	1
1.36884	25	1	1
1.37616	25	1	1
1.38348	25	1	1
1.3908	25	1	1
1.39812	25	1	1
1.40544	25	1	1
1.41276	25	1	1
1.42008	25	1	1
1.4274	25	1	1
1.43472	25	1	1
1.44204	25	1	1
1.44936	25	1	1
1.45668	25	1	1
1.464	25	1	1
1.47132	25	1	1
1.47864	25	1	1
1.48596	25	1	1
1.49328	25	1	1
1.5006	25	1	1
1.50792	25	1	1
1.51524	25	1	1
1.52256	25	1	1
1.52988	25	1	1
1.5372	25	1	1
1.54452	25	1	1
1.55184	25	1	1
1.55916	25	1	1
1.56648	25	1	1
1.5738	25	1	1
1.58112	25	1	1
1.58844	25	1	1
1.59576	25	1	1
1.60308	25	1	1
1.6104	25	1	1
1.61772	25	1	1
1.62504	25	1	1
1.63236	25	1	1
1.63968	25	1	1
1.647	25	1	1
1.65432	25	1	1
1.66164	25	1	1
1.66896	25	1	1
1.67628	25	1	1
1.6836	25	1	1
1.69092	25	1	1
1.69824	25	1	1
1.70556	25	1	1
1.71288	25	1	1
1.7202	25	1	1
1.72752	25	1	1
1.73484	25	1	1
1.74216	25	1	1
1.74948	25	1	1
1.7568	25	1	1
1.76412	25	1	1
1.77144	25	1	1
1.77876	25	1	1
1.78608	25	1	1
1.7934	25	1	1
1.80072	25	1	1
1.80804	25	1	1
1.81536	25	1	1
1.82268	25	1	1
1.83	25	1	1
1.83732	25	1	1
1.84464	25	1	1
1.85196	25	1	1
1.85928	25	1	1
1.8666	25	1	1
1.87392	25	1	1
1.88124	25	1	1
1.88856	25	1	1
1.89588	25	1	1
1.9032	25	1	1
1.91052	25	1	1
1.91784	25	1	1
1.92516	25	1	1
1.93248	25	1	1
1.9398	25	1	1
1.94712	25	1	1
1.95444	25	1	1
1.96176	25	1	1
1.96908	25	1	1
1.9764	25	1	1
1.98372	25	1	1
1.99104	25	1	1
1.99836	25	1	1
2.00568	25	1	1
2.013	25	1	1
2.02032	25	1	1
2.02764	25	1	1
2.03496	25	1	1
2.04228	25	1	1
2.0496	25	1	1
2.05692	25	1	1
2.06424	25	1	1
2.07156	25	1	1
2.07888	25	1	1
2.0862	25	1	1
2.09352	25	1	1
2.10084	25	1	1
2.10816	25	1	1
2.11548	25	1	1
2.1228	25	1	1
2.13012	25	1	1
2.13744	25	1	1
2.14476	25	1	1
2.15208	25	1	1
2.1594	25	1	1
2.16672	25	1	1
2.17404	25	1	1
2.18136	25	1	1
2.18868	25	1	1
2.196	25	1	1
2.20332	25	1	1
2.21064	25	1	1
2.21796	25	1	1
2.22528	25	1	1
2.2326	25	1	1
2.23992	25	1	1
2.24724	25	1	1
2.25456	25	1	1
2.26188	25	1	1
2.2692	25	1	1
2.27652	25	1	1
2.28384	25	1	1
2.29116	25	1	1
2.29848	25	1	1
2.3058	25	1	1
2.31312	25	1	1
2.32044	25	1	1
2.32776	25	0.285878	2
2.33508	25	0.313044	2
2.3424	25	0.27234	2
2.34972	25	0.247068	2
2.35704	25	0.254946	2
2.36436	25	0.28443	2
2.37168	25	0.325839	2
2.379	25	0.425501	2
2.38632	25	0.308158	2
2.39364	25	0.411322	2
2.40096	25	0.400475	2
2.40828	25	0.323574	2
2.4156	25	0.352883	2
2.42292	25	0.353512	2
2.43024	25	0.285286	2
2.43756	25	0.154945	2
2.44488	25	0.145753	2
2.4522	25	0.37575	2
2.45952	25	0.467953	2
2.46684	25	0.494952	2
2.47416	25	0.41112	2
2.48148	25	0.390185	2
2.4888	25	0.438966	2
2.49612	25	0.340161	2
2.50344	25	0.220946	2
2.51076	25	0.160072	2
2.51808	25	0.250672	2
2.5254	25	0.295333	2
2.53272	25	0.454675	2
2.54004	25	0.364635	2
2.54736	25	0.378312	2
2.55468	25	0.399965	2
2.562	25	0.331479	2
2.56932	25	0.30938	2
2.57664	25	0.286621	2
2.58396	25	0.275256	2
2.59128	25	0.31056	2
2.5986	25	0.345472	2
2.60592	25	0.408236	2
2.61324	25	0.529623	2
2.62056	25	0.409742	2
2.62788	25	0.301869	2
2.6352	25	0.337334	2
2.64252	25	0.340725	2
2.64984	25	0.248098	2
2.65716	25	0.192246	2
2.66448	25	0.322373	2
2.6718	25	0.389998	2
2.67912	25	0.339207	2
2.68644	25	0.344838	2
2.69376	25	0.455187	2
2.70108	25	0.506895	2
2.7084	25	0.629267	2
2.71572	25	0.591158	2
2.72304	25	0.599727	2
2.73036	25	0.583084	2
2.73768	25	0.60344	2
2.745	25	0.638058	2
2.75232	25	0.626284	2
2.75964	25	0.720209	2
2.76696	25	0.655213	2
2.77428	25	0.632046	2
2.7816	25	0.610502	2
2.78892	25	0.681008	2
2.79624	25	0.705135	2
2.80356	25	0.657945	2
2.81088	25	0.707701	2
2.8182	25	0.62183	2
2.82552	25	0.648504	2
2.83284	25	0.604263	2
2.84016	25	0.628604	2
2.84748	25	0.639186	2
2.8548	25	0.491857	2
2.86212	25	0.458529	2
2.86944	25	0.374313	2
2.87676	25	0.299272	2
2.88408	25	0.203534	2
2.8914	25	0.231093	2
2.89872	25	0.400625	2
2.90604	25	0.274389	2
2.91336	25	0.132609	2
2.92068	25	0.104116	2
2.928	25	0.177898	2
2.93532	25	0.155759	2
2.94264	25	0.135684	2
2.94996	25	0.17498	2
2.95728	25	0.178858	2
2.9646	25	0.250239	2
2.97192	25	0.145092	2
2.97924	25	0.251983	2
2.98656	25	0.199842	2
2.99388	25	0.230035	2
3.0012	25	0.277579	2
3.00852	25	0.281103	2
3.01584	25	0.349302	2
3.02316	25	0.287419	2
3.03048	25	0.375505	2
3.0378	25	0.42452	2
3.04512	25	0.399024	2
3.05244	25	0.407263	2
3.05976	25	0.34026	2
3.06708	25	0.275361	2
3.0744	25	0.254717	2
3.08172	25	0.197764	2
3.08904	25	0.262044	2
3.09636	25	0.151994	2
3.10368	25	0.280814	2
3.111	25	0.189962	2
3.11832	25	0.19082	2
3.12564	25	0.227505	2
3.13296	25	0.179169	2
3.14028	25	0.208737	2
3.1476	25	0.348529	2
3.15492	25	0.441121	2
3.16224	25	0.391857	2
3.16956	25	0.393431	2
3.17688	25	0.405625	2
3.1842	25	0.262191	2
3.19152	25	0.206682	2
3.19884	25	0.174404	2
3.20616	25	0.113104	2
3.21348	25	0.0264125	2
3.2208	25	0.0339998	2
3.22812	25	0.185446	2
3.23544	25	0.0956829	2
3.24276	25	0.107591	2
3.25008	25	0.222637	2
3.2574	25	0.237744	2
3.26472	25	0.249369	2
3.27204	25	0.320109	2
3.27936	25	0.306111	2
3.28668	25	0.405814	2
3.294	25	0.377315	2
3.30132	25	0.314875	2
3.30864	25	0.179912	2
3.31596	25	0.39701	2
3.32328	25	0.361725	2
3.3306	25	0.32516	2
3.33792	25	0.422999	2
3.34524	25	0.498748	2
3.35256	25	0.523617	2
3.35988	25	0.606595	2
3.3672	25	0.619802	2
3.37452	25	0.683129	2
3.38184	25	0.750384	2
3.38916	25	0.815316	2
3.39648	25	0.909073	2
3.4038	25	0.833692	2
3.41112	25	0.830604	2
3.41844	25	0.746205	2
3.42576	25	0.695568	2
3.43308	25	0.737561	2
3.4404	25	0.809408	2
3.44772	25	0.884338	2
3.45504	25	0.854523	2
3.46236	25	0.828606	2
3.46968	25	0.799195	2
3.477	25	0.783884	2
3.48432	25	0.775934	2
3.49164	25	0.668437	2
3.49896	25	0.59288	2
3.50628	25	0.630193	2
3.5136	25	0.647769	2
3.52092	25	0.582007	2
3.52824	25	0.624903	2
3.53556	25	0.521972	2
3.54288	25	0.580056	2
3.5502	25	0.4966	2
3.55752	25	0.510875	2
3.56484	25	0.370944	2
3.57216	25	0.339739	2
3.57948	25	0.406521	2
3.5868	25	0.425844	2
3.59412	25	0.343712	2
3.60144	25	0.317322	2
3.60876	25	0.37485	2
3.61608	25	0.347618	2
3.6234	25	0.306356	2
3.63072	25	0.252866	2
3.63804	25	0.291982	2
3.64536	25	0.241499	2
3.65268	25	0.317356	2
3.66	25	0.321093	2
3.66732	25	0.297384	2
3.67464	25	0.344478	2
3.68196	25	0.323895	2
3.68928	25	0.237923	2
3.6966	25	0.231059	2
3.70392	25	0.236309	2
3.71124	25	0.207208	2
3.71856	25	0.280814	2
3.72588	25	0.234133	2
3.7332	25	0.142764	2
3.74052	25	0.185804	2
3.74784	25	0.269168	2
3.75516	25	0.356684	2
3.76248	25	0.356725	2
3.7698	25	0.327753	2
3.77712	25	0.314587	2
3.78444	25	0.417385	2
3.79176	25	0.416958	2
3.79908	25	0.450435	2
3.8064	25	0.503349	2
3.81372	25	0.403532	2
3.82104	25	0.409009	2
3.82836	25	0.553709	2
3.83568	25	0.55541	2
3.843	25	0.515404	2
3.85032	25	0.40831	2
3.85764	25	0.307507	2
3.86496	25	0.276435	2
3.87228	25	0.334979	2
3.8796	25	0.359829	2
3.88692	25	0.320937	2
3.89424	25	0.328866	2
3.90156	25	0.393104	2
3.90888	25	0.530851	2
3.9162	25	0.621995	2
3.92352	25	0.603618	2
3.93084	25	0.476225	2
3.93816	25	0.520315	2
3.94548	25	0.542642	2
3.9528	25	0.581641	2
3.96012	25	0.642765	2
3.96744	25	0.732503	2
3.97476	25	0.672861	2
3.98208	25	0.682607	2
3.9894	25	0.773896	2
3.99672	25	0.779409	2
4.00404	25	0.811723	2
4.01136	25	0.802545	2
4.01868	25	0.829632	2
4.026	25	0.864926	2
4.03332	25	0.846038	2
4.04064	25	0.909764	2
4.04796	25	0.781638	2
4.05528	25	0.775675	2
4.0626	25	0.748988	2
4.06992	25	0.685807	2
4.07724	25	0.759852	2
4.08456	25	0.658693	2
4.09188	25	0.637657	2
4.0992	25	0.618274	2
4.10652	25	0.632215	2
4.11384	25	0.707793	2
4.12116	25	0.809581	2
4.12848	25	0.807663	2
4.1358	25	0.825849	2
4.14312	25	0.837356	2
4.15044	25	0.847547	2
4.15776	25	0.867626	2
4.16508	25	0.81071	2
4.1724	25	0.867386	2
4.17972	25	0.855468	2
4.18704	25	0.869921	2
4.19436	25	0.83413	2
4.20168	25	0.708641	2
4.209	25	0.672243	2
4.21632	25	0.591144	2
4.22364	25	0.555792	2
4.23096	25	0.589839	2
4.23828	25	0.449175	2
4.2456	25	0.397937	2
4.25292	25	0.367815	2
4.26024	25	0.224069	2
4.26756	25	0.31701	2
4.27488	25	0.309083	2
4.2822	25	0.219866	2
4.28952	25	0.317318	2
4.29684	25	0.416812	2
4.30416	25	0.358006	2
4.31148	25	0.213317	2
4.3188	25	0.237472	2
4.32612	25	0.239654	2
4.33344	25	0.333731	2
4.34076	25	0.44408	2
4.34808	25	0.415007	2
4.3554	25	0.376494	2
4.36272	25	0.32294	2
4.37004	25	0.503492	2
4.37736	25	0.490561	2
4.38468	25	0.333985	2
4.392	25	0.391982	2
4.39932	25	0.376684	2
4.40664	25	0.370878	2
4.41396	25	0.407699	2
4.42128	25	0.384741	2
4.4286	25	0.341203	2
4.43592	25	0.375729	2
4.44324	25	0.371903	2
4.45056	25	0.446953	2
4.45788	25	0.411816	2
4.4652	25	0.434266	2
4.47252	25	0.466538	2
4.47984	25	0.483899	2
4.48716	25	0.412819	2
4.49448	25	0.430545	2
4.5018	25	0.308745	2
4.50912	25	0.341804	2
4.51644	25	0.402113	2
4.52376	25	0.547136	2
4.53108	25	0.505096	2
4.5384	25	0.428608	2
4.54572	25	0.363656	2
4.55304	25	0.366502	2
4.56036	25	0.370005	2
4.56768	25	0.411434	2
4.575	25	0.492108	2
4.58232	25	0.525232	2
4.58964	25	0.50953	2
4.59696	25	0.433084	2
4.60428	25	0.469899	2
4.6116	25	0.420298	2
4.61892	25	0.398421	2
4.62624	25	0.353222	2
4.63356	25	0.419558	2
4.64088	25	0.392177	2
4.6482	25	0.337391	2
4.65552	25	0.268062	3
4.66284	25	0.225011	3
4.67016	25	0.317799	3
4.67748	25	0.326881	3
4.6848	25	0.371617	3
4.69212	25	0.304163	3
4.69944	25	0.410714	3
4.70676	25	0.323552	3
4.71408	25	0.275278	3
4.7214	25	0.267082	3
4.72872	25	0.21617	3
4.73604	25	0.202249	3
4.74336	25	0.187368	3
4.75068	25	0.290931	3
4.758	25	0.298591	3
4.76532	25	0.237386	3
4.77264	25	0.357195	3
4.77996	25	0.35414	3
4.78728	25	0.353522	3
4.7946	25	0.383234	3
4.80192	25	0.331402	3
4.80924	25	0.435212	3
4.81656	25	0.475874	3
4.82388	25	0.510675	3
4.8312	25	0.571155	3
4.83852	25	0.513463	3
4.84584	25	0.566332	3
4.85316	25	0.5013	3
4.86048	25	0.450449	3
4.8678	25	0.438763	3
4.87512	25	0.56899	3
4.88244	25	0.528326	3
4.88976	25	0.546746	3
4.89708	25	0.531202	3
4.9044	25	0.546868	3
4.91172	25	0.455058	3
4.91904	25	0.464288	3
4.92636	25	0.510052	3
4.93368	25	0.385394	3
4.941	25	0.350967	3
4.94832	25	0.372259	3
4.95564	25	0.304633	3
4.96296	25	0.265561	3
4.97028	25	0.239789	3
4.9776	25	0.328101	3
4.98492	25	0.337152	3
4.99224	25	0.350981	3
4.99956	25	0.354137	3
5.00688	25	0.340565	3
5.0142	25	0.393093	3
5.02152	25	0.385052	3
5.02884	25	0.472314	3
5.03616	25	0.473197	3
5.04348	25	0.539367	3
5.0508	25	0.502351	3
5.05812	25	0.546239	3
5.06544	25	0.502937	3
5.07276	25	0.499387	3
5.08008	25	0.505958	3
5.0874	25	0.56828	3
5.09472	25	0.625495	3
5.10204	25	0.571008	3
5.10936	25	0.567532	3
5.11668	25	0.679346	3
5.124	25	0.725287	3
5.13132	25	0.67168	3
5.13864	25	0.71917	3
5.14596	25	0.65458	3
5.15328	25	0.696815	3
5.1606	25	0.686733	3
5.16792	25	0.659296	3
5.17524	25	0.688839	3
5.18256	25	0.594638	3
5.18988	25	0.548038	3
5.1972	25	0.460036	3
5.20452	25	0.449973	3
5.21184	25	0.465654	3
5.21916	25	0.371718	3
5.22648	25	0.364001	3
5.2338	25	0.276884	3
5.24112	25	0.305903	3
5.24844	25	0.320397	3
5.25576	25	0.396522	3
5.26308	25	0.410606	3
5.2704	25	0.380256	3
5.27772	25	0.32634	3
5.28504	25	0.364158	3
5.29236	25	0.374755	3
5.29968	25	0.367183	3
5.307	25	0.340167	3
5.31432	25	0.370409	3
5.32164	25	0.373924	3
5.32896	25	0.36291	3
5.33628	25	0.227951	3
5.3436	25	0.255632	3
5.35092	25	0.272343	3
5.35824	25	0.181277	3
5.36556	25	0.135936	3
5.37288	25	0.203879	3
5.3802	25	0.257629	3
5.38752	25	0.326818	3
5.39484	25	0.248348	3
5.40216	25	0.263069	3
5.40948	25	0.250388	3
5.4168	25	0.173002	3
5.42412	25	0.142335	3
5.43144	25	0.198189	3
5.43876	25	0.200557	3
5.44608	25	0.239798	3
5.4534	25	0.240592	3
5.46072	25	0.288908	3
5.46804	25	0.292988	3
5.47536	25	0.287931	3
5.48268	25	0.283928	3
5.49	25	0.303545	3
5.49732	25	0.188329	3
5.50464	25	0.265008	3
5.51196	25	0.309136	3
5.51928	25	0.439545	3
5.5266	25	0.436859	3
5.53392	25	0.425214	3
5.54124	25	0.417955	3
5.54856	25	0.399094	3
5.55588	25	0.379598	3
5.5632	25	0.353988	3
5.57052	25	0.451487	3
5.57784	25	0.494184	3
5.58516	25	0.519027	3
5.59248	25	0.512488	3
5.5998	25	0.446783	3
5.60712	25	0.487236	3
5.61444	25	0.546674	3
5.62176	25	0.478846	3
5.62908	25	0.504562	3
5.6364	25	0.54992	3
5.64372	25	0.513731	3
5.65104	25	0.554484	3
5.65836	25	0.518879	3
5.66568	25	0.5745	3
5.673	25	0.574102	3
5.68032	25	0.576621	3
5.68764	25	0.600247	3
5.69496	25	0.582901	3
5.70228	25	0.598146	3
5.7096	25	0.684988	3
5.71692	25	0.610404	3
5.72424	25	0.691553	3
5.73156	25	0.645779	3
5.73888	25	0.538388	3
5.7462	25	0.633283	3
5.75352	25	0.496557	3
5.76084	25	0.532516	3
5.76816	25	0.570365	3
5.77548	25	0.614247	3
5.7828	25	0.563911	3
5.79012	25	0.611532	3
5.79744	25	0.66998	3
5.80476	25	0.592873	3
5.81208	25	0.620431	3
5.8194	25	0.63024	3
5.82672	25	0.629343	3
5.83404	25	0.599594	3
5.84136	25	0.571957	3
5.84868	25	0.581016	3
5.856	25	0.561636	3
5.86332	25	0.627803	3
5.87064	25	0.627824	3
5.87796	25	0.603365	3
5.88528	25	0.591078	3
5.8926	25	0.576313	3
5.89992	25	0.529464	3
5.90724	25	0.499132	3
5.91456	25	0.515835	3
5.92188	25	0.518869	3
5.9292	25	0.455928	3
5.93652	25	0.506326	3
5.94384	25	0.441373	3
5.95116	25	0.346734	3
5.95848	25	0.369674	3
5.9658	25	0.346126	3
5.97312	25	0.362937	3
5.98044	25	0.322659	3
5.98776	25	0.333125	3
5.99508	25	0.387589	3
6.0024	25	0.297294	3
6.00972	25	0.186589	3
6.01704	25	0.0396853	3
6.02436	25	0.0776043	3
6.03168	25	0.0772365	3
6.039	25	0.145204	3
6.04632	25	0.238507	3
6.05364	25	0.30684	3
6.06096	25	0.38045	3
6.06828	25	0.395299	3
6.0756	25	0.483735	3
6.08292	25	0.469799	3
6.09024	25	0.379506	3
6.09756	25	0.303503	3
6.10488	25	0.316491	3
6.1122	25	0.417425	3
6.11952	25	0.312898	3
6.12684	25	0.259616	3
6.13416	25	0.31683	3
6.14148	25	0.250146	3
6.1488	25	0.234571	3
6.15612	25	0.297155	3
6.16344	25	0.289333	3
6.17076	25	0.343031	3
6.17808	25	0.321736	3
6.1854	25	0.288001	3
6.19272	25	0.336616	3
6.20004	25	0.281965	3
6.20736	25	0.307001	3
6.21468	25	0.326972	3
6.222	25	0.269215	3
6.22932	25	0.235602	3
6.23664	25	0.298494	3
6.24396	25	0.244646	3
6.25128	25	0.277163	3
6.2586	25	0.321047	3
6.26592	25	0.327318	3
6.27324	25	0.384619	3
6.28056	25	0.457465	3
6.28788	25	0.39415	3
6.2952	25	0.517455	3
6.30252	25	0.475607	3
6.30984	25	0.427693	3
6.31716	25	0.369881	3
6.32448	25	0.301672	3
6.3318	25	0.320839	3
6.33912	25	0.34656	3
6.34644	25	0.327131	3
6.35376	25	0.274976	3
6.36108	25	0.329658	3
6.3684	25	0.325303	3
6.37572	25	0.323802	3
6.38304	25	0.336987	3
6.39036	25	0.341867	3
6.39768	25	0.390142	3
6.405	25	0.408074	3
6.41232	25	0.4369	3
6.41964	25	0.546267	3
6.42696	25	0.529154	3
6.43428	25	0.373343	3
6.4416	25	0.288159	3
6.44892	25	0.443114	3
6.45624	25	0.499229	3
6.46356	25	0.407291	3
6.47088	25	0.336305	3
6.4782	25	0.337966	3
6.48552	25	0.363721	3
6.49284	25	0.380685	3
6.50016	25	0.364823	3
6.50748	25	0.391271	3
6.5148	25	0.346218	3
6.52212	25	0.388894	3
6.52944	25	0.362752	3
6.53676	25	0.306379	3
6.54408	25	0.339622	3
6.5514	25	0.316511	3
6.55872	25	0.376863	3
6.56604	25	0.38482	3
6.57336	25	0.269016	3
6.58068	25	0.434839	3
6.588	25	0.540367	3
6.59532	25	0.530866	3
6.60264	25	0.502357	3
6.60996	25	0.470572	3
6.61728	25	0.434621	3
6.6246	25	0.391831	3
6.63192	25	0.33668	3
6.63924	25	0.332782	3
6.64656	25	0.310083	3
6.65388	25	0.247315	3
6.6612	25	0.176146	3
6.66852	25	0.24886	3
6.67584	25	0.26204	3
6.68316	25	0.264511	3
6.69048	25	0.320041	3
6.6978	25	0.258741	3
6.70512	25	0.22859	3
6.71244	25	0.21827	3
6.71976	25	0.290955	3
6.72708	25	0.281354	3
6.7344	25	0.291904	3
6.74172	25	0.332598	3
6.74904	25	0.288401	3
6.75636	25	0.271297	3
6.76368	25	0.245293	3
6.771	25	0.337688	3
6.77832	25	0.318282	3
6.78564	25	0.241005	3
6.79296	25	0.244547	3
6.80028	25	0.239051	3
6.8076	25	0.265904	3
6.81492	25	0.20763	3
6.82224	25	0.289108	3
6.82956	25	0.272573	3
6.83688	25	0.224702	3
6.8442	25	0.242402	3
6.85152	25	0.196615	3
6.85884	25	0.259074	3
6.86616	25	0.291246	3
6.87348	25	0.231939	3
6.8808	25	0.176263	3
6.88812	25	0.28615	3
6.89544	25	0.338267	3
6.90276	25	0.400043	3
6.91008	25	0.372099	3
6.9174	25	0.398335	3
6.92472	25	0.410085	3
6.93204	25	0.402292	3
6.93936	25	0.388438	3
6.94668	25	0.467137	3
6.954	25	0.549394	3
6.96132	25	0.595691	3
6.96864	25	0.599488	3
6.97596	25	0.587128	3
6.98328	25	0.495768	3
6.9906	25	0.426159	3
6.99792	25	0.50295	3
7.00524	25	0.552359	3
7.01256	25	0.565424	3
7.01988	25	0.622133	3
7.0272	25	0.592362	3
7.03452	25	0.585967	3
7.04184	25	0.512497	3
7.04916	25	0.539401	3
7.05648	25	0.558718	3
7.0638	25	0.579434	3
7.07112	25	0.583103	3
7.07844	25	0.518842	3
7.08576	25	0.507101	3
7.09308	25	0.478605	3
7.1004	25	0.535614	3
7.10772	25	0.497098	3
7.11504	25	0.4969	3
7.12236	25	0.503282	3
7.12968	25	0.514546	3
7.137	25	0.491965	3
7.14432	25	0.538898	3
7.15164	25	0.592694	3
7.15896	25	0.526835	3
7.16628	25	0.599205	3
7.1736	25	0.483853	3
7.18092	25	0.52415	3
7.18824	25	0.467991	3
7.19556	25	0.471399	3
7.20288	25	0.518242	3
7.2102	25	0.4229	3
7.21752	25	0.364527	3
7.22484	25	0.334823	3
7.23216	25	0.365664	3
7.23948	25	0.390981	3
7.2468	25	0.460477	3
7.25412	25	0.511866	3
7.26144	25	0.434856	3
7.26876	25	0.468332	3
7.27608	25	0.461251	3
7.2834	25	0.473789	3
7.29072	25	0.540915	3
7.29804	25	0.528753	3
7.30536	25	0.52127	3
7.31268	25	0.538829	3
7.32	25	0.537701	3
7.32732	25	0.57538	3
7.33464	25	0.53426	3
7.34196	25	0.519106	3
7.34928	25	0.510661	3
7.3566	25	0.507263	3
7.36392	25	0.45562	3
7.37124	25	0.50802	3
7.37856	25	0.556467	3
7.38588	25	0.535685	3
7.3932	25	0.5659	3
7.40052	25	0.50029	3
7.40784	25	0.504317	3
7.41516	25	0.565544	3
7.42248	25	0.506036	3
7.4298	25	0.564638	3
7.43712	25	0.535053	3
7.44444	25	0.493372	3
7.45176	25	0.527658	3
7.45908	25	0.514725	3
7.4664	25	0.567866	3
7.47372	25	0.50404	3
7.48104	25	0.505609	3
7.48836	25	0.410372	3
7.49568	25	0.351257	3
7.503	25	0.339141	3
7.51032	25	0.291972	3
7.51764	25	0.339918	3
7.52496	25	0.192988	3
7.53228	25	0.133315	3
7.5396	25	0.224228	3
7.54692	25	0.252287	3
7.55424	25	0.215394	3
7.56156	25	0.197828	3
7.56888	25	0.251139	3
7.5762	25	0.346802	3
7.58352	25	0.288216	3
7.59084	25	0.295297	3
7.59816	25	0.233344	3
7.60548	25	0.210722	3
7.6128	25	0.222041	3
7.62012	25	0.21907	3
7.62744	25	0.290069	3
7.63476	25	0.232916	3
7.64208	25	0.256397	3
7.6494	25	0.322566	3
7.65672	25	0.317061	3
7.66404	25	0.337247	3
7.67136	25	0.251846	3
7.67868	25	0.208706	3
7.686	25	0.152414	3
7.69332	25	0.193076	3
7.70064	25	0.133489	3
7.70796	25	0.282798	3
7.71528	25	0.289565	3
7.7226	25	0.322453	3
7.72992	25	0.298659	3
7.73724	25	0.271396	3
7.74456	25	0.215469	3
7.75188	25	0.317816	3
7.7592	25	0.356005	3
7.76652	25	0.254145	3
7.77384	25	0.28855	3
7.78116	25	0.352791	3
7.78848	25	0.313277	3
7.7958	25	0.302644	3
7.80312	25	0.39044	3
7.81044	25	0.443752	3
7.81776	25	0.444563	3
7.82508	25	0.478164	3
7.8324	25	0.466269	3
7.83972	25	0.39549	3
7.84704	25	0.404273	3
7.85436	25	0.353679	3
7.86168	25	0.350682	3
7.869	25	0.294311	3
7.87632	25	0.345251	3
7.88364	25	0.496816	3
7.89096	25	0.514197	3
7.89828	25	0.451366	3
7.9056	25	0.381989	3
7.91292	25	0.343926	3
7.92024	25	0.339667	3
7.92756	25	0.36859	3
7.93488	25	0.381929	3
7.9422	25	0.366895	3
7.94952	25	0.428384	3
7.95684	25	0.351564	3
7.96416	25	0.331433	3
7.97148	25	0.301957	3
7.9788	25	0.327404	3
7.98612	25	0.382699	3
7.99344	25	0.338946	3
8.00076	25	0.316433	3
8.00808	25	0.310299	3
8.0154	25	0.199314	3
8.02272	25	0.213649	3
8.03004	25	0.174344	3
8.03736	25	0.121505	3
8.04468	25	0.170229	3
8.052	25	0.180311	3
8.05932	25	0.259654	3
8.06664	25	0.227785	3
8.07396	25	0.348032	3
8.08128	25	0.395872	3
8.0886	25	0.438774	3
8.09592	25	0.577598	3
8.10324	25	0.475971	3
8.11056	25	0.491273	3
8.11788	25	0.501491	3
8.1252	25	0.46245	3
8.13252	25	0.461825	3
8.13984	25	0.43853	3
8.14716	25	0.542253	3
8.15448	25	0.5888	3
8.1618	25	0.610828	3
8.16912	25	0.635925	3
8.17644	25	0.539014	3
8.18376	25	0.586246	3
8.19108	25	0.548841	3
8.1984	25	0.490382	3
8.20572	25	0.457435	3
8.21304	25	0.460888	3
8.22036	25	0.449133	3
8.22768	25	0.441625	3
8.235	25	0.420594	3
8.24232	25	0.391252	3
8.24964	25	0.447645	3
8.25696	25	0.401595	3
8.26428	25	0.375108	3
8.2716	25	0.418087	3
8.27892	25	0.369868	3
8.28624	25	0.360973	3
8.29356	25	0.384067	3
8.30088	25	0.30479	3
8.3082	25	0.333817	3
8.31552	25	0.355054	3
8.32284	25	0.412438	3
8.33016	25	0.439457	3
8.33748	25	0.412264	3
8.3448	25	0.329198	3
8.35212	25	0.284666	3
8.35944	25	0.297784	3
8.36676	25	0.314316	3
8.37408	25	0.37726	3
8.3814	25	0.316884	3
8.38872	25	0.355973	3
8.39604	25	0.302126	3
8.40336	25	0.282407	3
8.41068	25	0.26679	3
8.418	25	0.288084	3
8.42532	25	0.382244	3
8.43264	25	0.370303	3
8.43996	25	0.409001	3
8.44728	25	0.399395	3
8.4546	25	0.344268	3
8.46192	25	0.305973	3
8.46924	25	0.313698	3
8.47656	25	0.218651	3
8.48388	25	0.188218	3
8.4912	25	0.254793	3
8.49852	25	0.316929	3
8.50584	25	0.269493	3
8.51316	25	0.281278	3
8.52048	25	0.322583	3
8.5278	25	0.267635	3
8.53512	25	0.304704	3
8.54244	25	0.376074	3
8.54976	25	0.369939	3
8.55708	25	0.366151	3
8.5644	25	0.389911	3
8.57172	25	0.35555	3
8.57904	25	0.457833	3
8.58636	25	0.386427	3
8.59368	25	0.412867	3
8.601	25	0.382431	3
8.60832	25	0.444869	3
8.61564	25	0.472823	3
8.62296	25	0.582518	3
8.63028	25	0.484603	3
8.6376	25	0.507201	3
8.64492	25	0.523063	3
8.65224	25	0.555	3
8.65956	25	0.531892	3
8.66688	25	0.611493	3
8.6742	25	0.612228	3
8.68152	25	0.594539	3
8.68884	25	0.591749	3
8.69616	25	0.572605	3
8.70348	25	0.587775	3
8.7108	25	0.47855	3
8.71812	25	0.415856	3
8.72544	25	0.368423	3
8.73276	25	0.316555	3
8.74008	25	0.293081	3
8.7474	25	0.223049	3
8.75472	25	0.275208	3
8.76204	25	0.210162	3
8.76936	25	0.217039	3
8.77668	25	0.167734	3
8.784	25	0.241666	3
8.79132	25	0.190355	3
8.79864	25	0.333727	3
8.80596	25	0.420452	3
8.81328	25	0.433699	3
8.8206	25	0.433933	3
8.82792	25	0.447963	3
8.83524	25	0.360437	3
8.84256	25	0.2692	3
8.84988	25	0.21927	3
8.8572	25	0.261517	3
8.86452	25	0.217202	3
8.87184	25	0.195388	3
8.87916	25	0.144203	3
8.88648	25	0.158165	3
8.8938	25	0.1638	3
8.90112	25	0.16386	3
8.90844	25	0.199736	3
8.91576	25	0.304333	3
8.92308	25	0.358222	3
8.9304	25	0.406586	3
8.93772	25	0.30125	3
8.94504	25	0.345123	3
8.95236	25	0.317053	3
8.95968	25	0.284233	3
8.967	25	0.295027	3
8.97432	25	0.266533	3
8.98164	25	0.206368	3
8.98896	25	0.189681	3
8.99628	25	0.185711	3
9.0036	25	0.220056	3
9.01092	25	0.359604	3
9.01824	25	0.430103	3
9.02556	25	0.452856	3
9.03288	25	0.42674	3
9.0402	25	0.466271	3
9.04752	25	0.534938	3
9.05484	25	0.415089	3
9.06216	25	0.405253	3
9.06948	25	0.449425	3
9.0768	25	0.409573	3
9.08412	25	0.483123	3
9.09144	25	0.352932	3
9.09876	25	0.314769	3
9.10608	25	0.305495	3
9.1134	25	0.334863	3
9.12072	25	0.409016	3
9.12804	25	0.364128	3
9.13536	25	0.235764	3
9.14268	25	0.287788	3
9.15	25	0.338654	3
9.15732	25	0.243333	3
9.16464	25	0.378623	3
9.17196	25	0.41777	3
9.17928	25	0.360234	3
9.1866	25	0.336185	3
9.19392	25	0.366932	3
9.20124	25	0.425913	3
9.20856	25	0.359392	3
9.21588	25	0.428933	3
9.2232	25	0.438185	3
9.23052	25	0.413289	3
9.23784	25	0.396672	3
9.24516	25	0.426432	3
9.25248	25	0.510083	3
9.2598	25	0.456115	3
9.26712	25	0.574632	3
9.27444	25	0.58398	3
9.28176	25	0.598198	3
9.28908	25	0.556213	3
9.2964	25	0.505267	3
9.30372	25	0.462621	3
9.31104	25	0.478987	3
9.31836	25	0.5163	3
9.32568	25	0.447463	3
9.333	25	0.365698	3
9.34032	25	0.460204	3
9.34764	25	0.489784	3
9.35496	25	0.417973	3
9.36228	25	0.344546	3
9.3696	25	0.334231	3
9.37692	25	0.261094	3
9.38424	25	0.190068	3
9.39156	25	0.170719	3
9.39888	25	0.101267	3
9.4062	25	0.155211	3
9.41352	25	0.184532	3
9.42084	25	0.219505	3
9.42816	25	0.161263	3
9.43548	25	0.165667	3
9.4428	25	0.236045	3
9.45012	25	0.261108	3
9.45744	25	0.350589	3
9.46476	25	0.406499	3
9.47208	25	0.379938	3
9.4794	25	0.346326	3
9.48672	25	0.3439	3
9.49404	25	0.270194	3
9.50136	25	0.32288	3
9.50868	25	0.452878	3
9.516	25	0.385663	3
9.52332	25	0.390304	3
9.53064	25	0.322742	3
9.53796	25	0.239305	3
9.54528	25	0.146519	3
9.5526	25	0.156108	3
9.55992	25	0.269441	3
9.56724	25	0.247475	3
9.57456	25	0.342083	3
9.58188	25	0.347356	3
9.5892	25	0.45843	3
9.59652	25	0.572143	3
9.60384	25	0.490705	3
9.61116	25	0.54024	3
9.61848	25	0.484956	3
9.6258	25	0.437512	3
9.63312	25	0.383674	3
9.64044	25	0.369901	3
9.64776	25	0.344619	3
9.65508	25	0.311843	3
9.6624	25	0.394871	3
9.66972	25	0.396083	3
9.67704	25	0.392837	3
9.68436	25	0.347811	3
9.69168	25	0.302495	3
9.699	25	0.347265	3
9.70632	25	0.345188	3
9.71364	25	0.298292	3
9.72096	25	0.267247	3
9.72828	25	0.252957	3
9.7356	25	0.207625	3
9.74292	25	0.241509	3
9.75024	25	0.236548	3
9.75756	25	0.320839	3
9.76488	25	0.392401	3
9.7722	25	0.265729	3
9.77952	25	0.297462	3
9.78684	25	0.302029	3
9.79416	25	0.325904	3
9.80148	25	0.297474	3
9.8088	25	0.268563	3
9.81612	25	0.234943	3
9.82344	25	0.295172	3
9.83076	25	0.309968	3
9.83808	25	0.398263	3
9.8454	25	0.347256	3
9.85272	25	0.330933	3
9.86004	25	0.241958	3
9.86736	25	0.263473	3
9.87468	25	0.247038	3
9.882	25	0.187339	3
9.88932	25	0.318438	3
9.89664	25	0.354501	3
9.90396	25	0.475086	3
9.91128	25	0.500389	3
9.9186	25	0.516311	3
9.92592	25	0.409883	3
9.93324	25	0.32684	3
9.94056	25	0.33265	3
9.94788	25	0.296595	3
9.9552	25	0.253242	3
9.96252	25	0.276514	3
9.96984	25	0.229296	3
9.97716	25	0.301488	3
9.98448	25	0.343489	3
9.9918	25	0.330829	3
9.99912	25	0.337114	3
10.0064	25	0.343243	3
10.0138	25	0.237706	3
10.0211	25	0.254546	3
10.0284	25	0.285837	3
10.0357	25	0.274222	3
10.043	25	0.27959	3
10.0504	25	0.22135	3
10.0577	25	0.264583	3
10.065	25	0.306109	3
10.0723	25	0.331302	3
10.0796	25	0.226426	3
10.087	25	0.269228	3
10.0943	25	0.280324	3
10.1016	25	0.207622	3
10.1089	25	0.239934	3
10.1162	25	0.176862	3
10.1236	25	0.145846	3
10.1309	25	0.0770251	3
10.1382	25	0.115009	3
10.1455	25	0.136154	3
10.1528	25	0.0314022	3
10.1602	25	0.228502	3
10.1675	25	0.23997	3
10.1748	25	0.257874	3
10.1821	25	0.235259	3
10.1894	25	0.409525	3
10.1968	25	0.394381	3
10.2041	25	0.454993	3
10.2114	25	0.466389	3
10.2187	25	0.48209	3
10.226	25	0.467016	3
10.2334	25	0.436309	3
10.2407	25	0.4568	3
10.248	25	0.518017	3
10.2553	25	0.533385	3
10.2626	25	0.521797	3
10.27	25	0.509063	3
10.2773	25	0.545938	3
10.2846	25	0.481787	3
10.2919	25	0.462808	3
10.2992	25	0.51581	3
10.3066	25	0.482733	3
10.3139	25	0.565694	3
10.3212	25	0.575755	3
10.3285	25	0.570228	3
10.3358	25	0.575966	3
10.3432	25	0.636847	3
10.3505	25	0.594697	3
10.3578	25	0.624765	3
10.3651	25	0.633068	3
10.3724	25	0.57979	3
10.3798	25	0.619342	3
10.3871	25	0.569852	3
10.3944	25	0.587586	3
10.4017	25	0.522958	3
10.409	25	0.582517	3
10.4164	25	0.621509	3
10.4237	25	0.548179	3
10.431	25	0.62951	3
10.4383	25	0.605072	3
10.4456	25	0.638624	3
10.453	25	0.516591	3
10.4603	25	0.447658	3
10.4676	25	0.46885	3
10.4749	25	0.449326	3
10.4822	25	0.549847	3
10.4896	25	0.509213	3
10.4969	25	0.555383	3
10.5042	25	0.45224	3
10.5115	25	0.594089	3
10.5188	25	0.585247	3
10.5262	25	0.592594	3
10.5335	25	0.621222	3
10.5408	25	0.602461	3
10.5481	25	0.56475	3
10.5554	25	0.567277	3
10.5628	25	0.622437	3
10.5701	25	0.645683	3
10.5774	25	0.581516	3
10.5847	25	0.62055	3
10.592	25	0.599979	3
10.5994	25	0.567584	3
10.6067	25	0.648683	3
10.614	25	0.661502	3
10.6213	25	0.586716	3
10.6286	25	0.540037	3
10.636	25	0.558065	3
10.6433	25	0.529963	3
10.6506	25	0.6115	3
10.6579	25	0.584241	3
10.6652	25	0.559337	3
10.6726	25	0.506956	3
10.6799	25	0.532281	3
10.6872	25	0.42765	3
10.6945	25	0.374296	3
10.7018	25	0.269918	3
10.7092	25	0.24564	3
10.7165	25	0.193335	3
10.7238	25	0.33192	3
10.7311	25	0.312107	3
10.7384	25	0.328418	3
10.7458	25	0.296682	3
10.7531	25	0.358661	3
10.7604	25	0.375328	3
10.7677	25	0.394599	3
10.775	25	0.437894	3
10.7824	25	0.367511	3
10.7897	25	0.344885	3
10.797	25	0.313969	3
10.8043	25	0.251478	3
10.8116	25	0.342299	3
10.819	25	0.368371	3
10.8263	25	0.373676	3
10.8336	25	0.358544	3
10.8409	25	0.332071	3
10.8482	25	0.402491	3
10.8556	25	0.385585	3
10.8629	25	0.388362	3
10.8702	25	0.335553	3
10.8775	25	0.382163	3
10.8848	25	0.468521	3
10.8922	25	0.390044	3
10.8995	25	0.354122	3
10.9068	25	0.33222	3
10.9141	25	0.360181	3
10.9214	25	0.293727	3
10.9288	25	0.280291	3
10.9361	25	0.25872	3
10.9434	25	0.247837	3
10.9507	25	0.28243	3
10.958	25	0.269759	3
10.9654	25	0.260726	3
10.9727	25	0.368839	3
10.98	25	0.341572	3
10.9873	25	0.426306	3
10.9946	25	0.471776	3
11.002	25	0.572743	3
11.0093	25	0.474768	3
11.0166	25	0.448159	3
11.0239	25	0.38203	3
11.0312	25	0.335874	3
11.0386	25	0.224584	3
11.0459	25	0.298539	3
11.0532	25	0.262507	3
11.0605	25	0.23143	3
11.0678	25	0.256006	3
11.0752	25	0.278555	3
11.0825	25	0.26418	3
11.0898	25	0.250405	3
11.0971	25	0.242778	3
11.1044	25	0.282446	3
11.1118	25	0.358599	3
11.1191	25	0.456314	3
11.1264	25	0.489214	3
11.1337	25	0.573827	3
11.141	25	0.484265	3
11.1484	25	0.59007	3
11.1557	25	0.482374	3
11.163	25	0.480077	3
11.1703	25	0.411056	3
11.1776	25	0.359206	3
11.185	25	0.300578	3
11.1923	25	0.321197	3
11.1996	25	0.435068	3
11.2069	25	0.426542	3
11.2142	25	0.483298	3
11.2216	25	0.487873	3
11.2289	25	0.52346	3
11.2362	25	0.476553	3
11.2435	25	0.358015	3
11.2508	25	0.335179	3
11.2582	25	0.409381	3
11.2655	25	0.465558	3
11.2728	25	0.419143	3
11.2801	25	0.409796	3
11.2874	25	0.400844	3
11.2948	25	0.388484	3
11.3021	25	0.407478	3
11.3094	25	0.468101	3
11.3167	25	0.522923	3
11.324	25	0.58323	3
11.3314	25	0.640181	3
11.3387	25	0.647086	3
11.346	25	0.636562	3
11.3533	25	0.58683	3
11.3606	25	0.642618	3
11.368	25	0.720194	3
11.3753	25	0.744536	3
11.3826	25	0.743272	3
11.3899	25	0.694254	3
11.3972	25	0.628682	3
11.4046	25	0.649024	3
11.4119	25	0.555068	3
11.4192	25	0.569645	3
11.4265	25	0.596781	3
11.4338	25	0.578966	3
11.4412	25	0.558685	3
11.4485	25	0.550684	3
11.4558	25	0.489474	3
11.4631	25	0.40377	3
11.4704	25	0.46344	3
11.4778	25	0.385703	3
11.4851	25	0.297457	3
11.4924	25	0.328504	3
11.4997	25	0.518638	3
11.507	25	0.449116	3
11.5144	25	0.499424	3
11.5217	25	0.462513	3
11.529	25	0.494797	3
11.5363	25	0.533145	3
11.5436	25	0.555951	3
11.551	25	0.535838	3
11.5583	25	0.52796	3
11.5656	25	0.566757	3
11.5729	25	0.478128	3
11.5802	25	0.56454	3
11.5876	25	0.604817	3
11.5949	25	0.634157	3
11.6022	25	0.632276	3
11.6095	25	0.671742	3
11.6168	25	0.598197	3
11.6242	25	0.568916	3
11.6315	25	0.563367	3
11.6388	25	0.536124	3
11.6461	25	0.584796	3
11.6534	25	0.50465	3
11.6608	25	0.480788	3
11.6681	25	0.411165	3
11.6754	25	0.293477	3
11.6827	25	0.255551	3
11.69	25	0.400972	3
11.6974	25	0.444155	3
11.7047	25	0.486031	3
11.712	25	0.464972	3
11.7193	25	0.395804	3
11.7266	25	0.357439	3
11.734	25	0.515762	3
11.7413	25	0.528112	3
11.7486	25	0.48784	3
11.7559	25	0.48002	3
11.7632	25	0.434598	3
11.7706	25	0.404959	3
11.7779	25	0.448302	3
11.7852	25	0.386595	3
11.7925	25	0.393012	3
11.7998	25	0.341132	3
11.8072	25	0.330537	3
11.8145	25	0.265904	3
11.8218	25	0.252615	3
11.8291	25	0.26104	3
11.8364	25	0.275552	3
11.8438	25	0.207077	3
11.8511	25	0.310174	3
11.8584	25	0.317656	3
11.8657	25	0.247842	3
11.873	25	0.284874	3
11.8804	25	0.245786	3
11.8877	25	0.235917	3
11.895	25	0.271642	3
11.9023	25	0.281861	3
11.9096	25	0.23048	3
11.917	25	0.309581	3
11.9243	25	0.243036	3
11.9316	25	0.228553	3
11.9389	25	0.304709	3
11.9462	25	0.426131	3
11.9536	25	0.439306	3
11.9609	25	0.434607	3
11.9682	25	0.461663	3
11.9755	25	0.471624	3
11.9828	25	0.466988	3
11.9902	25	0.38974	3
11.9975	25	0.437624	3
12.0048	25	0.401307	3
12.0121	25	0.365257	3
12.0194	25	0.325741	3
12.0268	25	0.259037	3
12.0341	25	0.179756	3
12.0414	25	0.264189	3
12.0487	25	0.367331	3
12.056	25	0.352671	3
12.0634	25	0.355031	3
12.0707	25	0.390189	3
12.078	25	0.389639	3
12.0853	25	0.419327	3
12.0926	25	0.375098	3
12.1	25	0.520711	3
12.1073	25	0.474161	3
12.1146	25	0.388839	3
12.1219	25	0.422949	3
12.1292	25	0.387595	3
12.1366	25	0.388035	3
12.1439	25	0.34459	3
12.1512	25	0.356651	3
12.1585	25	0.349198	3
12.1658	25	0.290049	3
12.1732	25	0.23613	3
12.1805	25	0.276566	3
12.1878	25	0.293596	3
12.1951	25	0.343716	3
12.2024	25	0.364871	3
12.2098	25	0.388528	3
12.2171	25	0.381154	3
12.2244	25	0.306362	3
12.2317	25	0.354211	3
12.239	25	0.351922	3
12.2464	25	0.342293	3
12.2537	25	0.377127	3
12.261	25	0.454201	3
12.2683	25	0.411539	3
12.2756	25	0.259172	3
12.283	25	0.244133	3
12.2903	25	0.20563	3
12.2976	25	0.226273	3
12.3049	25	0.206432	3
12.3122	25	0.320652	3
12.3196	25	0.301133	3
12.3269	25	0.216976	3
12.3342	25	0.169354	3
12.3415	25	0.184077	3
12.3488	25	0.152249	3
12.3562	25	0.108319	3
12.3635	25	0.229239	3
12.3708	25	0.223154	3
12.3781	25	0.283231	3
12.3854	25	0.209248	3
12.3928	25	0.143342	3
12.4001	25	0.233496	3
12.4074	25	0.161971	3
12.4147	25	0.181739	3
12.422	25	0.16478	3
12.4294	25	0.236629	3
12.4367	25	0.134184	3
12.444	25	0.0761435	3
12.4513	25	0.0493759	3
12.4586	25	0.0786803	3
12.466	25	0.093446	3
12.4733	25	0.176732	3
12.4806	25	0.173195	3
12.4879	25	0.180499	3
12.4952	25	0.242424	3
12.5026	25	0.187832	3
12.5099	25	0.27647	3
12.5172	25	0.295183	3
12.5245	25	0.261646	3
12.5318	25	0.144786	3
12.5392	25	0.236235	3
12.5465	25	0.279954	3
12.5538	25	0.328151	3
12.5611	25	0.385253	3
12.5684	25	0.382011	3
12.5758	25	0.386083	3
12.5831	25	0.433734	3
12.5904	25	0.406184	3
12.5977	25	0.347943	3
12.605	25	0.366514	3
12.6124	25	0.412757	3
12.6197	25	0.379132	3
12.627	25	0.301074	3
12.6343	25	0.278059	3
12.6416	25	0.294674	3
12.649	25	0.3113	3
12.6563	25	0.311301	3
12.6636	25	0.380275	3
12.6709	25	0.310894	3
12.6782	25	0.25151	3
12.6856	25	0.234689	3
12.6929	25	0.224847	3
12.7002	25	0.217493	3
12.7075	25	0.23175	3
12.7148	25	0.374568	3
12.7222	25	0.257945	3
12.7295	25	0.313443	3
12.7368	25	0.293334	3
12.7441	25	0.324207	3
12.7514	25	0.207572	3
12.7588	25	0.378185	3
12.7661	25	0.565392	3
12.7734	25	0.583441	3
12.7807	25	0.548127	3
12.788	25	0.435288	3
12.7954	25	0.445043	3
12.8027	25	0.429754	3
12.81	25	0.441137	3
12.8173	25	0.55945	3
12.8246	25	0.516762	3
12.832	25	0.525813	3
12.8393	25	0.526165	3
12.8466	25	0.460225	3
12.8539	25	0.405805	3
12.8612	25	0.455359	3
12.8686	25	0.571643	3
12.8759	25	0.601035	3
12.8832	25	0.548031	3
12.8905	25	0.277695	4
12.8978	25	0.345175	4
12.9052	25	0.319023	4
12.9125	25	0.318555	4
12.9198	25	0.312425	4
12.9271	25	0.324777	4
12.9344	25	0.34427	4
12.9418	25	0.346924	4
12.9491	25	0.338624	4
12.9564	25	0.300783	4
12.9637	25	0.255282	4
12.971	25	0.260915	4
12.9784	25	0.311056	4
12.9857	25	0.270095	4
12.993	25	0.264307	4
13.0003	25	0.28263	4
13.0076	25	0.282246	4
13.015	25	0.280571	4
13.0223	25	0.347236	4
13.0296	25	0.321523	4
13.0369	25	0.345133	4
13.0442	25	0.34436	4
13.0516	25	0.339121	4
13.0589	25	0.363481	4
13.0662	25	0.382262	4
13.0735	25	0.427065	4
13.0808	25	0.429645	4
13.0882	25	0.433423	4
13.0955	25	0.463149	4
13.1028	25	0.476281	4
13.1101	25	0.521311	4
13.1174	25	0.54921	4
13.1248	25	0.536825	4
13.1321	25	0.539534	4
13.1394	25	0.5188	4
13.1467	25	0.495339	4
13.154	25	0.490722	4
13.1614	25	0.402354	4
13.1687	25	0.490736	4
13.176	25	0.459757	4
13.1833	25	0.452562	4
13.1906	25	0.420911	4
13.198	25	0.387676	4
13.2053	25	0.445686	4
13.2126	25	0.432305	4
13.2199	25	0.461492	4
13.2272	25	0.470853	4
13.2346	25	0.4617	4
13.2419	25	0.421052	4
13.2492	25	0.402457	4
13.2565	25	0.380984	4
13.2638	25	0.37876	4
13.2712	25	0.378107	4
13.2785	25	0.416354	4
13.2858	25	0.381209	4
13.2931	25	0.405864	4
13.3004	25	0.40789	4
13.3078	25	0.46559	4
13.3151	25	0.398328	4
13.3224	25	0.32884	4
13.3297	25	0.320971	4
13.337	25	0.313939	4
13.3444	25	0.379952	4
13.3517	25	0.392026	4
13.359	25	0.429284	4
13.3663	25	0.400391	4
13.3736	25	0.404729	4
13.381	25	0.400103	4
13.3883	25	0.491593	4
13.3956	25	0.549982	4
13.4029	25	0.554387	4
13.4102	25	0.613203	4
13.4176	25	0.541376	4
13.4249	25	0.51704	4
13.4322	25	0.532092	4
13.4395	25	0.487984	4
13.4468	25	0.456111	4
13.4542	25	0.478319	4
13.4615	25	0.461849	4
13.4688	25	0.521385	4
13.4761	25	0.581921	4
13.4834	25	0.54013	4
13.4908	25	0.458567	4
13.4981	25	0.392679	4
13.5054	25	0.32693	4
13.5127	25	0.28453	4
13.52	25	0.317847	4
13.5274	25	0.306486	4
13.5347	25	0.258456	4
13.542	25	0.263212	4
13.5493	25	0.221225	4
13.5566	25	0.16395	4
13.564	25	0.0981411	4
13.5713	25	0.148536	4
13.5786	25	0.190333	4
13.5859	25	0.286211	4
13.5932	25	0.246371	4
13.6006	25	0.290475	4
13.6079	25	0.275786	4
13.6152	25	0.214505	4
13.6225	25	0.248975	4
13.6298	25	0.169917	4
13.6372	25	0.197143	4
13.6445	25	0.236329	4
13.6518	25	0.280414	4
13.6591	25	0.272797	4
13.6664	25	0.216342	4
13.6738	25	0.207032	4
13.6811	25	0.204132	4
13.6884	25	0.275526	4
13.6957	25	0.230676	4
13.703	25	0.323033	4
13.7104	25	0.331613	4
13.7177	25	0.339296	4
13.725	25	0.31482	4
13.7323	25	0.251278	4
13.7396	25	0.211447	4
13.747	25	0.180334	4
13.7543	25	0.175325	4
13.7616	25	0.17623	4
13.7689	25	0.185848	4
13.7762	25	0.185644	4
13.7836	25	0.188211	4
13.7909	25	0.13695	4
13.7982	25	0.240337	4
13.8055	25	0.241025	4
13.8128	25	0.224659	4
13.8202	25	0.204471	4
13.8275	25	0.236697	4
13.8348	25	0.167296	4
13.8421	25	0.180213	4
13.8494	25	0.228319	4
13.8568	25	0.186566	4
13.8641	25	0.190144	4
13.8714	25	0.231317	4
13.8787	25	0.222301	4
13.886	25	0.223133	4
13.8934	25	0.307011	4
13.9007	25	0.278285	4
13.908	25	0.252616	4
13.9153	25	0.257042	4
13.9226	25	0.252417	4
13.93	25	0.277117	4
13.9373	25	0.330222	4
13.9446	25	0.313614	4
13.9519	25	0.266893	4
13.9592	25	0.276279	4
13.9666	25	0.221444	4
13.9739	25	0.237672	4
13.9812	25	0.20435	4
13.9885	25	0.228606	4
13.9958	25	0.237716	4
14.0032	25	0.235153	4
14.0105	25	0.239964	4
14.0178	25	0.186672	4
14.0251	25	0.173325	4
14.0324	25	0.110058	4
14.0398	25	0.147434	4
14.0471	25	0.14885	4
14.0544	25	0.128111	4
14.0617	25	0.183628	4
14.069	25	0.213943	4
14.0764	25	0.191325	4
14.0837	25	0.273581	4
14.091	25	0.257973	4
14.0983	25	0.317866	4
14.1056	25	0.296602	4
14.113	25	0.33062	4
14.1203	25	0.261359	4
14.1276	25	0.261758	4
14.1349	25	0.243262	4
14.1422	25	0.200814	4
14.1496	25	0.283762	4
14.1569	25	0.316121	4
14.1642	25	0.320978	4
14.1715	25	0.336874	4
14.1788	25	0.327811	4
14.1862	25	0.311856	4
14.1935	25	0.328443	4
14.2008	25	0.364243	4
14.2081	25	0.38166	4
14.2154	25	0.437499	4
14.2228	25	0.402156	4
14.2301	25	0.425568	4
14.2374	25	0.404677	4
14.2447	25	0.397749	4
14.252	25	0.37327	4
14.2594	25	0.358026	4
14.2667	25	0.399204	4
14.274	25	0.398409	4
14.2813	25	0.395094	4
14.2886	25	0.394878	4
14.296	25	0.377622	4
14.3033	25	0.316751	4
14.3106	25	0.347321	4
14.3179	25	0.298091	4
14.3252	25	0.285702	4
14.3326	25	0.268543	4
14.3399	25	0.214377	4
14.3472	25	0.171881	4
14.3545	25	0.168274	4
14.3618	25	0.211682	4
14.3692	25	0.192112	4
14.3765	25	0.224113	4
14.3838	25	0.235906	4
14.3911	25	0.238786	4
14.3984	25	0.289376	4
14.4058	25	0.324256	4
14.4131	25	0.329235	4
14.4204	25	0.310076	4
14.4277	25	0.339343	4
14.435	25	0.344998	4
14.4424	25	0.327515	4
14.4497	25	0.381702	4
14.457	25	0.367042	4
14.4643	25	0.337147	4
14.4716	25	0.34644	4
14.479	25	0.360965	4
14.4863	25	0.339012	4
14.4936	25	0.309581	4
14.5009	25	0.32143	4
14.5082	25	0.273018	4
14.5156	25	0.248892	4
14.5229	25	0.2773	4
14.5302	25	0.271675	4
14.5375	25	0.298285	4
14.5448	25	0.3025	4
14.5522	25	0.274644	4
14.5595	25	0.289494	4
14.5668	25	0.338159	4
14.5741	25	0.296421	4
14.5814	25	0.310787	4
14.5888	25	0.279685	4
14.5961	25	0.223509	4
14.6034	25	0.18546	4
14.6107	25	0.117197	4
14.618	25	0.0916698	4
14.6254	25	0.108589	4
[truncated: 3,002 more rows]

## Sheet: Ramping=0.01,Initiate=2000,dis
N t	0	0.00732	0.01464	0.02196	0.02928	0.0366	0.04392	0.05124	0.05856	0.06588	0.0732	0.08052	0.08784	0.09516	0.10248	0.1098	0.11712	0.12444	0.13176	0.13908	0.1464	0.15372	0.16104	0.16836	0.17568	0.183	0.19032	0.19764	0.20496	0.21228	0.2196	0.22692	0.23424	0.24156	0.24888	0.2562	0.26352	0.27084	0.27816	0.28548	0.2928	0.30012	0.30744	0.31476	0.32208	0.3294	0.33672	0.34404	0.35136
0	1	0.968085	0.968085	0.957447	0.952128	0.946809	0.946809	0.93617	0.93617	0.93617	0.920213	0.914894	0.914894	0.909574	0.904255	0.904255	0.893617	0.893617	0.893617	0.87766	0.87234	0.87234	0.867021	0.856383	0.840426	0.829787	0.829787	0.819149	0.808511	0.808511	0.803191	0.803191	0.803191	0.797872	0.787234	0.781915	0.781915	0.776596	0.776596	0.755319	0.755319	0.75	0.744681	0.744681	0.744681	0.734043	0.723404	0.718085	0.718085
1	0	0.0319149	0.0319149	0.0425532	0.0425532	0.0478723	0.0478723	0.0585106	0.0585106	0.0585106	0.0744681	0.0797872	0.0797872	0.0851064	0.0904255	0.0904255	0.101064	0.0957447	0.0957447	0.111702	0.117021	0.117021	0.12234	0.132979	0.148936	0.159574	0.159574	0.170213	0.175532	0.175532	0.180851	0.180851	0.164894	0.164894	0.175532	0.180851	0.180851	0.18617	0.18617	0.207447	0.202128	0.207447	0.212766	0.212766	0.212766	0.223404	0.234043	0.234043	0.234043
2	0	0	0	0	0.00531915	0.00531915	0.00531915	0.00531915	0.00531915	0.00531915	0.00531915	0.00531915	0.00531915	0.00531915	0.00531915	0.00531915	0.00531915	0.0106383	0.0106383	0.0106383	0.0106383	0.0106383	0.0106383	0.0106383	0.0106383	0.0106383	0.0106383	0.0106383	0.0159574	0.0159574	0.0159574	0.0159574	0.0319149	0.037234	0.037234	0.037234	0.037234	0.037234	0.037234	0.037234	0.0425532	0.0425532	0.0425532	0.0425532	0.0425532	0.0425532	0.0425532	0.0425532	0.0425532
3	0	0	0	0	0	0	0	0	0	0	0	0	0	0	0	0	0	0	0	0	0	0	0	0	0	0	0	0	0	0	0	0	0	0	0	0	0	0	0	0	0	0	0	0	0	0	0	0.00531915	0.00531915
4	0	0	0	0	0	0	0	0	0	0	0	0	0	0	0	0	0	0	0	0	0	0	0	0	0	0	0	0	0	0	0	0	0	0	0	0	0	0	0	0	0	0	0	0	0	0	0	0	0
5	0	0	0	0	0	0	0	0	0	0	0	0	0	0	0	0	0	0	0	0	0	0	0	0	0	0	0	0	0	0	0	0	0	0	0	0	0	0	0	0	0	0	0	0	0	0	0	0	0
6	0	0	0	0	0	0	0	0	0	0	0	0	0	0	0	0	0	0	0	0	0	0	0	0	0	0	0	0	0	0	0	0	0	0	0	0	0	0	0	0	0	0	0	0	0	0	0	0	0
7	0	0	0	0	0	0	0	0	0	0	0	0	0	0	0	0	0	0	0	0	0	0	0	0	0	0	0	0	0	0	0	0	0	0	0	0	0	0	0	0	0	0	0	0	0	0	0	0	0
8	0	0	0	0	0	0	0	0	0	0	0	0	0	0	0	0	0	0	0	0	0	0	0	0	0	0	0	0	0	0	0	0	0	0	0	0	0	0	0	0	0	0	0	0	0	0	0	0	0
9	0	0	0	0	0	0	0	0	0	0	0	0	0	0	0	0	0	0	0	0	0	0	0	0	0	0	0	0	0	0	0	0	0	0	0	0	0	0	0	0	0	0	0	0	0	0	0	0	0
t	0	0.013919	0.027838	0.041757	0.055676	0.069595	0.083514	0.097433	0.111352	0.125271	0.13919	0.153109	0.167028	0.180947	0.194866	0.208785	0.222704	0.236623	0.250542	0.264461	0.27838	0.292299	0.306218	0.320137	0.334056	0.347975	0.361894	0.375813	0.389732	0.403651	0.41757	0.431489	0.445408	0.459327	0.473246	0.487165	0.501084	0.515003	0.528922	0.542841	0.55676	0.570679	0.584598	0.598517	0.612436	0.626355	0.640274	0.654193	0.668112
Nmax	0	0	0	0	0	0	0	0	0	0	0	0	0	0	0	0	0	0	0	0	0	0	0	0	0	0	0	0	0	0	0	0	0	0	0	0	0	0	0	0	0	0	0	0	0	0	0	0	0
[truncated: 4,952 more columns]

## Sheet: Ramping=0.1,Initiate=200
t	ksig	delta	N			seed1
0	25	1	0
0.00732	25	1	0
0.01464	25	1	0
0.02196	25	1	0
0.02928	25	1	0
0.0366	25	1	0
0.04392	25	1	0
0.05124	25	1	0
0.05856	25	1	1
0.06588	25	1	1
0.0732	25	1	1
0.08052	25	1	1
0.08784	25	1	1
0.09516	25	1	1
0.10248	25	1	1
0.1098	25	1	1
0.11712	25	1	1
0.12444	25	1	1
0.13176	25	1	1
0.13908	25	1	1
0.1464	25	1	1
0.15372	25	1	1
0.16104	25	1	1
0.16836	25	1	1
0.17568	25	1	1
0.183	25	1	1
0.19032	25	1	1
0.19764	25	1	1
0.20496	25	1	1
0.21228	25	1	1
0.2196	25	1	1
0.22692	25	1	1
0.23424	25	1	1
0.24156	25	1	1
0.24888	25	1	1
0.2562	25	1	1
0.26352	25	1	1
0.27084	25	1	1
0.27816	25	1	1
0.28548	25	1	1
0.2928	25	1	1
0.30012	25	1	1
0.30744	25	1	1
0.31476	25	1	1
0.32208	25	1	1
0.3294	25	1	1
0.33672	25	1	1
0.34404	25	1	1
0.35136	25	1	1
0.35868	25	1	1
0.366	25	1	1
0.37332	25	1	1
0.38064	25	1	1
0.38796	25	1	1
0.39528	25	1	1
0.4026	25	1	1
0.40992	25	1	1
0.41724	25	1	1
0.42456	25	1	1
0.43188	25	1	1
0.4392	25	1	1
0.44652	25	1	1
0.45384	25	1	1
0.46116	25	1	1
0.46848	25	1	1
0.4758	25	1	1
0.48312	25	1	1
0.49044	25	1	1
0.49776	25	1	1
0.50508	25	0.843119	2
0.5124	25	0.810302	2
0.51972	25	0.75181	2
0.52704	25	0.703905	2
0.53436	25	0.728047	2
0.54168	25	0.645235	2
0.549	25	0.692594	2
0.55632	25	0.740654	2
0.56364	25	0.800332	2
0.57096	25	0.807118	2
0.57828	25	0.734628	2
0.5856	25	0.687179	2
0.59292	25	0.686327	2
0.60024	25	0.603518	2
0.60756	25	0.653233	2
0.61488	25	0.643811	2
0.6222	25	0.70624	2
0.62952	25	0.668929	2
0.63684	25	0.679459	2
0.64416	25	0.648771	2
0.65148	25	0.652741	2
0.6588	25	0.730142	2
0.66612	25	0.758726	2
0.67344	25	0.737536	2
0.68076	25	0.701603	2
0.68808	25	0.658882	2
0.6954	25	0.583225	2
0.70272	25	0.500201	2
0.71004	25	0.600862	2
0.71736	25	0.691487	2
0.72468	25	0.610697	2
0.732	25	0.590053	2
0.73932	25	0.616277	2
0.74664	25	0.590797	2
0.75396	25	0.717906	2
0.76128	25	0.598425	2
0.7686	25	0.700688	2
0.77592	25	0.711122	2
0.78324	25	0.664076	2
0.79056	25	0.554254	2
0.79788	25	0.650501	2
0.8052	25	0.716523	2
0.81252	25	0.62359	2
0.81984	25	0.643258	2
0.82716	25	0.596434	2
0.83448	25	0.682778	2
0.8418	25	0.704575	2
0.84912	25	0.645077	2
0.85644	25	0.681811	2
0.86376	25	0.791382	2
0.87108	25	0.748651	2
0.8784	25	0.670074	2
0.88572	25	0.767698	2
0.89304	25	0.860198	2
0.90036	25	0.870045	2
0.90768	25	0.782566	2
0.915	25	0.721228	2
0.92232	25	0.772611	2
0.92964	25	0.831656	2
0.93696	25	0.821051	2
0.94428	25	0.812595	2
0.9516	25	0.733132	2
0.95892	25	0.691059	2
0.96624	25	0.624147	2
0.97356	25	0.539227	2
0.98088	25	0.644691	2
0.9882	25	0.755961	2
0.99552	25	0.81736	2
1.00284	25	0.616636	2
1.01016	25	0.54419	2
1.01748	25	0.588978	2
1.0248	25	0.551661	2
1.03212	25	0.671168	2
1.03944	25	0.676629	2
1.04676	25	0.713548	2
1.05408	25	0.597437	2
1.0614	25	0.672405	2
1.06872	25	0.700398	2
1.07604	25	0.660813	2
1.08336	25	0.683474	2
1.09068	25	0.670502	2
1.098	25	0.753687	2
1.10532	25	0.781816	2
1.11264	25	0.817906	2
1.11996	25	0.78371	2
1.12728	25	0.805772	2
1.1346	25	0.748737	2
1.14192	25	0.737073	2
1.14924	25	0.758778	2
1.15656	25	0.79733	2
1.16388	25	0.875121	2
1.1712	25	0.827993	2
1.17852	25	0.883661	2
1.18584	25	0.882061	2
1.19316	25	0.812431	2
1.20048	25	0.791817	2
1.2078	25	0.685623	2
1.21512	25	0.72053	2
1.22244	25	0.801018	2
1.22976	25	0.854787	2
1.23708	25	0.852799	2
1.2444	25	0.874289	2
1.25172	25	0.851935	2
1.25904	25	0.871253	2
1.26636	25	0.7806	2
1.27368	25	0.781612	2
1.281	25	0.739547	2
1.28832	25	0.759199	2
1.29564	25	0.792922	2
1.30296	25	0.690258	2
1.31028	25	0.755059	2
1.3176	25	0.701807	2
1.32492	25	0.802488	2
1.33224	25	0.781912	2
1.33956	25	0.796844	2
1.34688	25	0.840261	2
1.3542	25	0.849705	2
1.36152	25	0.85485	2
1.36884	25	0.841496	2
1.37616	25	0.785469	2
1.38348	25	0.696853	2
1.3908	25	0.700531	2
1.39812	25	0.703806	2
1.40544	25	0.718648	2
1.41276	25	0.660634	2
1.42008	25	0.708049	2
1.4274	25	0.698313	2
1.43472	25	0.709492	2
1.44204	25	0.740912	2
1.44936	25	0.685949	2
1.45668	25	0.689578	2
1.464	25	0.660611	2
1.47132	24.9	0.708941	2
1.47864	24.8	0.693836	2
1.48596	24.7	0.783186	2
1.49328	24.6	0.669723	2
1.5006	24.5	0.676965	2
1.50792	24.4	0.675704	2
1.51524	24.3	0.563521	2
1.52256	24.2	0.574998	2
1.52988	24.1	0.558135	2
1.5372	24	0.525198	2
1.54452	23.9	0.566757	2
1.55184	23.8	0.600419	2
1.55916	23.7	0.519427	2
1.56648	23.6	0.563094	2
1.5738	23.5	0.473356	2
1.58112	23.4	0.440436	2
1.58844	23.3	0.512205	2
1.59576	23.2	0.605439	2
1.60308	23.1	0.569575	2
1.6104	23	0.511781	2
1.61772	22.9	0.476587	2
1.62504	22.8	0.480695	2
1.63236	22.7	0.43665	2
1.63968	22.6	0.390425	2
1.647	22.5	0.382289	2
1.65432	22.4	0.337279	2
1.66164	22.3	0.328434	2
1.66896	22.2	0.395201	2
1.67628	22.1	0.40871	2
1.6836	22	0.385233	2
1.69092	21.9	0.451881	2
1.69824	21.8	0.449417	2
1.70556	21.7	0.47911	2
1.71288	21.6	0.428414	2
1.7202	21.5	0.487728	2
1.72752	21.4	0.600668	2
1.73484	21.3	0.655418	2
1.74216	21.2	0.73179	2
1.74948	21.1	0.633907	2
1.7568	21	0.586465	2
1.76412	20.9	0.449345	2
1.77144	20.8	0.532428	2
1.77876	20.7	0.599604	2
1.78608	20.6	0.639667	2
1.7934	20.5	0.649509	2
1.80072	20.4	0.698682	2
1.80804	20.3	0.76288	2
1.81536	20.2	0.847396	2
1.82268	20.1	0.77455	2
1.83	20	0.757785	2
1.83732	19.9	0.792103	2
1.84464	19.8	0.863335	2
1.85196	19.7	0.861141	2
1.85928	19.6	0.751217	2
1.8666	19.5	0.765752	2
1.87392	19.4	0.787666	2
1.88124	19.3	0.768653	2
1.88856	19.2	0.776798	2
1.89588	19.1	0.745523	2
1.9032	19	0.840034	2
1.91052	18.9	0.835089	2
1.91784	18.8	0.771042	2
1.92516	18.7	0.732499	2
1.93248	18.6	0.82532	2
1.9398	18.5	0.859741	2
1.94712	18.4	0.816265	2
1.95444	18.3	0.789666	2
1.96176	18.2	0.825424	2
1.96908	18.1	0.863445	2
1.9764	18	0.869892	2
1.98372	17.9	0.881665	2
1.99104	17.8	0.87089	2
1.99836	17.7	0.810569	2
2.00568	17.6	0.79124	2
2.013	17.5	0.801343	2
2.02032	17.4	0.827193	2
2.02764	17.3	0.764954	2
2.03496	17.2	0.714808	2
2.04228	17.1	0.649459	2
2.0496	17	0.7498	2
2.05692	16.9	0.72127	2
2.06424	16.8	0.668028	2
2.07156	16.7	0.59838	2
2.07888	16.6	0.595369	2
2.0862	16.5	0.558247	2
2.09352	16.4	0.522959	2
2.10084	16.3	0.497293	2
2.10816	16.2	0.484806	2
2.11548	16.1	0.419322	2
2.1228	16	0.418912	2
2.13012	15.9	0.395989	2
2.13744	15.8	0.454485	2
2.14476	15.7	0.370146	2
2.15208	15.6	0.274096	2
2.1594	15.5	0.226127	2
2.16672	15.4	0.147324	2
2.17404	15.3	0.10945	2
2.18136	15.2	0.176795	2
2.18868	15.1	0.263517	2
2.196	15	0.254155	2
2.20332	14.9	0.192393	2
2.21064	14.8	0.21353	2
2.21796	14.7	0.272827	2
2.22528	14.6	0.30377	2
2.2326	14.5	0.208007	2
2.23992	14.4	0.270007	2
2.24724	14.3	0.308456	2
2.25456	14.2	0.376715	2
2.26188	14.1	0.403697	2
2.2692	14	0.434365	2
2.27652	13.9	0.456467	2
2.28384	13.8	0.464908	2
2.29116	13.7	0.484716	2
2.29848	13.6	0.401205	2
2.3058	13.5	0.370585	2
2.31312	13.4	0.382122	2
2.32044	13.3	0.285617	2
2.32776	13.2	0.258179	2
2.33508	13.1	0.353242	2
2.3424	13	0.338469	2
2.34972	12.9	0.358333	2
2.35704	12.8	0.485958	2
2.36436	12.7	0.594335	2
2.37168	12.6	0.488555	2
2.379	12.5	0.481628	2
2.38632	12.4	0.385711	2
2.39364	12.3	0.352048	2
2.40096	12.2	0.335857	2
2.40828	12.1	0.333137	2
2.4156	12	0.370251	2
2.42292	11.9	0.469664	2
2.43024	11.8	0.434529	2
2.43756	11.7	0.443506	2
2.44488	11.6	0.396028	2
2.4522	11.5	0.507024	2
2.45952	11.4	0.422842	2
2.46684	11.3	0.37243	2
2.47416	11.2	0.437795	2
2.48148	11.1	0.481448	2
2.4888	11	0.50758	2
2.49612	10.9	0.492558	2
2.50344	10.8	0.564646	2
2.51076	10.7	0.583847	2
2.51808	10.6	0.672404	2
2.5254	10.5	0.703761	2
2.53272	10.4	0.60481	2
2.54004	10.3	0.633128	2
2.54736	10.2	0.650598	2
2.55468	10.1	0.648378	2
2.562	10	0.744842	2
2.56932	9.9	0.723873	2
2.57664	9.8	0.72647	2
2.58396	9.7	0.66652	2
2.59128	9.6	0.687278	2
2.5986	9.5	0.744864	2
2.60592	9.4	0.61338	2
2.61324	9.3	0.591517	2
2.62056	9.2	0.568073	2
2.62788	9.1	0.560428	2
2.6352	9	0.490269	2
2.64252	8.9	0.503491	2
2.64984	8.8	0.443518	2
2.65716	8.7	0.368355	2
2.66448	8.6	0.325319	2
2.6718	8.5	0.306784	2
2.67912	8.4	0.328022	2
2.68644	8.3	0.264181	2
2.69376	8.2	0.308296	2
2.70108	8.1	0.298843	2
2.7084	8	0.313464	2
2.71572	7.9	0.209432	2
2.72304	7.8	0.123826	2
2.73036	7.7	0.172652	2
2.73768	7.6	0.141412	2
2.745	7.5	0.190792	2
2.75232	7.4	0.303624	2
2.75964	7.3	0.291878	2
2.76696	7.2	0.31486	2
2.77428	7.1	0.48757	2
2.7816	7	0.484206	2
2.78892	6.9	0.44531	2
2.79624	6.8	0.37908	2
2.80356	6.7	0.50978	2
2.81088	6.6	0.579913	2
2.8182	6.5	0.458288	2
2.82552	6.4	0.388914	2
2.83284	6.3	0.360556	2
2.84016	6.2	0.413071	2
2.84748	6.1	0.412338	2
2.8548	6	0.512304	2
2.86212	5.9	0.53655	2
2.86944	5.8	0.532027	2
2.87676	5.7	0.546767	2
2.88408	5.6	0.463307	2
2.8914	5.5	0.371878	2
2.89872	5.4	0.275695	2
2.90604	5.3	0.358196	2
2.91336	5.2	0.329613	2
2.92068	5.1	0.474542	2
2.928	5	0.404644	2
2.93532	5	0.378694	2
2.94264	5	0.325491	2
2.94996	5	0.21755	2
2.95728	5	0.215637	2
2.9646	5	0.340656	2
2.97192	5	0.303262	2
2.97924	5	0.348496	2
2.98656	5	0.447654	2
2.99388	5	0.346604	2
3.0012	5	0.387007	2
3.00852	5	0.332025	2
3.01584	5	0.258598	2
3.02316	5	0.177163	2
3.03048	5	0.150608	2
3.0378	5	0.315466	2
3.04512	5	0.187513	2
3.05244	5	0.129404	2
3.05976	5	0.0548446	2
3.06708	5	0.105282	2
3.0744	5	0.128313	2
3.08172	5	0.17032	2
3.08904	5	0.181535	2
3.09636	5	0.232968	2
3.10368	5	0.180969	2
3.111	5	0.175354	2
3.11832	5	0.252912	2
3.12564	5	0.280652	2
3.13296	5	0.160584	2
3.14028	5	0.264952	2
3.1476	5	0.402954	2
3.15492	5	0.245587	2
3.16224	5	0.343603	2
3.16956	5	0.413631	2
3.17688	5	0.410992	2
3.1842	5	0.410259	2
3.19152	5	0.46987	2
3.19884	5	0.356992	2
3.20616	5	0.43642	2
3.21348	5	0.467116	2
3.2208	5	0.373788	2
3.22812	5	0.41459	2
3.23544	5	0.543107	2
3.24276	5	0.580214	2
3.25008	5	0.562201	2
3.2574	5	0.529848	2
3.26472	5	0.573404	2
3.27204	5	0.577505	2
3.27936	5	0.544039	2
3.28668	5	0.595425	2
3.294	5	0.613116	2
3.30132	5	0.611369	2
3.30864	5	0.538219	2
3.31596	5	0.504342	2
3.32328	5	0.571301	2
3.3306	5	0.652322	2
3.33792	5	0.708049	2
3.34524	5	0.625171	2
3.35256	5	0.473154	2
3.35988	5	0.363256	2
3.3672	5	0.32214	2
3.37452	5	0.410184	2
3.38184	5	0.408156	2
3.38916	5	0.276021	2
3.39648	5	0.285454	2
3.4038	5	0.246702	2
3.41112	5	0.305904	2
3.41844	5	0.227372	2
3.42576	5	0.11854	2
3.43308	5	0.26232	2
3.4404	5	0.189498	2
3.44772	5	0.114285	2
3.45504	5	0.108536	2
3.46236	5	0.221312	2
3.46968	5	0.221102	2
3.477	5	0.228754	2
3.48432	5	0.285199	2
3.49164	5	0.228516	2
3.49896	5	0.276628	2
3.50628	5	0.214711	2
3.5136	5	0.254317	2
3.52092	5	0.272479	2
3.52824	5	0.269744	2
3.53556	5	0.328297	2
3.54288	5	0.240629	2
3.5502	5	0.201415	2
3.55752	5	0.259639	2
3.56484	5	0.352435	2
3.57216	5	0.236232	2
3.57948	5	0.29609	2
3.5868	5	0.157477	2
3.59412	5	0.165583	2
3.60144	5	0.225344	2
3.60876	5	0.230664	2
3.61608	5	0.222108	2
3.6234	5	0.158799	2
3.63072	5	0.135179	2
3.63804	5	0.132956	2
3.64536	5	0.168453	2
3.65268	5	0.266081	2
3.66	5	0.383311	2
3.66732	5	0.407112	2
3.67464	5	0.394167	2
3.68196	5	0.367198	2
3.68928	5	0.329185	2
3.6966	5	0.315106	2
3.70392	5	0.464803	2
3.71124	5	0.470447	2
3.71856	5	0.324743	2
3.72588	5	0.36991	2
3.7332	5	0.417714	2
3.74052	5	0.39251	2
3.74784	5	0.198263	2
3.75516	5	0.096611	2
3.76248	5	0.11836	2
3.7698	5	0.0991678	2
3.77712	5	0.0817504	2
3.78444	5	0.0917955	2
3.79176	5	0.131488	2
3.79908	5	0.11226	2
3.8064	5	0.121561	2
3.81372	5	0.121052	2
3.82104	5	0.141375	2
3.82836	5	0.218208	2
3.83568	5	0.368385	2
3.843	5	0.404941	2
3.85032	5	0.479583	2
3.85764	5	0.575768	2
3.86496	5	0.552306	2
3.87228	5	0.563311	2
3.8796	5	0.591264	2
3.88692	5	0.6502	2
3.89424	5	0.553804	2
3.90156	5	0.283391	2
3.90888	5	0.19341	2
3.9162	5	0.25705	2
3.92352	5	0.236272	2
3.93084	5	0.344744	2
3.93816	5	0.378511	2
3.94548	5	0.421778	2
3.9528	5	0.535726	2
3.96012	5	0.483299	2
3.96744	5	0.534966	2
3.97476	5	0.602989	2
3.98208	5	0.485759	2
3.9894	5	0.434172	2
3.99672	5	0.420192	2
4.00404	5	0.321317	2
4.01136	5	0.251606	2
4.01868	5	0.253614	2
4.026	5	0.336719	2
4.03332	5	0.508605	2
4.04064	5	0.523992	2
4.04796	5	0.486592	2
4.05528	5	0.416365	2
4.0626	5	0.280377	2
4.06992	5	0.293825	2
4.07724	5	0.315139	2
4.08456	5	0.360336	2
4.09188	5	0.311004	2
4.0992	5	0.173288	2
4.10652	5	0.178035	2
4.11384	5	0.0995495	2
4.12116	5	0.155735	2
4.12848	5	0.1413	2
4.1358	5	0.16163	2
4.14312	5	0.2207	2
4.15044	5	0.224075	2
4.15776	5	0.253612	2
4.16508	5	0.231173	2
4.1724	5	0.164509	2
4.17972	5	0.347874	2
4.18704	5	0.447718	2
4.19436	5	0.472048	2
4.20168	5	0.564531	2
4.209	5	0.584663	2
4.21632	5	0.512706	2
4.22364	5	0.517186	2
4.23096	5	0.603934	2
4.23828	5	0.601953	2
4.2456	5	0.54263	2
4.25292	5	0.569374	2
4.26024	5	0.461776	2
4.26756	5	0.516986	2
4.27488	5	0.374205	2
4.2822	5	0.309443	2
4.28952	5	0.125794	2
4.29684	5	0.255272	2
4.30416	5	0.255967	2
4.31148	5	0.210004	2
4.3188	5	0.303248	2
4.32612	5	0.218113	2
4.33344	5	0.207717	2
4.34076	5	0.217955	2
4.34808	5	0.253179	2
4.3554	5	0.257126	2
4.36272	5	0.375701	2
4.37004	5	0.365687	2
4.37736	5	0.379821	2
4.38468	5	0.300955	2
4.392	5	0.360024	2
4.39932	5	0.312258	2
4.40664	5	0.408889	2
4.41396	5	0.452163	2
4.42128	5	0.559294	2
4.4286	5	0.544584	2
4.43592	5	0.531897	2
4.44324	5	0.512437	2
4.45056	5	0.37805	2
4.45788	5	0.454171	2
4.4652	5	0.476492	2
4.47252	5	0.490494	2
4.47984	5	0.497818	2
4.48716	5	0.511961	2
4.49448	5	0.563202	2
4.5018	5	0.662348	2
4.50912	5	0.708016	2
4.51644	5	0.632553	2
4.52376	5	0.602658	2
4.53108	5	0.560243	2
4.5384	5	0.588021	2
4.54572	5	0.545962	2
4.55304	5	0.542186	2
4.56036	5	0.407008	2
4.56768	5	0.450121	2
4.575	5	0.547656	2
4.58232	5	0.488	2
4.58964	5	0.551147	2
4.59696	5	0.609409	2
4.60428	5	0.637028	2
4.6116	5	0.658869	2
4.61892	5	0.545137	2
4.62624	5	0.515091	2
4.63356	5	0.518695	2
4.64088	5	0.431259	2
4.6482	5	0.565094	2
4.65552	5	0.445432	2
4.66284	5	0.479557	2
4.67016	5	0.457258	2
4.67748	5	0.374571	2
4.6848	5	0.47395	2
4.69212	5	0.367197	2
4.69944	5	0.248529	2
4.70676	5	0.272159	2
4.71408	5	0.150308	2
4.7214	5	0.204324	2
4.72872	5	0.2719	2
4.73604	5	0.377584	2
4.74336	5	0.526939	2
4.75068	5	0.558724	2
4.758	5	0.550432	2
4.76532	5	0.648356	2
4.77264	5	0.664792	2
4.77996	5	0.628676	2
4.78728	5	0.62984	2
4.7946	5	0.625971	2
4.80192	5	0.632407	2
4.80924	5	0.65238	2
4.81656	5	0.621663	2
4.82388	5	0.555915	2
4.8312	5	0.475873	2
4.83852	5	0.358809	2
4.84584	5	0.47561	2
4.85316	5	0.510152	2
4.86048	5	0.5674	2
4.8678	5	0.671453	2
4.87512	5	0.654648	2
4.88244	5	0.608115	2
4.88976	5	0.465269	2
4.89708	5	0.586386	2
4.9044	5	0.584196	2
4.91172	5	0.512586	2
4.91904	5	0.443456	2
4.92636	5	0.460916	2
4.93368	5	0.442381	2
4.941	5	0.332679	2
4.94832	5	0.31967	2
4.95564	5	0.377316	2
4.96296	5	0.290566	2
4.97028	5	0.251092	2
4.9776	5	0.319829	2
4.98492	5	0.329211	2
4.99224	5	0.326951	2
4.99956	5	0.301745	2
5.00688	5	0.367205	2
5.0142	5	0.331392	2
5.02152	5	0.346828	2
5.02884	5	0.343476	2
5.03616	5	0.326027	2
5.04348	5	0.395585	2
5.0508	5	0.285098	2
5.05812	5	0.244644	2
5.06544	5	0.326181	2
5.07276	5	0.347392	2
5.08008	5	0.366348	2
5.0874	5	0.455763	2
5.09472	5	0.461854	2
5.10204	5	0.523064	2
5.10936	5	0.497753	2
5.11668	5	0.574629	2
5.124	5	0.644165	2
5.13132	5	0.680633	2
5.13864	5	0.536545	2
5.14596	5	0.481894	2
5.15328	5	0.616756	2
5.1606	5	0.490544	2
5.16792	5	0.236238	2
5.17524	5	0.0915496	2
5.18256	5	0.014306	2
5.18988	5	0.18741	2
5.1972	5	0.198807	2
5.20452	5	0.303294	2
5.21184	5	0.321517	2
5.21916	5	0.272329	2
5.22648	5	0.292931	2
5.2338	5	0.269282	2
5.24112	5	0.430101	2
5.24844	5	0.446914	2
5.25576	5	0.321907	2
5.26308	5	0.377061	2
5.2704	5	0.349568	2
5.27772	5	0.449773	2
5.28504	5	0.557892	2
5.29236	5	0.561593	2
5.29968	5	0.640945	2
5.307	5	0.640494	2
5.31432	5	0.649839	2
5.32164	5	0.589706	2
5.32896	5	0.568494	2
5.33628	5	0.440584	2
5.3436	5	0.549335	2
5.35092	5	0.500525	2
5.35824	5	0.365004	2
5.36556	5	0.30027	2
5.37288	5	0.353245	2
5.3802	5	0.204964	2
5.38752	5	0.310708	2
5.39484	5	0.415832	2
5.40216	5	0.425764	2
5.40948	5	0.418874	2
5.4168	5	0.41965	2
5.42412	5	0.400877	2
5.43144	5	0.442663	2
5.43876	5	0.352954	2
5.44608	5	0.332287	2
5.4534	5	0.341401	2
5.46072	5	0.384379	2
5.46804	5	0.498034	2
5.47536	5	0.479789	2
5.48268	5	0.524557	2
5.49	5	0.537457	2
5.49732	5	0.577208	2
5.50464	5	0.559083	2
5.51196	5	0.633364	2
5.51928	5	0.657146	2
5.5266	5	0.585959	2
5.53392	5	0.516748	2
5.54124	5	0.519827	2
5.54856	5	0.629058	2
5.55588	5	0.518747	2
5.5632	5	0.510839	2
5.57052	5	0.392981	2
5.57784	5	0.352591	2
5.58516	5	0.092642	2
5.59248	5	0.210378	2
5.5998	5	0.232173	2
5.60712	5	0.292281	2
5.61444	5	0.323613	2
5.62176	5	0.363574	2
5.62908	5	0.345773	2
5.6364	5	0.412891	2
5.64372	5	0.442202	2
5.65104	5	0.423155	2
5.65836	5	0.50372	2
5.66568	5	0.402179	2
5.673	5	0.298522	2
5.68032	5	0.326082	2
5.68764	5	0.170552	2
5.69496	5	0.175783	2
5.70228	5	0.244038	2
5.7096	5	0.260919	2
5.71692	5	0.409644	2
5.72424	5	0.385784	2
5.73156	5	0.354075	2
5.73888	5	0.496217	2
5.7462	5	0.452125	2
5.75352	5	0.358238	2
5.76084	5	0.499021	2
5.76816	5	0.498486	2
5.77548	5	0.397631	2
5.7828	5	0.416216	2
5.79012	5	0.250418	2
5.79744	5	0.357229	2
5.80476	5	0.187012	2
5.81208	5	0.260127	2
5.8194	5	0.305683	2
5.82672	5	0.323695	2
5.83404	5	0.407502	2
5.84136	5	0.324858	2
5.84868	5	0.298357	2
5.856	5	0.309575	2
5.86332	5	0.420396	2
5.87064	5	0.453564	2
5.87796	5	0.408582	2
5.88528	5	0.227446	2
5.8926	5	0.223771	2
5.89992	5	0.169049	2
5.90724	5	0.193711	2
5.91456	5	0.100556	2
5.92188	5	0.294827	2
5.9292	5	0.314492	2
5.93652	5	0.355447	2
5.94384	5	0.3664	2
5.95116	5	0.400131	2
5.95848	5	0.449414	2
5.9658	5	0.442083	2
5.97312	5	0.408425	2
5.98044	5	0.551025	2
5.98776	5	0.562426	2
5.99508	5	0.532643	2
6.0024	5	0.656002	2
6.00972	5	0.252223	3
6.01704	5	0.282384	3
6.02436	5	0.308991	3
6.03168	5	0.273934	3
6.039	5	0.324369	3
6.04632	5	0.371744	3
6.05364	5	0.312598	3
6.06096	5	0.200514	3
6.06828	5	0.15269	3
6.0756	5	0.162859	3
6.08292	5	0.150879	3
6.09024	5	0.0762715	3
6.09756	5	0.160612	3
6.10488	5	0.226581	3
6.1122	5	0.168794	3
6.11952	5	0.228218	3
6.12684	5	0.199582	3
6.13416	5	0.253553	3
6.14148	5	0.181342	3
6.1488	5	0.20845	3
6.15612	5	0.21087	3
6.16344	5	0.232725	3
6.17076	5	0.252788	3
6.17808	5	0.257106	3
6.1854	5	0.130822	3
6.19272	5	0.118887	3
6.20004	5	0.23504	3
6.20736	5	0.308765	3
6.21468	5	0.270708	3
6.222	5	0.183869	3
6.22932	5	0.273131	3
6.23664	5	0.238158	3
6.24396	5	0.295894	3
6.25128	5	0.242637	3
6.2586	5	0.281512	3
6.26592	5	0.261941	3
6.27324	5	0.290254	3
6.28056	5	0.26118	3
6.28788	5	0.205388	3
6.2952	5	0.118041	3
6.30252	5	0.150626	3
6.30984	5	0.220534	3
6.31716	5	0.236826	3
6.32448	5	0.21853	3
6.3318	5	0.234366	3
6.33912	5	0.214953	3
6.34644	5	0.23373	3
6.35376	5	0.201139	3
6.36108	5	0.177437	3
6.3684	5	0.243566	3
6.37572	5	0.250824	3
6.38304	5	0.247248	3
6.39036	5	0.232358	3
6.39768	5	0.261388	3
6.405	5	0.391788	3
6.41232	5	0.363021	3
6.41964	5	0.28732	3
6.42696	5	0.167823	3
6.43428	5	0.0969121	3
6.4416	5	0.0639603	3
6.44892	5	0.0864977	3
6.45624	5	0.0662427	3
6.46356	5	0.18811	3
6.47088	5	0.158654	3
6.4782	5	0.15349	3
6.48552	5	0.172387	3
6.49284	5	0.215323	3
6.50016	5	0.127992	3
6.50748	5	0.0619756	3
6.5148	5	0.102603	3
6.52212	5	0.129902	3
6.52944	5	0.0444998	3
6.53676	5	0.0577904	3
6.54408	5	0.198433	3
6.5514	5	0.217551	3
6.55872	5	0.168988	3
6.56604	5	0.238825	3
6.57336	5	0.174215	3
6.58068	5	0.149178	3
6.588	5	0.251421	3
6.59532	5	0.359394	3
6.60264	5	0.191227	3
6.60996	5	0.119895	3
6.61728	5	0.179062	3
6.6246	5	0.128642	3
6.63192	5	0.16247	3
6.63924	5	0.078522	3
6.64656	5	0.170941	3
6.65388	5	0.0940672	3
6.6612	5	0.116606	3
6.66852	5	0.0901129	3
6.67584	5	0.101779	3
6.68316	5	0.205377	3
6.69048	5	0.232613	3
6.6978	5	0.225263	3
6.70512	5	0.170735	3
6.71244	5	0.173072	3
6.71976	5	0.148004	3
6.72708	5	0.0693796	3
6.7344	5	0.0561642	3
6.74172	5	0.0801035	3
6.74904	5	0.0972077	3
6.75636	5	0.119666	3
6.76368	5	0.138161	3
6.771	5	0.12843	3
6.77832	5	0.150993	3
6.78564	5	0.193152	3
6.79296	5	0.25319	3
6.80028	5	0.176904	3
6.8076	5	0.248377	3
6.81492	5	0.302058	3
6.82224	5	0.27061	3
6.82956	5	0.336131	3
6.83688	5	0.343474	3
6.8442	5	0.230668	3
6.85152	5	0.245332	3
6.85884	5	0.154662	3
6.86616	5	0.136165	3
6.87348	5	0.0986671	3
6.8808	5	0.0382694	3
6.88812	5	0.0924875	3
6.89544	5	0.113166	3
6.90276	5	0.16176	3
6.91008	5	0.135858	3
6.9174	5	0.2852	3
6.92472	5	0.205265	3
6.93204	5	0.130095	3
6.93936	5	0.0855412	3
6.94668	5	0.170114	3
6.954	5	0.222028	3
6.96132	5	0.2065	3
6.96864	5	0.210119	3
6.97596	5	0.214685	3
6.98328	5	0.16982	3
6.9906	5	0.226491	3
6.99792	5	0.208124	3
7.00524	5	0.155271	3
7.01256	5	0.192889	3
7.01988	5	0.152152	3
7.0272	5	0.187468	3
7.03452	5	0.299223	3
7.04184	5	0.319762	3
7.04916	5	0.315285	3
7.05648	5	0.293011	3
7.0638	5	0.237863	3
7.07112	5	0.220413	3
7.07844	5	0.262189	3
7.08576	5	0.210694	3
7.09308	5	0.200326	3
7.1004	5	0.102238	3
7.10772	5	0.161468	3
7.11504	5	0.109224	3
7.12236	5	0.124138	3
7.12968	5	0.212031	3
7.137	5	0.112761	3
7.14432	5	0.141606	3
7.15164	5	0.117392	3
7.15896	5	0.116059	3
7.16628	5	0.25628	3
7.1736	5	0.384657	3
7.18092	5	0.249258	3
7.18824	5	0.196366	3
7.19556	5	0.147654	3
7.20288	5	0.138371	3
7.2102	5	0.091698	3
7.21752	5	0.100601	3
7.22484	5	0.144342	3
7.23216	5	0.153026	3
7.23948	5	0.181691	3
7.2468	5	0.0890303	3
7.25412	5	0.0826595	3
7.26144	5	0.0741334	3
7.26876	5	0.0287843	3
7.27608	5	0.145647	3
7.2834	5	0.269807	3
7.29072	5	0.286809	3
7.29804	5	0.238781	3
7.30536	5	0.145673	3
7.31268	5	0.121465	3
7.32	5	0.0417	3
7.32732	5	0.137857	3
7.33464	5	0.0715329	3
7.34196	5	0.100653	3
7.34928	5	0.18106	3
7.3566	5	0.0837683	3
7.36392	5	0.139248	3
7.37124	5	0.0638194	3
7.37856	5	0.0841824	3
7.38588	5	0.0886956	3
7.3932	5	0.0885643	3
7.40052	5	0.13843	3
7.40784	5	0.14269	3
7.41516	5	0.239516	3
7.42248	5	0.261832	3
7.4298	5	0.303578	3
7.43712	5	0.376459	3
7.44444	5	0.450618	3
7.45176	5	0.414374	3
7.45908	5	0.382459	3
7.4664	5	0.371505	3
7.47372	5	0.379968	3
7.48104	5	0.322676	3
7.48836	5	0.326548	3
7.49568	5	0.192086	3
7.503	5	0.248159	3
7.51032	5	0.20562	3
7.51764	5	0.121465	3
7.52496	5	0.0568903	3
7.53228	5	0.167216	3
7.5396	5	0.283283	3
7.54692	5	0.28518	3
7.55424	5	0.262797	3
7.56156	5	0.250177	3
7.56888	5	0.219938	3
7.5762	5	0.251814	3
7.58352	5	0.359781	3
7.59084	5	0.283252	3
7.59816	5	0.273746	3
7.60548	5	0.343343	3
7.6128	5	0.311956	3
7.62012	5	0.22667	3
7.62744	5	0.141141	3
7.63476	5	0.243682	3
7.64208	5	0.217928	3
7.6494	5	0.247312	3
7.65672	5	0.255311	3
7.66404	5	0.270614	3
7.67136	5	0.377663	3
7.67868	5	0.137983	3
7.686	5	0.219841	3
7.69332	5	0.20631	3
7.70064	5	0.178065	3
7.70796	5	0.102978	3
7.71528	5	0.173599	3
7.7226	5	0.279922	3
7.72992	5	0.170571	3
7.73724	5	0.241327	3
7.74456	5	0.16885	3
7.75188	5	0.313035	3
7.7592	5	0.238489	3
7.76652	5	0.206303	3
7.77384	5	0.33967	3
7.78116	5	0.414559	3
7.78848	5	0.424601	3
7.7958	5	0.337851	3
7.80312	5	0.306248	3
7.81044	5	0.269706	3
7.81776	5	0.206193	3
7.82508	5	0.241904	3
7.8324	5	0.265815	3
7.83972	5	0.150073	3
7.84704	5	0.131584	3
7.85436	5	0.170186	3
7.86168	5	0.183091	3
7.869	5	0.189141	3
7.87632	5	0.158814	3
7.88364	5	0.126245	3
7.89096	5	0.21862	3
7.89828	5	0.0726763	3
7.9056	5	0.0767048	3
7.91292	5	0.133485	3
7.92024	5	0.140713	3
7.92756	5	0.16965	3
7.93488	5	0.145261	3
7.9422	5	0.219951	3
7.94952	5	0.261025	3
7.95684	5	0.249163	3
7.96416	5	0.217183	3
7.97148	5	0.289904	3
7.9788	5	0.192262	3
7.98612	5	0.157051	3
7.99344	5	0.144704	3
8.00076	5	0.175682	3
8.00808	5	0.134206	3
8.0154	5	0.0692493	3
8.02272	5	0.0837921	3
8.03004	5	0.0593234	3
8.03736	5	0.172312	3
8.04468	5	0.216753	3
8.052	5	0.301033	3
8.05932	5	0.244452	3
8.06664	5	0.23945	3
8.07396	5	0.219933	3
8.08128	5	0.302824	3
8.0886	5	0.347846	3
8.09592	5	0.30174	3
8.10324	5	0.34114	3
8.11056	5	0.295061	3
8.11788	5	0.279679	3
8.1252	5	0.245387	3
8.13252	5	0.230073	3
8.13984	5	0.160093	3
8.14716	5	0.0913887	3
8.15448	5	0.0402875	3
8.1618	5	0.157332	3
8.16912	5	0.183448	3
8.17644	5	0.186075	3
8.18376	5	0.168613	3
8.19108	5	0.10865	3
8.1984	5	0.142211	3
8.20572	5	0.218059	3
8.21304	5	0.2042	3
8.22036	5	0.174339	3
8.22768	5	0.141791	3
8.235	5	0.152515	3
8.24232	5	0.0147164	3
8.24964	5	0.0611658	3
8.25696	5	0.141921	3
8.26428	5	0.191155	3
8.2716	5	0.178092	3
8.27892	5	0.186978	3
8.28624	5	0.222119	3
8.29356	5	0.292453	3
8.30088	5	0.230351	3
8.3082	5	0.138568	3
8.31552	5	0.109266	3
8.32284	5	0.0682166	3
8.33016	5	0.104316	3
8.33748	5	0.171711	3
8.3448	5	0.254816	3
8.35212	5	0.325668	3
8.35944	5	0.278422	3
8.36676	5	0.215119	3
8.37408	5	0.177626	3
8.3814	5	0.20666	3
8.38872	5	0.329038	3
8.39604	5	0.299377	3
8.40336	5	0.303633	3
8.41068	5	0.238089	3
8.418	5	0.281534	3
8.42532	5	0.33042	3
8.43264	5	0.279036	3
8.43996	5	0.334766	3
8.44728	5	0.32609	3
8.4546	5	0.377148	3
8.46192	5	0.415351	3
8.46924	5	0.424182	3
8.47656	5	0.386221	3
8.48388	5	0.397368	3
8.4912	5	0.433277	3
8.49852	5	0.390509	3
8.50584	5	0.31566	3
8.51316	5	0.245275	3
8.52048	5	0.229309	3
8.5278	5	0.233742	3
8.53512	5	0.188996	3
8.54244	5	0.140382	3
8.54976	5	0.155492	3
8.55708	5	0.0407154	3
8.5644	5	0.243322	3
8.57172	5	0.318775	3
8.57904	5	0.450016	3
8.58636	5	0.341907	3
8.59368	5	0.25046	3
8.601	5	0.187813	3
8.60832	5	0.269977	3
8.61564	5	0.28021	3
8.62296	5	0.165167	3
8.63028	5	0.14844	3
8.6376	5	0.215519	3
8.64492	5	0.254207	3
8.65224	5	0.130662	3
8.65956	5	0.173279	3
8.66688	5	0.0881185	3
8.6742	5	0.176277	3
8.68152	5	0.130803	3
8.68884	5	0.136666	3
8.69616	5	0.114813	3
8.70348	5	0.153348	3
8.7108	5	0.256428	3
8.71812	5	0.287468	3
8.72544	5	0.37342	3
8.73276	5	0.378709	3
8.74008	5	0.323114	3
8.7474	5	0.206098	3
8.75472	5	0.181886	3
8.76204	5	0.176312	3
8.76936	5	0.165566	3
8.77668	5	0.142096	3
8.784	5	0.196617	3
8.79132	5	0.267566	3
8.79864	5	0.146479	3
8.80596	5	0.160822	3
8.81328	5	0.203332	3
8.8206	5	0.235041	3
8.82792	5	0.250062	3
8.83524	5	0.241013	3
8.84256	5	0.235454	3
8.84988	5	0.192708	3
8.8572	5	0.226738	3
8.86452	5	0.228918	3
8.87184	5	0.171721	3
8.87916	5	0.191294	3
8.88648	5	0.213709	3
8.8938	5	0.29072	3
8.90112	5	0.287155	3
8.90844	5	0.161281	3
8.91576	5	0.17022	3
8.92308	5	0.217011	3
8.9304	5	0.317673	3
8.93772	5	0.348062	3
8.94504	5	0.405089	3
8.95236	5	0.405692	3
8.95968	5	0.367644	3
8.967	5	0.354384	3
8.97432	5	0.217958	3
8.98164	5	0.264329	3
8.98896	5	0.213945	3
8.99628	5	0.331804	3
9.0036	5	0.304909	3
9.01092	5	0.238512	3
9.01824	5	0.295705	3
9.02556	5	0.197877	3
9.03288	5	0.165305	3
9.0402	5	0.168633	3
9.04752	5	0.142377	3
9.05484	5	0.135877	3
9.06216	5	0.0934345	3
9.06948	5	0.258474	3
9.0768	5	0.187095	3
9.08412	5	0.0848803	3
9.09144	5	0.0968564	3
9.09876	5	0.104703	3
9.10608	5	0.179001	3
9.1134	5	0.174704	3
9.12072	5	0.190662	3
9.12804	5	0.23072	3
9.13536	5	0.231573	3
9.14268	5	0.170596	3
9.15	5	0.213509	3
9.15732	5	0.253265	3
9.16464	5	0.199831	3
9.17196	5	0.151474	3
9.17928	5	0.169185	3
9.1866	5	0.206968	3
9.19392	5	0.227837	3
9.20124	5	0.187694	3
9.20856	5	0.235691	3
9.21588	5	0.286377	3
9.2232	5	0.352081	3
9.23052	5	0.342433	3
9.23784	5	0.259188	3
9.24516	5	0.270213	3
9.25248	5	0.229024	3
9.2598	5	0.176552	3
9.26712	5	0.197353	3
9.27444	5	0.302729	3
9.28176	5	0.341999	3
9.28908	5	0.336941	3
9.2964	5	0.305018	3
9.30372	5	0.218514	3
9.31104	5	0.218076	3
9.31836	5	0.16811	3
9.32568	5	0.157674	3
9.333	5	0.146038	3
9.34032	5	0.243023	3
9.34764	5	0.227792	3
9.35496	5	0.153048	3
9.36228	5	0.251402	3
9.3696	5	0.260761	3
9.37692	5	0.335678	3
9.38424	5	0.428684	3
9.39156	5	0.353749	3
9.39888	5	0.353364	3
9.4062	5	0.354756	3
9.41352	5	0.418534	3
9.42084	5	0.395998	3
9.42816	5	0.344788	3
9.43548	5	0.305392	3
9.4428	5	0.323991	3
9.45012	5	0.330303	3
9.45744	5	0.268287	3
9.46476	5	0.250546	3
9.47208	5	0.20036	3
9.4794	5	0.25578	3
9.48672	5	0.227925	3
9.49404	5	0.162928	3
9.50136	5	0.204799	3
9.50868	5	0.103738	3
9.516	5	0.0794677	3
9.52332	5	0.150165	3
9.53064	5	0.300981	3
9.53796	5	0.274373	3
9.54528	5	0.222519	3
9.5526	5	0.249378	3
9.55992	5	0.32232	3
9.56724	5	0.285974	3
9.57456	5	0.154577	3
9.58188	5	0.0786515	3
9.5892	5	0.143031	3
9.59652	5	0.155832	3
9.60384	5	0.12292	3
9.61116	5	0.1132	3
9.61848	5	0.147197	3
9.6258	5	0.147684	3
9.63312	5	0.212337	3
9.64044	5	0.283663	3
9.64776	5	0.21922	3
9.65508	5	0.239164	3
9.6624	5	0.178719	3
9.66972	5	0.189089	3
9.67704	5	0.215366	3
9.68436	5	0.150666	3
9.69168	5	0.18894	3
9.699	5	0.210274	3
9.70632	5	0.114572	3
9.71364	5	0.131424	3
9.72096	5	0.11991	3
9.72828	5	0.0866562	3
9.7356	5	0.183573	3
9.74292	5	0.145823	3
9.75024	5	0.164807	3
9.75756	5	0.131715	3
9.76488	5	0.211872	3
9.7722	5	0.215822	3
9.77952	5	0.150939	3
9.78684	5	0.190912	3
9.79416	5	0.184909	3
9.80148	5	0.171508	3
9.8088	5	0.126256	3
9.81612	5	0.0992242	3
9.82344	5	0.0968548	3
9.83076	5	0.0708081	3
9.83808	5	0.0619993	3
9.8454	5	0.0755158	3
9.85272	5	0.0963304	3
9.86004	5	0.0760828	3
9.86736	5	0.0985379	3
9.87468	5	0.201493	3
9.882	5	0.267089	3
9.88932	5	0.266549	3
9.89664	5	0.2653	3
9.90396	5	0.321953	3
9.91128	5	0.277007	3
9.9186	5	0.160243	3
9.92592	5	0.207493	3
9.93324	5	0.129492	3
9.94056	5	0.13217	3
9.94788	5	0.169875	3
9.9552	5	0.0880298	3
9.96252	5	0.110905	3
9.96984	5	0.212823	3
9.97716	5	0.274909	3
9.98448	5	0.195653	3
9.9918	5	0.367148	3
9.99912	5	0.325141	3
10.0064	5	0.334722	3
10.0138	5	0.363388	3
10.0211	5	0.366561	3
10.0284	5	0.255819	3
10.0357	5	0.219743	3
10.043	5	0.243049	3
10.0504	5	0.242668	3
10.0577	5	0.22172	3
10.065	5	0.229705	3
10.0723	5	0.21971	3
10.0796	5	0.217155	3
10.087	5	0.190494	3
10.0943	5	0.2181	3
10.1016	5	0.158525	3
10.1089	5	0.123494	3
10.1162	5	0.122284	3
10.1236	5	0.122169	3
10.1309	5	0.145455	3
10.1382	5	0.204551	3
10.1455	5	0.314473	3
10.1528	5	0.331265	3
10.1602	5	0.275851	3
10.1675	5	0.336733	3
10.1748	5	0.309075	3
10.1821	5	0.077286	3
10.1894	5	0.110063	3
10.1968	5	0.109698	3
10.2041	5	0.127489	3
10.2114	5	0.171876	3
10.2187	5	0.276746	3
10.226	5	0.258205	3
10.2334	5	0.304652	3
10.2407	5	0.295221	3
10.248	5	0.243131	3
10.2553	5	0.242138	3
10.2626	5	0.273622	3
10.27	5	0.327577	3
10.2773	5	0.415569	3
10.2846	5	0.444219	3
10.2919	5	0.44798	3
10.2992	5	0.37068	3
10.3066	5	0.284708	3
10.3139	5	0.357685	3
10.3212	5	0.325326	3
10.3285	5	0.196838	3
10.3358	5	0.178388	3
10.3432	5	0.275487	3
10.3505	5	0.140102	3
10.3578	5	0.0444192	3
10.3651	5	0.184543	3
10.3724	5	0.118564	3
10.3798	5	0.20822	3
10.3871	5	0.207305	3
10.3944	5	0.179645	3
10.4017	5	0.234635	3
10.409	5	0.28302	3
10.4164	5	0.258217	3
10.4237	5	0.210445	3
10.431	5	0.338962	3
10.4383	5	0.264828	3
10.4456	5	0.235507	3
10.453	5	0.227685	3
10.4603	5	0.242157	3
10.4676	5	0.299563	3
10.4749	5	0.335162	3
10.4822	5	0.385502	3
10.4896	5	0.362019	3
10.4969	5	0.344423	3
10.5042	5	0.302431	3
10.5115	5	0.339179	3
10.5188	5	0.337425	3
10.5262	5	0.415813	3
10.5335	5	0.421044	3
10.5408	5	0.418275	3
10.5481	5	0.356228	3
10.5554	5	0.392529	3
10.5628	5	0.325518	3
10.5701	5	0.303082	3
10.5774	5	0.173285	3
10.5847	5	0.194335	3
10.592	5	0.230515	3
10.5994	5	0.246159	3
10.6067	5	0.27101	3
10.614	5	0.230193	3
10.6213	5	0.201361	3
10.6286	5	0.209014	3
10.636	5	0.207095	3
10.6433	5	0.151215	3
10.6506	5	0.179933	3
10.6579	5	0.228656	3
10.6652	5	0.252087	3
10.6726	5	0.183371	3
10.6799	5	0.0757246	3
10.6872	5	0.139987	3
10.6945	5	0.141166	3
10.7018	5	0.0903734	3
10.7092	5	0.121965	3
10.7165	5	0.110463	3
10.7238	5	0.122272	3
10.7311	5	0.143423	3
10.7384	5	0.103995	3
10.7458	5	0.0947221	3
10.7531	5	0.129733	3
10.7604	5	0.0790672	3
10.7677	5	0.099717	3
10.775	5	0.0809175	3
10.7824	5	0.117575	3
10.7897	5	0.100092	3
10.797	5	0.136178	3
10.8043	5	0.187349	3
10.8116	5	0.206984	3
10.819	5	0.287016	3
10.8263	5	0.301191	3
10.8336	5	0.34971	3
10.8409	5	0.340781	3
10.8482	5	0.326256	3
10.8556	5	0.189884	3
10.8629	5	0.279551	3
10.8702	5	0.226628	3
10.8775	5	0.345107	3
10.8848	5	0.254942	3
10.8922	5	0.237919	3
10.8995	5	0.209315	3
10.9068	5	0.296986	3
10.9141	5	0.353218	3
10.9214	5	0.340146	3
10.9288	5	0.372653	3
10.9361	5	0.344944	3
10.9434	5	0.325838	3
10.9507	5	0.263664	3
10.958	5	0.158204	3
10.9654	5	0.130743	3
10.9727	5	0.147392	3
10.98	5	0.186723	3
10.9873	5	0.222093	3
10.9946	5	0.232466	3
11.002	5	0.16041	3
11.0093	5	0.222112	3
11.0166	5	0.169041	3
11.0239	5	0.238199	3
11.0312	5	0.226011	3
11.0386	5	0.214166	3
11.0459	5	0.304394	3
11.0532	5	0.212126	3
11.0605	5	0.193062	3
11.0678	5	0.226672	3
11.0752	5	0.0997769	3
11.0825	5	0.156566	3
11.0898	5	0.103913	3
11.0971	5	0.0301422	3
11.1044	5	0.116043	3
11.1118	5	0.155915	3
11.1191	5	0.113641	3
11.1264	5	0.186606	3
11.1337	5	0.170389	3
11.141	5	0.15381	3
11.1484	5	0.12921	3
11.1557	5	0.253749	3
11.163	5	0.200519	3
11.1703	5	0.198715	3
11.1776	5	0.149763	3
11.185	5	0.18007	3
11.1923	5	0.169416	3
11.1996	5	0.147469	3
11.2069	5	0.190222	3
11.2142	5	0.199502	3
11.2216	5	0.101495	3
11.2289	5	0.0714496	3
11.2362	5	0.222118	3
11.2435	5	0.221543	3
11.2508	5	0.153651	3
11.2582	5	0.0904266	3
11.2655	5	0.151732	3
11.2728	5	0.266309	3
11.2801	5	0.265095	3
11.2874	5	0.227828	3
11.2948	5	0.138109	3
11.3021	5	0.0827832	3
11.3094	5	0.140292	3
11.3167	5	0.100513	3
11.324	5	0.0780017	3
11.3314	5	0.0499862	3
11.3387	5	0.0881959	3
11.346	5	0.120557	3
11.3533	5	0.152648	3
11.3606	5	0.200291	3
11.368	5	0.100399	3
11.3753	5	0.219233	3
11.3826	5	0.148612	3
11.3899	5	0.163685	3
11.3972	5	0.126345	3
11.4046	5	0.0884393	3
11.4119	5	0.154167	3
11.4192	5	0.255954	3
11.4265	5	0.212358	3
11.4338	5	0.288661	3
11.4412	5	0.134547	3
11.4485	5	0.142548	3
11.4558	5	0.0904787	3
11.4631	5	0.0283971	3
11.4704	5	0.0797494	3
11.4778	5	0.140658	3
11.4851	5	0.179631	3
11.4924	5	0.195381	3
11.4997	5	0.210398	3
11.507	5	0.349014	3
11.5144	5	0.429265	3
11.5217	5	0.311057	3
11.529	5	0.395508	3
11.5363	5	0.435951	3
11.5436	5	0.328957	3
11.551	5	0.22311	3
11.5583	5	0.274075	3
11.5656	5	0.297377	3
11.5729	5	0.378072	3
11.5802	5	0.338852	3
11.5876	5	0.368184	3
11.5949	5	0.412277	3
11.6022	5	0.397389	3
11.6095	5	0.444653	3
11.6168	5	0.530339	3
11.6242	5	0.556261	3
11.6315	5	0.528834	3
11.6388	5	0.405559	3
11.6461	5	0.447603	3
11.6534	5	0.405297	3
11.6608	5	0.406105	3
11.6681	5	0.409683	3
11.6754	5	0.458249	3
11.6827	5	0.479222	3
11.69	5	0.38166	3
11.6974	5	0.314616	3
11.7047	5	0.297681	3
11.712	5	0.181518	3
11.7193	5	0.262604	3
11.7266	5	0.1864	3
11.734	5	0.154162	3
11.7413	5	0.19679	3
11.7486	5	0.183045	3
11.7559	5	0.260766	3
11.7632	5	0.299827	3
11.7706	5	0.217784	3
11.7779	5	0.170981	3
11.7852	5	0.302595	3
11.7925	5	0.264435	3
11.7998	5	0.271158	3
11.8072	5	0.28052	3
11.8145	5	0.307144	3
11.8218	5	0.351911	3
11.8291	5	0.352638	3
11.8364	5	0.256546	3
11.8438	5	0.244531	3
11.8511	5	0.241713	3
11.8584	5	0.237	3
11.8657	5	0.245085	3
11.873	5	0.341843	3
11.8804	5	0.318006	3
11.8877	5	0.416528	3
11.895	5	0.354327	3
11.9023	5	0.462589	3
11.9096	5	0.460115	3
11.917	5	0.379525	3
11.9243	5	0.375092	3
11.9316	5	0.344517	3
11.9389	5	0.255418	3
11.9462	5	0.251415	3
11.9536	5	0.308026	3
11.9609	5	0.277461	3
11.9682	5	0.208388	3
11.9755	5	0.108292	3
11.9828	5	0.0579307	3
11.9902	5	0.0872139	3
11.9975	5	0.0705487	3
12.0048	5	0.0239708	3
12.0121	5	0.0766417	3
12.0194	5	0.0983169	3
12.0268	5	0.180905	3
12.0341	5	0.114432	3
12.0414	5	0.15773	3
12.0487	5	0.132674	3
12.056	5	0.228159	3
12.0634	5	0.143701	3
12.0707	5	0.23517	3
12.078	5	0.277978	3
12.0853	5	0.12842	3
12.0926	5	0.164191	3
12.1	5	0.146769	3
12.1073	5	0.191212	3
12.1146	5	0.321093	3
12.1219	5	0.309761	3
12.1292	5	0.3359	3
12.1366	5	0.314416	3
12.1439	5	0.383872	3
12.1512	5	0.378018	3
12.1585	5	0.211768	4
12.1658	5	0.257503	4
12.1732	5	0.259441	4
12.1805	5	0.205502	4
12.1878	5	0.148157	4
12.1951	5	0.162479	4
12.2024	5	0.201903	4
12.2098	5	0.184699	4
12.2171	5	0.161573	4
12.2244	5	0.163491	4
12.2317	5	0.174153	4
12.239	5	0.145159	4
12.2464	5	0.147828	4
12.2537	5	0.14435	4
12.261	5	0.168761	4
12.2683	5	0.113827	4
12.2756	5	0.0980544	4
12.283	5	0.0977743	4
12.2903	5	0.103218	4
12.2976	5	0.0937579	4
12.3049	5	0.0784371	4
12.3122	5	0.10199	4
12.3196	5	0.099767	4
12.3269	5	0.0839813	4
12.3342	5	0.085121	4
12.3415	5	0.139563	4
12.3488	5	0.1089	4
12.3562	5	0.106664	4
12.3635	5	0.124561	4
12.3708	5	0.0982916	4
12.3781	5	0.11347	4
12.3854	5	0.130175	4
12.3928	5	0.117344	4
12.4001	5	0.125128	4
12.4074	5	0.11147	4
12.4147	5	0.108421	4
12.422	5	0.0881229	4
12.4294	5	0.0965514	4
12.4367	5	0.146811	4
12.444	5	0.0880976	4
12.4513	5	0.0951649	4
12.4586	5	0.133735	4
12.466	5	0.0589962	4
12.4733	5	0.0872285	4
12.4806	5	0.058152	4
12.4879	5	0.104145	4
12.4952	5	0.0997068	4
12.5026	5	0.104069	4
12.5099	5	0.11075	4
12.5172	5	0.0686506	4
12.5245	5	0.121924	4
12.5318	5	0.15012	4
12.5392	5	0.174995	4
12.5465	5	0.17808	4
12.5538	5	0.107174	4
12.5611	5	0.191554	4
12.5684	5	0.219632	4
12.5758	5	0.173488	4
12.5831	5	0.131181	4
12.5904	5	0.173454	4
12.5977	5	0.222059	4
12.605	5	0.214075	4
12.6124	5	0.250504	4
12.6197	5	0.266187	4
12.627	5	0.262453	4
12.6343	5	0.26873	4
12.6416	5	0.273798	4
12.649	5	0.339992	4
12.6563	5	0.277005	4
12.6636	5	0.285528	4
12.6709	5	0.23064	4
12.6782	5	0.275719	4
12.6856	5	0.259038	4
12.6929	5	0.297766	4
12.7002	5	0.246411	4
12.7075	5	0.181482	4
12.7148	5	0.174006	4
12.7222	5	0.153456	4
12.7295	5	0.186905	4
12.7368	5	0.284303	4
12.7441	5	0.230824	4
12.7514	5	0.236181	4
12.7588	5	0.206231	4
12.7661	5	0.175072	4
12.7734	5	0.217093	4
12.7807	5	0.254908	4
12.788	5	0.22547	4
12.7954	5	0.171903	4
12.8027	5	0.21228	4
12.81	5	0.230115	4
12.8173	5	0.197671	4
12.8246	5	0.186818	4
12.832	5	0.255731	4
12.8393	5	0.233607	4
12.8466	5	0.187964	4
12.8539	5	0.256863	4
12.8612	5	0.323663	4
12.8686	5	0.348397	4
12.8759	5	0.329097	4
12.8832	5	0.350126	4
12.8905	5	0.31671	4
12.8978	5	0.316042	4
12.9052	5	0.300456	4
12.9125	5	0.277622	4
12.9198	5	0.25406	4
12.9271	5	0.268239	4
12.9344	5	0.225455	4
12.9418	5	0.220652	4
12.9491	5	0.22407	4
12.9564	5	0.19724	4
12.9637	5	0.210771	4
12.971	5	0.208836	4
12.9784	5	0.218634	4
12.9857	5	0.177823	4
12.993	5	0.0981472	4
13.0003	5	0.169115	4
13.0076	5	0.180554	4
13.015	5	0.162206	4
13.0223	5	0.153143	4
13.0296	5	0.0997822	4
13.0369	5	0.0831386	4
13.0442	5	0.164177	4
13.0516	5	0.149153	4
13.0589	5	0.191121	4
13.0662	5	0.194708	4
13.0735	5	0.194288	4
13.0808	5	0.128402	4
13.0882	5	0.101808	4
13.0955	5	0.101451	4
13.1028	5	0.0771981	4
13.1101	5	0.103852	4
13.1174	5	0.118898	4
13.1248	5	0.115518	4
13.1321	5	0.0860712	4
13.1394	5	0.11859	4
13.1467	5	0.111309	4
13.154	5	0.0978034	4
13.1614	5	0.122091	4
13.1687	5	0.11574	4
13.176	5	0.141058	4
13.1833	5	0.125409	4
13.1906	5	0.0714167	4
13.198	5	0.161868	4
13.2053	5	0.136302	4
13.2126	5	0.120779	4
13.2199	5	0.128029	4
13.2272	5	0.195909	4
13.2346	5	0.164393	4
13.2419	5	0.170751	4
13.2492	5	0.177025	4
13.2565	5	0.199708	4
13.2638	5	0.151071	4
13.2712	5	0.182519	4
13.2785	5	0.176759	4
13.2858	5	0.156292	4
13.2931	5	0.131233	4
13.3004	5	0.150419	4
13.3078	5	0.111247	4
13.3151	5	0.113963	4
13.3224	5	0.206012	4
13.3297	5	0.185786	4
13.337	5	0.106394	4
13.3444	5	0.134214	4
13.3517	5	0.134448	4
13.359	5	0.0770402	4
13.3663	5	0.116003	4
13.3736	5	0.0948708	4
13.381	5	0.0902626	4
13.3883	5	0.116868	4
13.3956	5	0.145163	4
13.4029	5	0.0775624	4
13.4102	5	0.200789	4
13.4176	5	0.126178	4
13.4249	5	0.134048	4
13.4322	5	0.134296	4
13.4395	5	0.162232	4
13.4468	5	0.165505	4
13.4542	5	0.135179	4
13.4615	5	0.157886	4
13.4688	5	0.183166	4
13.4761	5	0.14644	4
13.4834	5	0.142491	4
13.4908	5	0.118461	4
13.4981	5	0.172422	4
13.5054	5	0.164794	4
13.5127	5	0.171254	4
13.52	5	0.133228	4
13.5274	5	0.156585	4
13.5347	5	0.120717	4
13.542	5	0.108374	4
13.5493	5	0.0988971	4
13.5566	5	0.125892	4
13.564	5	0.07392	4
13.5713	5	0.0453213	4
13.5786	5	0.0885756	4
13.5859	5	0.106216	4
13.5932	5	0.110254	4
13.6006	5	0.153276	4
13.6079	5	0.149346	4
13.6152	5	0.192712	4
13.6225	5	0.240439	4
13.6298	5	0.22328	4
13.6372	5	0.238542	4
13.6445	5	0.238912	4
13.6518	5	0.278919	4
13.6591	5	0.157207	4
13.6664	5	0.154718	4
13.6738	5	0.14484	4
13.6811	5	0.171564	4
13.6884	5	0.157399	4
13.6957	5	0.214998	4
13.703	5	0.184572	4
13.7104	5	0.158341	4
13.7177	5	0.0759049	4
13.725	5	0.106293	4
13.7323	5	0.123493	4
13.7396	5	0.0745742	4
13.747	5	0.130849	4
13.7543	5	0.118329	4
13.7616	5	0.132875	4
13.7689	5	0.0994182	4
13.7762	5	0.0705804	4
13.7836	5	0.120039	4
13.7909	5	0.117194	4
13.7982	5	0.0733637	4
13.8055	5	0.0850142	4
13.8128	5	0.0878873	4
13.8202	5	0.12169	4
13.8275	5	0.12786	4
13.8348	5	0.142453	4
13.8421	5	0.176989	4
13.8494	5	0.199601	4
13.8568	5	0.193743	4
13.8641	5	0.20493	4
13.8714	5	0.223888	4
13.8787	5	0.233604	4
13.886	5	0.185734	4
13.8934	5	0.174259	4
13.9007	5	0.176347	4
13.908	5	0.189989	4
13.9153	5	0.225524	4
13.9226	5	0.226698	4
13.93	5	0.166771	4
13.9373	5	0.152543	4
13.9446	5	0.161412	4
13.9519	5	0.147907	4
13.9592	5	0.145318	4
13.9666	5	0.141745	4
13.9739	5	0.135669	4
13.9812	5	0.0917447	4
13.9885	5	0.117881	4
13.9958	5	0.123087	4
14.0032	5	0.0934724	4
14.0105	5	0.0459146	4
14.0178	5	0.120322	4
14.0251	5	0.112942	4
14.0324	5	0.0367333	4
14.0398	5	0.0934476	4
14.0471	5	0.096748	4
14.0544	5	0.131565	4
14.0617	5	0.120891	4
14.069	5	0.116737	4
14.0764	5	0.0929825	4
14.0837	5	0.14694	4
14.091	5	0.153458	4
14.0983	5	0.110982	4
14.1056	5	0.0527675	4
14.113	5	0.0549463	4
14.1203	5	0.0713446	4
14.1276	5	0.109612	4
14.1349	5	0.0910626	4
14.1422	5	0.0500085	4
14.1496	5	0.0918905	4
14.1569	5	0.0712841	4
14.1642	5	0.127125	4
14.1715	5	0.135558	4
14.1788	5	0.10227	4
14.1862	5	0.127788	4
14.1935	5	0.0317123	4
14.2008	5	0.0931162	4
14.2081	5	0.0985076	4
14.2154	5	0.0772787	4
14.2228	5	0.113263	4
14.2301	5	0.141785	4
14.2374	5	0.149422	4
14.2447	5	0.143724	4
14.252	5	0.137638	4
14.2594	5	0.107656	4
14.2667	5	0.107682	4
14.274	5	0.125854	4
14.2813	5	0.138957	4
14.2886	5	0.161766	4
14.296	5	0.168831	4
14.3033	5	0.163815	4
14.3106	5	0.141218	4
14.3179	5	0.134405	4
14.3252	5	0.122579	4
14.3326	5	0.109265	4
14.3399	5	0.206197	4
14.3472	5	0.206255	4
14.3545	5	0.187308	4
14.3618	5	0.181371	4
14.3692	5	0.155155	4
14.3765	5	0.188746	4
14.3838	5	0.20704	4
14.3911	5	0.145281	4
14.3984	5	0.149636	4
14.4058	5	0.164835	4
14.4131	5	0.149723	4
14.4204	5	0.117146	4
14.4277	5	0.166491	4
14.435	5	0.162934	4
14.4424	5	0.125095	4
14.4497	5	0.102995	4
14.457	5	0.131795	4
14.4643	5	0.115445	4
14.4716	5	0.150141	4
14.479	5	0.108722	4
14.4863	5	0.132331	4
14.4936	5	0.133012	4
14.5009	5	0.0786174	4
14.5082	5	0.107153	4
14.5156	5	0.0573854	4
14.5229	5	0.0508355	4
14.5302	5	0.0850178	4
14.5375	5	0.0924261	4
14.5448	5	0.0413109	4
14.5522	5	0.0645256	4
14.5595	5	0.122065	4
14.5668	5	0.165156	4
14.5741	5	0.0562706	4
14.5814	5	0.0410481	4
14.5888	5	0.106023	4
14.5961	5	0.0888127	4
14.6034	5	0.11196	4
14.6107	5	0.101266	4
14.618	5	0.0966189	4
14.6254	5	0.126432	4
[truncated: 3,002 more rows]

## Sheet: Ramping=0.1,Initiate=200,dis
N t	0	0.00732	0.01464	0.02196	0.02928	0.0366	0.04392	0.05124	0.05856	0.06588	0.0732	0.08052	0.08784	0.09516	0.10248	0.1098	0.11712	0.12444	0.13176	0.13908	0.1464	0.15372	0.16104	0.16836	0.17568	0.183	0.19032	0.19764	0.20496	0.21228	0.2196	0.22692	0.23424	0.24156	0.24888	0.2562	0.26352	0.27084	0.27816	0.28548	0.2928	0.30012	0.30744	0.31476	0.32208	0.3294	0.33672	0.34404	0.35136
0	1	0.967033	0.967033	0.967033	0.950549	0.923077	0.912088	0.906593	0.89011	0.884615	0.873626	0.868132	0.851648	0.824176	0.807692	0.791209	0.774725	0.774725	0.774725	0.763736	0.758242	0.747253	0.741758	0.741758	0.736264	0.71978	0.692308	0.692308	0.686813	0.67033	0.67033	0.67033	0.67033	0.67033	0.67033	0.67033	0.67033	0.67033	0.648352	0.642857	0.637363	0.631868	0.631868	0.60989	0.60989	0.604396	0.587912	0.582418	0.571429
1	0	0.032967	0.032967	0.032967	0.0494505	0.0769231	0.0879121	0.0879121	0.104396	0.10989	0.120879	0.126374	0.142857	0.17033	0.186813	0.203297	0.21978	0.21978	0.21978	0.230769	0.236264	0.247253	0.247253	0.241758	0.241758	0.258242	0.285714	0.28022	0.285714	0.302198	0.296703	0.291209	0.291209	0.291209	0.285714	0.285714	0.285714	0.28022	0.302198	0.307692	0.313187	0.318681	0.318681	0.340659	0.340659	0.346154	0.362637	0.357143	0.368132
2	0	0	0	0	0	0	0	0.00549451	0.00549451	0.00549451	0.00549451	0.00549451	0.00549451	0.00549451	0.00549451	0.00549451	0.00549451	0.00549451	0.00549451	0.00549451	0.00549451	0.00549451	0.010989	0.0164835	0.021978	0.021978	0.021978	0.0274725	0.0274725	0.0274725	0.032967	0.0384615	0.0384615	0.0384615	0.043956	0.043956	0.043956	0.0494505	0.0494505	0.0494505	0.0494505	0.0494505	0.0494505	0.0494505	0.0494505	0.0494505	0.0494505	0.0604396	0.0604396
3	0	0	0	0	0	0	0	0	0	0	0	0	0	0	0	0	0	0	0	0	0	0	0	0	0	0	0	0	0	0	0	0	0	0	0	0	0	0	0	0	0	0	0	0	0	0	0	0	0
4	0	0	0	0	0	0	0	0	0	0	0	0	0	0	0	0	0	0	0	0	0	0	0	0	0	0	0	0	0	0	0	0	0	0	0	0	0	0	0	0	0	0	0	0	0	0	0	0	0
5	0	0	0	0	0	0	0	0	0	0	0	0	0	0	0	0	0	0	0	0	0	0	0	0	0	0	0	0	0	0	0	0	0	0	0	0	0	0	0	0	0	0	0	0	0	0	0	0	0
6	0	0	0	0	0	0	0	0	0	0	0	0	0	0	0	0	0	0	0	0	0	0	0	0	0	0	0	0	0	0	0	0	0	0	0	0	0	0	0	0	0	0	0	0	0	0	0	0	0
7	0	0	0	0	0	0	0	0	0	0	0	0	0	0	0	0	0	0	0	0	0	0	0	0	0	0	0	0	0	0	0	0	0	0	0	0	0	0	0	0	0	0	0	0	0	0	0	0	0
8	0	0	0	0	0	0	0	0	0	0	0	0	0	0	0	0	0	0	0	0	0	0	0	0	0	0	0	0	0	0	0	0	0	0	0	0	0	0	0	0	0	0	0	0	0	0	0	0	0
9	0	0	0	0	0	0	0	0	0	0	0	0	0	0	0	0	0	0	0	0	0	0	0	0	0	0	0	0	0	0	0	0	0	0	0	0	0	0	0	0	0	0	0	0	0	0	0	0	0
t	0	0.013919	0.027838	0.041757	0.055676	0.069595	0.083514	0.097433	0.111352	0.125271	0.13919	0.153109	0.167028	0.180947	0.194866	0.208785	0.222704	0.236623	0.250542	0.264461	0.27838	0.292299	0.306218	0.320137	0.334056	0.347975	0.361894	0.375813	0.389732	0.403651	0.41757	0.431489	0.445408	0.459327	0.473246	0.487165	0.501084	0.515003	0.528922	0.542841	0.55676	0.570679	0.584598	0.598517	0.612436	0.626355	0.640274	0.654193	0.668112
Nmax	0	0	0	0	0	0	0	0	0	0	0	0	0	0	0	0	0	0	0	0	0	0	0	0	0	0	0	0	0	0	0	0	0	0	0	0	0	0	0	0	0	0	0	0	0	0	0	0	0
[truncated: 4,952 more columns]
