# Supplementary material for: Dynamic and asymmetric colloidal molecules
Source: Nat Commun. 2025 Mar 21;16:2819. doi: 10.1038/s41467-025-58057-1 (PMC11928658; doi:10.1038/s41467-025-58057-1)
Supplement: Supplementary file 9 — Source Data [file 41467_2025_58057_MOESM9_ESM.zip › Source Data/Figure4/Figure4c.xlsx]

## Sheet: Ramping=0.1,Initiate=200
t/tau0	ionic concetration (mM)	zeta(mV)
0	0.467735	4.95
0.1	0.467735	4.95
0.2	0.467735	4.95
0.3	0.467735	4.95
0.4	0.467735	4.95
0.5	0.467735	4.95
0.6	0.467735	4.95
0.7	0.467735	4.95
0.8	0.467735	4.95
0.9	0.467735	4.95
1	0.467735	4.95
1.1	0.467735	4.95
1.2	0.467735	4.95
1.3	0.467735	4.95
1.4	0.467735	4.95
1.5	0.467735	4.95
1.6	0.467735	4.95
1.7	0.467735	4.95
1.8	0.467735	4.95
1.9	0.467735	4.95
2	0.467735	4.95
2.1	0.422867	5.60694
2.2	0.377999	6.33764
2.3	0.333131	7.16077
2.4	0.288263	8.10317
2.5	0.243395	9.20533
2.6	0.198527	10.5327
2.7	0.153659	12.2016
2.8	0.108791	14.4511
2.9	0.0639227	17.9152
3	0.0190546	25.8
3.1	0.0190546	25.8
3.2	0.0190546	25.8
3.3	0.0190546	25.8
3.4	0.0190546	25.8
3.5	0.0190546	25.8
3.6	0.0190546	25.8
3.7	0.0190546	25.8
3.8	0.0190546	25.8
3.9	0.0190546	25.8
4	0.0190546	25.8
4.1	0.0190546	25.8
4.2	0.0190546	25.8
4.3	0.0190546	25.8
4.4	0.0190546	25.8
4.5	0.0190546	25.8
4.6	0.0190546	25.8
4.7	0.0190546	25.8
4.8	0.0190546	25.8
4.9	0.0190546	25.8
5	0.0190546	25.8
5.1	0.0190546	25.8
5.2	0.0190546	25.8
5.3	0.0190546	25.8
5.4	0.0190546	25.8
5.5	0.0190546	25.8
5.6	0.0190546	25.8
5.7	0.0190546	25.8
5.8	0.0190546	25.8
5.9	0.0190546	25.8
6	0.0190546	25.8
6.1	0.0190546	25.8
6.2	0.0190546	25.8
6.3	0.0190546	25.8
6.4	0.0190546	25.8
6.5	0.0190546	25.8
6.6	0.0190546	25.8
6.7	0.0190546	25.8
6.8	0.0190546	25.8
6.9	0.0190546	25.8
7	0.0190546	25.8
7.1	0.0190546	25.8
7.2	0.0190546	25.8
7.3	0.0190546	25.8
7.4	0.0190546	25.8
7.5	0.0190546	25.8
7.6	0.0190546	25.8
7.7	0.0190546	25.8
7.8	0.0190546	25.8
7.9	0.0190546	25.8
8	0.0190546	25.8
8.1	0.0190546	25.8
8.2	0.0190546	25.8
8.3	0.0190546	25.8
8.4	0.0190546	25.8
8.5	0.0190546	25.8
8.6	0.0190546	25.8
8.7	0.0190546	25.8
8.8	0.0190546	25.8
8.9	0.0190546	25.8
9	0.0190546	25.8
9.1	0.0190546	25.8
9.2	0.0190546	25.8
9.3	0.0190546	25.8
9.4	0.0190546	25.8
9.5	0.0190546	25.8
9.6	0.0190546	25.8
9.7	0.0190546	25.8
9.8	0.0190546	25.8
9.9	0.0190546	25.8
10	0.0190546	25.8
10.1	0.0190546	25.8
10.2	0.0190546	25.8
10.3	0.0190546	25.8
10.4	0.0190546	25.8
10.5	0.0190546	25.8
10.6	0.0190546	25.8
10.7	0.0190546	25.8
10.8	0.0190546	25.8
10.9	0.0190546	25.8
11	0.0190546	25.8
11.1	0.0190546	25.8
11.2	0.0190546	25.8
11.3	0.0190546	25.8
11.4	0.0190546	25.8
11.5	0.0190546	25.8
11.6	0.0190546	25.8
11.7	0.0190546	25.8
11.8	0.0190546	25.8
11.9	0.0190546	25.8
12	0.0190546	25.8
12.1	0.0190546	25.8
12.2	0.0190546	25.8
12.3	0.0190546	25.8
12.4	0.0190546	25.8
12.5	0.0190546	25.8
12.6	0.0190546	25.8
12.7	0.0190546	25.8
12.8	0.0190546	25.8
12.9	0.0190546	25.8
13	0.0190546	25.8
13.1	0.0190546	25.8
13.2	0.0190546	25.8
13.3	0.0190546	25.8
13.4	0.0190546	25.8
13.5	0.0190546	25.8
13.6	0.0190546	25.8
13.7	0.0190546	25.8
13.8	0.0190546	25.8
13.9	0.0190546	25.8
14	0.0190546	25.8
14.1	0.0190546	25.8
14.2	0.0190546	25.8
14.3	0.0190546	25.8
14.4	0.0190546	25.8
14.5	0.0190546	25.8
14.6	0.0190546	25.8
14.7	0.0190546	25.8
14.8	0.0190546	25.8
14.9	0.0190546	25.8
15	0.0190546	25.8
15.1	0.0190546	25.8
15.2	0.0190546	25.8
15.3	0.0190546	25.8
15.4	0.0190546	25.8
15.5	0.0190546	25.8
15.6	0.0190546	25.8
15.7	0.0190546	25.8
15.8	0.0190546	25.8
15.9	0.0190546	25.8
16	0.0190546	25.8
16.1	0.0190546	25.8
16.2	0.0190546	25.8
16.3	0.0190546	25.8
16.4	0.0190546	25.8
16.5	0.0190546	25.8
16.6	0.0190546	25.8
16.7	0.0190546	25.8
16.8	0.0190546	25.8
16.9	0.0190546	25.8
17	0.0190546	25.8
17.1	0.0190546	25.8
17.2	0.0190546	25.8
17.3	0.0190546	25.8
17.4	0.0190546	25.8
17.5	0.0190546	25.8
17.6	0.0190546	25.8
17.7	0.0190546	25.8
17.8	0.0190546	25.8
17.9	0.0190546	25.8
18	0.0190546	25.8
18.1	0.0190546	25.8
18.2	0.0190546	25.8
18.3	0.0190546	25.8
18.4	0.0190546	25.8
18.5	0.0190546	25.8
18.6	0.0190546	25.8
18.7	0.0190546	25.8
18.8	0.0190546	25.8
18.9	0.0190546	25.8
19	0.0190546	25.8
19.1	0.0190546	25.8
19.2	0.0190546	25.8
19.3	0.0190546	25.8
19.4	0.0190546	25.8
19.5	0.0190546	25.8
19.6	0.0190546	25.8
19.7	0.0190546	25.8
19.8	0.0190546	25.8
19.9	0.0190546	25.8
20	0.0190546	25.8
20.1	0.0190546	25.8
20.2	0.0190546	25.8
20.3	0.0190546	25.8
20.4	0.0190546	25.8
20.5	0.0190546	25.8
20.6	0.0190546	25.8
20.7	0.0190546	25.8
20.8	0.0190546	25.8
20.9	0.0190546	25.8
21	0.0190546	25.8
21.1	0.0190546	25.8
21.2	0.0190546	25.8
21.3	0.0190546	25.8
21.4	0.0190546	25.8
21.5	0.0190546	25.8
21.6	0.0190546	25.8
21.7	0.0190546	25.8
21.8	0.0190546	25.8
21.9	0.0190546	25.8
22	0.0190546	25.8
22.1	0.0190546	25.8
22.2	0.0190546	25.8
22.3	0.0190546	25.8
22.4	0.0190546	25.8
22.5	0.0190546	25.8
22.6	0.0190546	25.8
22.7	0.0190546	25.8
22.8	0.0190546	25.8
22.9	0.0190546	25.8
23	0.0190546	25.8
23.1	0.0190546	25.8
23.2	0.0190546	25.8
23.3	0.0190546	25.8
23.4	0.0190546	25.8
23.5	0.0190546	25.8
23.6	0.0190546	25.8
23.7	0.0190546	25.8
23.8	0.0190546	25.8
23.9	0.0190546	25.8
24	0.0190546	25.8
24.1	0.0190546	25.8
24.2	0.0190546	25.8
24.3	0.0190546	25.8
24.4	0.0190546	25.8
24.5	0.0190546	25.8
24.6	0.0190546	25.8
24.7	0.0190546	25.8
24.8	0.0190546	25.8
24.9	0.0190546	25.8
25	0.0190546	25.8
25.1	0.0190546	25.8
25.2	0.0190546	25.8
25.3	0.0190546	25.8
25.4	0.0190546	25.8
25.5	0.0190546	25.8
25.6	0.0190546	25.8
25.7	0.0190546	25.8
25.8	0.0190546	25.8
25.9	0.0190546	25.8
26	0.0190546	25.8
26.1	0.0190546	25.8
26.2	0.0190546	25.8
26.3	0.0190546	25.8
26.4	0.0190546	25.8
26.5	0.0190546	25.8
26.6	0.0190546	25.8
26.7	0.0190546	25.8
26.8	0.0190546	25.8
26.9	0.0190546	25.8
27	0.0190546	25.8
27.1	0.0190546	25.8
27.2	0.0190546	25.8
27.3	0.0190546	25.8
27.4	0.0190546	25.8
27.5	0.0190546	25.8
27.6	0.0190546	25.8
27.7	0.0190546	25.8
27.8	0.0190546	25.8
27.9	0.0190546	25.8
28	0.0190546	25.8
28.1	0.0190546	25.8
28.2	0.0190546	25.8
28.3	0.0190546	25.8
28.4	0.0190546	25.8
28.5	0.0190546	25.8
28.6	0.0190546	25.8
28.7	0.0190546	25.8
28.8	0.0190546	25.8
28.9	0.0190546	25.8
29	0.0190546	25.8
29.1	0.0190546	25.8
29.2	0.0190546	25.8
29.3	0.0190546	25.8
29.4	0.0190546	25.8
29.5	0.0190546	25.8
29.6	0.0190546	25.8
29.7	0.0190546	25.8
29.8	0.0190546	25.8
29.9	0.0190546	25.8
30	0.0190546	25.8

## Sheet: Ramping=0.01,Initiate=200
t/tau0	ionic concetration (mM)	zeta(mV)
0	0.467735	4.95
0.1	0.467735	4.95
0.2	0.467735	4.95
0.3	0.467735	4.95
0.4	0.467735	4.95
0.5	0.467735	4.95
0.6	0.467735	4.95
0.7	0.467735	4.95
0.8	0.467735	4.95
0.9	0.467735	4.95
1	0.467735	4.95
1.1	0.467735	4.95
1.2	0.467735	4.95
1.3	0.467735	4.95
1.4	0.467735	4.95
1.5	0.467735	4.95
1.6	0.467735	4.95
1.7	0.467735	4.95
1.8	0.467735	4.95
1.9	0.467735	4.95
2	0.467735	4.95
2.1	0.464744	4.99179
2.2	0.461753	5.03386
2.3	0.458762	5.0762
2.4	0.45577	5.11881
2.5	0.452779	5.1617
2.6	0.449788	5.20488
2.7	0.446797	5.24835
2.8	0.443806	5.29211
2.9	0.440814	5.33616
3	0.437823	5.38052
3.1	0.434832	5.42518
3.2	0.431841	5.47015
3.3	0.428849	5.51543
3.4	0.425858	5.56102
3.5	0.422867	5.60694
3.6	0.419876	5.65319
3.7	0.416885	5.69976
3.8	0.413893	5.74667
3.9	0.410902	5.79392
4	0.407911	5.84152
4.1	0.40492	5.88946
4.2	0.401929	5.93777
4.3	0.398937	5.98643
4.4	0.395946	6.03546
4.5	0.392955	6.08486
4.6	0.389964	6.13463
4.7	0.386973	6.1848
4.8	0.383981	6.23535
4.9	0.38099	6.28629
5	0.377999	6.33764
5.1	0.375008	6.38939
5.2	0.372017	6.44156
5.3	0.369025	6.49416
5.4	0.366034	6.54717
5.5	0.363043	6.60063
5.6	0.360052	6.65452
5.7	0.357061	6.70887
5.8	0.354069	6.76367
5.9	0.351078	6.81894
6	0.348087	6.87468
6.1	0.345096	6.9309
6.2	0.342105	6.98762
6.3	0.339113	7.04483
6.4	0.336122	7.10254
6.5	0.333131	7.16077
6.6	0.33014	7.21953
6.7	0.327149	7.27882
6.8	0.324157	7.33866
6.9	0.321166	7.39905
7	0.318175	7.46001
7.1	0.315184	7.52154
7.2	0.312193	7.58366
7.3	0.309201	7.64638
7.4	0.30621	7.70971
7.5	0.303219	7.77366
7.6	0.300228	7.83824
7.7	0.297237	7.90347
7.8	0.294245	7.96936
7.9	0.291254	8.03592
8	0.288263	8.10317
8.1	0.285272	8.17112
8.2	0.282281	8.23979
8.3	0.279289	8.30919
8.4	0.276298	8.37933
8.5	0.273307	8.45024
8.6	0.270316	8.52193
8.7	0.267325	8.59442
8.8	0.264333	8.66772
8.9	0.261342	8.74186
9	0.258351	8.81685
9.1	0.25536	8.89271
9.2	0.252368	8.96947
9.3	0.249377	9.04715
9.4	0.246386	9.12576
9.5	0.243395	9.20533
9.6	0.240404	9.28588
9.7	0.237412	9.36745
9.8	0.234421	9.45004
9.9	0.23143	9.5337
10	0.228439	9.61845
10.1	0.225448	9.70431
10.2	0.222456	9.79132
10.3	0.219465	9.87951
10.4	0.216474	9.96891
10.5	0.213483	10.0596
10.6	0.210492	10.1515
10.7	0.2075	10.2447
10.8	0.204509	10.3393
10.9	0.201518	10.4353
11	0.198527	10.5327
11.1	0.195536	10.6316
11.2	0.192544	10.732
11.3	0.189553	10.834
11.4	0.186562	10.9377
11.5	0.183571	11.0429
11.6	0.18058	11.15
11.7	0.177588	11.2588
11.8	0.174597	11.3694
11.9	0.171606	11.482
12	0.168615	11.5966
12.1	0.165624	11.7132
12.2	0.162632	11.8319
12.3	0.159641	11.9528
12.4	0.15665	12.076
12.5	0.153659	12.2016
12.6	0.150668	12.3297
12.7	0.147676	12.4603
12.8	0.144685	12.5936
12.9	0.141694	12.7297
13	0.138703	12.8687
13.1	0.135712	13.0107
13.2	0.13272	13.1559
13.3	0.129729	13.3044
13.4	0.126738	13.4564
13.5	0.123747	13.612
13.6	0.120756	13.7714
13.7	0.117764	13.9348
13.8	0.114773	14.1024
13.9	0.111782	14.2744
14	0.108791	14.4511
14.1	0.1058	14.6327
14.2	0.102808	14.8196
14.3	0.0998171	15.0119
14.4	0.0968259	15.2101
14.5	0.0938347	15.4145
14.6	0.0908435	15.6256
14.7	0.0878523	15.8437
14.8	0.0848611	16.0694
14.9	0.0818699	16.3031
15	0.0788787	16.5456
15.1	0.0758875	16.7974
15.2	0.0728963	17.0594
15.3	0.0699051	17.3324
15.4	0.0669139	17.6173
15.5	0.0639227	17.9152
15.6	0.0609315	18.2274
15.7	0.0579403	18.5553
15.8	0.054949	18.9006
15.9	0.0519578	19.2652
16	0.0489666	19.6515
16.1	0.0459754	20.0621
16.2	0.0429842	20.5004
16.3	0.039993	20.9702
16.4	0.0370018	21.4767
16.5	0.0340106	22.0258
16.6	0.0310194	22.6255
16.7	0.0280282	23.2861
16.8	0.025037	24.0213
16.9	0.0220458	24.8501
17	0.0190546	25.8
17.1	0.0190546	25.8
17.2	0.0190546	25.8
17.3	0.0190546	25.8
17.4	0.0190546	25.8
17.5	0.0190546	25.8
17.6	0.0190546	25.8
17.7	0.0190546	25.8
17.8	0.0190546	25.8
17.9	0.0190546	25.8
18	0.0190546	25.8
18.1	0.0190546	25.8
18.2	0.0190546	25.8
18.3	0.0190546	25.8
18.4	0.0190546	25.8
18.5	0.0190546	25.8
18.6	0.0190546	25.8
18.7	0.0190546	25.8
18.8	0.0190546	25.8
18.9	0.0190546	25.8
19	0.0190546	25.8
19.1	0.0190546	25.8
19.2	0.0190546	25.8
19.3	0.0190546	25.8
19.4	0.0190546	25.8
19.5	0.0190546	25.8
19.6	0.0190546	25.8
19.7	0.0190546	25.8
19.8	0.0190546	25.8
19.9	0.0190546	25.8
20	0.0190546	25.8
20.1	0.0190546	25.8
20.2	0.0190546	25.8
20.3	0.0190546	25.8
20.4	0.0190546	25.8
20.5	0.0190546	25.8
20.6	0.0190546	25.8
20.7	0.0190546	25.8
20.8	0.0190546	25.8
20.9	0.0190546	25.8
21	0.0190546	25.8
21.1	0.0190546	25.8
21.2	0.0190546	25.8
21.3	0.0190546	25.8
21.4	0.0190546	25.8
21.5	0.0190546	25.8
21.6	0.0190546	25.8
21.7	0.0190546	25.8
21.8	0.0190546	25.8
21.9	0.0190546	25.8
22	0.0190546	25.8
22.1	0.0190546	25.8
22.2	0.0190546	25.8
22.3	0.0190546	25.8
22.4	0.0190546	25.8
22.5	0.0190546	25.8
22.6	0.0190546	25.8
22.7	0.0190546	25.8
22.8	0.0190546	25.8
22.9	0.0190546	25.8
23	0.0190546	25.8
23.1	0.0190546	25.8
23.2	0.0190546	25.8
23.3	0.0190546	25.8
23.4	0.0190546	25.8
23.5	0.0190546	25.8
23.6	0.0190546	25.8
23.7	0.0190546	25.8
23.8	0.0190546	25.8
23.9	0.0190546	25.8
24	0.0190546	25.8
24.1	0.0190546	25.8
24.2	0.0190546	25.8
24.3	0.0190546	25.8
24.4	0.0190546	25.8
24.5	0.0190546	25.8
24.6	0.0190546	25.8
24.7	0.0190546	25.8
24.8	0.0190546	25.8
24.9	0.0190546	25.8
25	0.0190546	25.8
25.1	0.0190546	25.8
25.2	0.0190546	25.8
25.3	0.0190546	25.8
25.4	0.0190546	25.8
25.5	0.0190546	25.8
25.6	0.0190546	25.8
25.7	0.0190546	25.8
25.8	0.0190546	25.8
25.9	0.0190546	25.8
26	0.0190546	25.8
26.1	0.0190546	25.8
26.2	0.0190546	25.8
26.3	0.0190546	25.8
26.4	0.0190546	25.8
26.5	0.0190546	25.8
26.6	0.0190546	25.8
26.7	0.0190546	25.8
26.8	0.0190546	25.8
26.9	0.0190546	25.8
27	0.0190546	25.8
27.1	0.0190546	25.8
27.2	0.0190546	25.8
27.3	0.0190546	25.8
27.4	0.0190546	25.8
27.5	0.0190546	25.8
27.6	0.0190546	25.8
27.7	0.0190546	25.8
27.8	0.0190546	25.8
27.9	0.0190546	25.8
28	0.0190546	25.8
28.1	0.0190546	25.8
28.2	0.0190546	25.8
28.3	0.0190546	25.8
28.4	0.0190546	25.8
28.5	0.0190546	25.8
28.6	0.0190546	25.8
28.7	0.0190546	25.8
28.8	0.0190546	25.8
28.9	0.0190546	25.8
29	0.0190546	25.8
29.1	0.0190546	25.8
29.2	0.0190546	25.8
29.3	0.0190546	25.8
29.4	0.0190546	25.8
29.5	0.0190546	25.8
29.6	0.0190546	25.8
29.7	0.0190546	25.8
29.8	0.0190546	25.8
29.9	0.0190546	25.8
30	0.0190546	25.8

## Sheet: Ramping=0.01,Initiate=2000
t/tau0	ionic concetration (mM)	zeta(mV)
0	0.467735	4.95
0.1	0.467735	4.95
0.2	0.467735	4.95
0.3	0.467735	4.95
0.4	0.467735	4.95
0.5	0.467735	4.95
0.6	0.467735	4.95
0.7	0.467735	4.95
0.8	0.467735	4.95
0.9	0.467735	4.95
1	0.467735	4.95
1.1	0.467735	4.95
1.2	0.467735	4.95
1.3	0.467735	4.95
1.4	0.467735	4.95
1.5	0.467735	4.95
1.6	0.467735	4.95
1.7	0.467735	4.95
1.8	0.467735	4.95
1.9	0.467735	4.95
2	0.467735	4.95
2.1	0.467735	4.95
2.2	0.467735	4.95
2.3	0.467735	4.95
2.4	0.467735	4.95
2.5	0.467735	4.95
2.6	0.467735	4.95
2.7	0.467735	4.95
2.8	0.467735	4.95
2.9	0.467735	4.95
3	0.467735	4.95
3.1	0.467735	4.95
3.2	0.467735	4.95
3.3	0.467735	4.95
3.4	0.467735	4.95
3.5	0.467735	4.95
3.6	0.467735	4.95
3.7	0.467735	4.95
3.8	0.467735	4.95
3.9	0.467735	4.95
4	0.467735	4.95
4.1	0.467735	4.95
4.2	0.467735	4.95
4.3	0.467735	4.95
4.4	0.467735	4.95
4.5	0.467735	4.95
4.6	0.467735	4.95
4.7	0.467735	4.95
4.8	0.467735	4.95
4.9	0.467735	4.95
5	0.467735	4.95
5.1	0.467735	4.95
5.2	0.467735	4.95
5.3	0.467735	4.95
5.4	0.467735	4.95
5.5	0.467735	4.95
5.6	0.467735	4.95
5.7	0.467735	4.95
5.8	0.467735	4.95
5.9	0.467735	4.95
6	0.467735	4.95
6.1	0.467735	4.95
6.2	0.467735	4.95
6.3	0.467735	4.95
6.4	0.467735	4.95
6.5	0.467735	4.95
6.6	0.467735	4.95
6.7	0.467735	4.95
6.8	0.467735	4.95
6.9	0.467735	4.95
7	0.467735	4.95
7.1	0.467735	4.95
7.2	0.467735	4.95
7.3	0.467735	4.95
7.4	0.467735	4.95
7.5	0.467735	4.95
7.6	0.467735	4.95
7.7	0.467735	4.95
7.8	0.467735	4.95
7.9	0.467735	4.95
8	0.467735	4.95
8.1	0.467735	4.95
8.2	0.467735	4.95
8.3	0.467735	4.95
8.4	0.467735	4.95
8.5	0.467735	4.95
8.6	0.467735	4.95
8.7	0.467735	4.95
8.8	0.467735	4.95
8.9	0.467735	4.95
9	0.467735	4.95
9.1	0.467735	4.95
9.2	0.467735	4.95
9.3	0.467735	4.95
9.4	0.467735	4.95
9.5	0.467735	4.95
9.6	0.467735	4.95
9.7	0.467735	4.95
9.8	0.467735	4.95
9.9	0.467735	4.95
10	0.467735	4.95
10.1	0.467735	4.95
10.2	0.467735	4.95
10.3	0.467735	4.95
10.4	0.467735	4.95
10.5	0.467735	4.95
10.6	0.467735	4.95
10.7	0.467735	4.95
10.8	0.467735	4.95
10.9	0.467735	4.95
11	0.467735	4.95
11.1	0.467735	4.95
11.2	0.467735	4.95
11.3	0.467735	4.95
11.4	0.467735	4.95
11.5	0.467735	4.95
11.6	0.467735	4.95
11.7	0.467735	4.95
11.8	0.467735	4.95
11.9	0.467735	4.95
12	0.467735	4.95
12.1	0.467735	4.95
12.2	0.467735	4.95
12.3	0.467735	4.95
12.4	0.467735	4.95
12.5	0.467735	4.95
12.6	0.467735	4.95
12.7	0.467735	4.95
12.8	0.467735	4.95
12.9	0.467735	4.95
13	0.467735	4.95
13.1	0.467735	4.95
13.2	0.467735	4.95
13.3	0.467735	4.95
13.4	0.467735	4.95
13.5	0.467735	4.95
13.6	0.467735	4.95
13.7	0.467735	4.95
13.8	0.467735	4.95
13.9	0.467735	4.95
14	0.467735	4.95
14.1	0.464744	4.99179
14.2	0.461753	5.03386
14.3	0.458762	5.0762
14.4	0.45577	5.11881
14.5	0.452779	5.1617
14.6	0.449788	5.20488
14.7	0.446797	5.24835
14.8	0.443806	5.29211
14.9	0.440814	5.33616
15	0.437823	5.38052
15.1	0.434832	5.42518
15.2	0.431841	5.47015
15.3	0.428849	5.51543
15.4	0.425858	5.56102
15.5	0.422867	5.60694
15.6	0.419876	5.65319
15.7	0.416885	5.69976
15.8	0.413893	5.74667
15.9	0.410902	5.79392
16	0.407911	5.84152
16.1	0.40492	5.88946
16.2	0.401929	5.93777
16.3	0.398937	5.98643
16.4	0.395946	6.03546
16.5	0.392955	6.08486
16.6	0.389964	6.13463
16.7	0.386973	6.1848
16.8	0.383981	6.23535
16.9	0.38099	6.28629
17	0.377999	6.33764
17.1	0.375008	6.38939
17.2	0.372017	6.44156
17.3	0.369025	6.49416
17.4	0.366034	6.54717
17.5	0.363043	6.60063
17.6	0.360052	6.65452
17.7	0.357061	6.70887
17.8	0.354069	6.76367
17.9	0.351078	6.81894
18	0.348087	6.87468
18.1	0.345096	6.9309
18.2	0.342105	6.98762
18.3	0.339113	7.04483
18.4	0.336122	7.10254
18.5	0.333131	7.16077
18.6	0.33014	7.21953
18.7	0.327149	7.27882
18.8	0.324157	7.33866
18.9	0.321166	7.39905
19	0.318175	7.46001
19.1	0.315184	7.52154
19.2	0.312193	7.58366
19.3	0.309201	7.64638
19.4	0.30621	7.70971
19.5	0.303219	7.77366
19.6	0.300228	7.83824
19.7	0.297237	7.90347
19.8	0.294245	7.96936
19.9	0.291254	8.03592
20	0.288263	8.10317
20.1	0.285272	8.17112
20.2	0.282281	8.23979
20.3	0.279289	8.30919
20.4	0.276298	8.37933
20.5	0.273307	8.45024
20.6	0.270316	8.52193
20.7	0.267325	8.59442
20.8	0.264333	8.66772
20.9	0.261342	8.74186
21	0.258351	8.81685
21.1	0.25536	8.89271
21.2	0.252368	8.96947
21.3	0.249377	9.04715
21.4	0.246386	9.12576
21.5	0.243395	9.20533
21.6	0.240404	9.28588
21.7	0.237412	9.36745
21.8	0.234421	9.45004
21.9	0.23143	9.5337
22	0.228439	9.61845
22.1	0.225448	9.70431
22.2	0.222456	9.79132
22.3	0.219465	9.87951
22.4	0.216474	9.96891
22.5	0.213483	10.0596
22.6	0.210492	10.1515
22.7	0.2075	10.2447
22.8	0.204509	10.3393
22.9	0.201518	10.4353
23	0.198527	10.5327
23.1	0.195536	10.6316
23.2	0.192544	10.732
23.3	0.189553	10.834
23.4	0.186562	10.9377
23.5	0.183571	11.0429
23.6	0.18058	11.15
23.7	0.177588	11.2588
23.8	0.174597	11.3694
23.9	0.171606	11.482
24	0.168615	11.5966
24.1	0.165624	11.7132
24.2	0.162632	11.8319
24.3	0.159641	11.9528
24.4	0.15665	12.076
24.5	0.153659	12.2016
24.6	0.150668	12.3297
24.7	0.147676	12.4603
24.8	0.144685	12.5936
24.9	0.141694	12.7297
25	0.138703	12.8687
25.1	0.135712	13.0107
25.2	0.13272	13.1559
25.3	0.129729	13.3044
25.4	0.126738	13.4564
25.5	0.123747	13.612
25.6	0.120756	13.7714
25.7	0.117764	13.9348
25.8	0.114773	14.1024
25.9	0.111782	14.2744
26	0.108791	14.4511
26.1	0.1058	14.6327
26.2	0.102808	14.8196
26.3	0.0998171	15.0119
26.4	0.0968259	15.2101
26.5	0.0938347	15.4145
26.6	0.0908435	15.6256
26.7	0.0878523	15.8437
26.8	0.0848611	16.0694
26.9	0.0818699	16.3031
27	0.0788787	16.5456
27.1	0.0758875	16.7974
27.2	0.0728963	17.0594
27.3	0.0699051	17.3324
27.4	0.0669139	17.6173
27.5	0.0639227	17.9152
27.6	0.0609315	18.2274
27.7	0.0579403	18.5553
27.8	0.054949	18.9006
27.9	0.0519578	19.2652
28	0.0489666	19.6515
28.1	0.0459754	20.0621
28.2	0.0429842	20.5004
28.3	0.039993	20.9702
28.4	0.0370018	21.4767
28.5	0.0340106	22.0258
28.6	0.0310194	22.6255
28.7	0.0280282	23.2861
28.8	0.025037	24.0213
28.9	0.0220458	24.8501
29	0.0190546	25.8
29.1	0.0190546	25.8
29.2	0.0190546	25.8
29.3	0.0190546	25.8
29.4	0.0190546	25.8
29.5	0.0190546	25.8
29.6	0.0190546	25.8
29.7	0.0190546	25.8
29.8	0.0190546	25.8
29.9	0.0190546	25.8
30	0.0190546	25.8
