# Supplementary material for: Dynamic and asymmetric colloidal molecules
Source: Nat Commun. 2025 Mar 21;16:2819. doi: 10.1038/s41467-025-58057-1 (PMC11928658; doi:10.1038/s41467-025-58057-1)
Supplement: Supplementary file 9 — Source Data [file 41467_2025_58057_MOESM9_ESM.zip › Source Data/FigureS1/FigureS1a.xlsx]

## Sheet: 4
1	25.967
1.1265	25.5
1.2	25.2224
1.4	25.1924
1.52837	25.5
1.6	25.6812
1.67256	26
1.78147	26.5
1.8	26.5884
1.86662	27
1.94471	27.5
2	27.8662
2.01737	28
2.08042	28.5
2.14158	29
2.2	29.4916
2.2009	29.5
2.25352	30
2.30474	30.5
2.35466	31
2.4	31.4657
2.40314	31.5
2.44779	32
2.49139	32.5
2.53399	33
2.57566	33.5
2.6	33.7985
2.61575	34
2.65401	34.5
2.69146	35

## Sheet: 5
1	19.4937
1.12828	19
1.2	18.7171
1.37879	18.5
1.4	18.474
1.44048	18.5
1.6	18.6104
1.78406	19
1.8	19.0361
1.94026	19.5
2	19.7099
2.06766	20
2.17821	20.5
2.2	20.6033
2.27451	21
2.36404	21.5
2.4	21.7096
2.4464	22
2.52308	22.5
2.59659	23
2.6	23.024
2.66472	23.5
2.73015	24
2.79319	24.5
2.8	24.5558
2.85292	25
2.91048	25.5
2.96613	26
3	26.3139
3.01984	26.5
3.0716	27
3.12177	27.5
3.17047	28
3.2	28.3118
3.21777	28.5
3.26375	29
3.30845	29.5
3.35195	30
3.39431	30.5
3.4	30.5687
3.43583	31
3.47633	31.5
3.51583	32
3.55436	32.5
3.59198	33
3.6	33.1088
3.62908	33.5
3.66541	34
3.70091	34.5
3.73563	35

## Sheet: 6
1	15.2321
1.06051	15
1.18852	14.5
1.2	14.4551
1.4	14.1041
1.6	14.038
1.8	14.1889
1.99539	14.5
2	14.508
2.2	14.9787
2.20758	15
2.37349	15.5
2.4	15.5857
2.5159	16
2.6	16.3215
2.64387	16.5
2.75975	17
2.8	17.1838
2.86683	17.5
2.96675	18
3	18.175
3.06066	18.5
3.14936	19
3.2	19.2996
3.23368	19.5
3.31407	20
3.3907	20.5
3.4	20.5631
3.46462	21
3.53542	21.5
3.6	21.9758
3.60331	22
3.66951	22.5
3.7331	23
3.79426	23.5
3.8	23.5485
3.85429	24
3.91227	24.5
3.96822	25
4	25.2934
4.0228	25.5
4.07632	26
4.12809	26.5
4.17823	27
4.2	27.2234
4.22754	27.5
4.27591	28
4.32286	28.5
4.36845	29
4.4	29.3556
4.41312	29.5
4.45742	30
4.50051	30.5
4.54247	31
4.58333	31.5
4.6	31.7089
4.62383	32
4.66379	32.5
4.70277	33
4.74081	33.5
4.77795	34
4.8	34.3036
4.81465	34.5
4.85117	35

## Sheet: 7
1	12.2099
1.05639	12
1.18935	11.5
1.2	11.4602
1.4	11.0558
1.46277	11
1.6	10.8789
1.8	10.8642
2	10.9737
2.02613	11
2.2	11.1924
2.4	11.4962
2.40214	11.5
2.6	11.8878
2.65108	12
2.8	12.3556
2.85636	12.5
3	12.8985
3.03504	13
3.19514	13.5
3.2	13.5162
3.34147	14
3.4	14.2148
3.47691	14.5
3.6	14.9886
3.60287	15
3.72191	15.5
3.8	15.8496
3.83381	16
3.94027	16.5
4	16.7967
4.04139	17
4.13816	17.5
4.2	17.8367
4.23046	18
4.31955	18.5
4.4	18.9751
4.40429	19
4.48716	19.5
4.56616	20
4.6	20.2231
4.64287	20.5
4.71722	21
4.78844	21.5
4.8	21.584
4.85852	22
4.92617	22.5
4.99121	23
5	23.0697
5.05553	23.5
5.11777	24
5.17782	24.5
5.2	24.6906
5.23693	25
5.29473	25.5
5.35065	26
5.4	26.4556
5.40493	26.5
5.45904	27
5.51149	27.5
5.56239	28
5.6	28.3801
5.61218	28.5
5.6617	29
5.70984	29.5
5.75666	30
5.8	30.4754
5.80231	30.5
5.84808	31
5.89267	31.5
5.93614	32
5.97853	32.5
6	32.7591
6.02051	33
6.06214	33.5
6.10279	34
6.14251	34.5
6.18133	35

## Sheet: 8
1	9.9331
1.12346	9.5
1.2	9.23218
1.31003	9
1.4	8.81194
1.6	8.57317
1.73292	8.5
1.8	8.46377
2	8.45173
2.15778	8.5
2.2	8.51442
2.4	8.64437
2.6	8.82682
2.7545	9
2.8	9.05643
3	9.33639
3.10624	9.5
3.2	9.65868
3.38873	10
3.4	10.0223
3.6	10.4331
3.6316	10.5
3.8	10.8878
3.84777	11
4	11.3873
4.04383	11.5
4.2	11.9334
4.22391	12
4.39095	12.5
4.4	12.529
4.54757	13
4.6	13.1793
4.69454	13.5
4.8	13.8822
4.83283	14
4.96419	14.5
5	14.6445
5.08934	15
5.2	15.4676
5.20778	15.5
5.32214	16
5.4	16.36
5.4308	16.5
5.53566	17
5.6	17.3227
5.63601	17.5
5.73307	18
5.8	18.3616
5.82613	18.5
5.91669	19
6	19.4818
6.00322	19.5
6.08829	20
6.16973	20.5
6.2	20.6929
6.24921	21
6.32636	21.5
6.4	21.9965
6.40053	22
6.47396	22.5
6.54469	23
6.6	23.405
6.61327	23.5
6.681	24
6.74644	24.5
6.8	24.9229
6.80999	25
6.87297	25.5
6.93396	26
6.99308	26.5
7	26.56
7.05185	27
7.10908	27.5
7.16467	28
7.2	28.3265
7.21921	28.5
7.27321	29
7.32575	29.5
7.3769	30
7.4	30.2313
7.42747	30.5
7.47736	31
7.52602	31.5
7.57348	32
7.6	32.2858
7.62034	32.5
7.6668	33
7.71218	33.5
7.75653	34
7.79988	34.5
7.8	34.5014
7.84342	35

## Sheet: 9
1	8.12495
1.03785	8
1.19235	7.5
1.2	7.47601
1.4	7.06604
1.4502	7
1.6	6.80773
1.8	6.65023
2	6.56676
2.2	6.54188
2.4	6.56448
2.6	6.62629
2.8	6.72095
3	6.84354
3.2	6.99014
3.21217	7
3.4	7.1697
3.6	7.36974
3.72135	7.5
3.8	7.59359
4	7.84361
4.1195	8
4.2	8.11608
4.4	8.41373
4.45666	8.5
4.6	8.73907
4.75285	9
4.8	9.08779
5	9.46485
5.01852	9.5
5.2	9.87375
5.26087	10
5.4	10.312
5.4836	10.5
5.6	10.782
5.69004	11
5.8	11.2859
5.88263	11.5
6	11.8257
6.06319	12
6.2	12.4031
6.23314	12.5
6.39373	13
6.4	13.0207
6.54677	13.5
6.6	13.6845
6.69209	14
6.8	14.3917
6.83022	14.5
6.96264	15
7	15.1486
7.08965	15.5
7.2	15.9561
7.21079	16
7.3282	16.5
7.4	16.8213
7.44059	17
7.54921	17.5
7.6	17.7445
7.654	18
7.75522	18.5
7.8	18.7305
7.85327	19
7.9482	19.5
8	19.7838
8.04017	20
8.12969	20.5
8.2	20.9084
8.21607	21
8.3009	21.5
8.38256	22
8.4	22.1103
8.46283	22.5
8.5407	23
8.6	23.3939
8.61628	23.5
8.6908	24
8.76287	24.5
8.8	24.7654
8.83347	25
8.90277	25.5
8.96995	26
9	26.2299
9.03601	26.5
9.10088	27
9.16389	27.5
9.2	27.7942
9.22577	28
9.28683	28.5
9.34625	29
9.4	29.4645
9.40419	29.5
9.46196	30
9.51825	30.5
9.57314	31
9.6	31.2504
9.62734	31.5
9.6809	32
9.73319	32.5
9.78427	33
9.8	33.1573
9.83502	33.5
9.88502	34
9.93391	34.5
9.98174	35

## Sheet: 10
1	6.60845
1.03597	6.5
1.2	6.02406
1.21215	6
1.4	5.64045
1.50583	5.5
1.6	5.37916
1.8	5.20343
2	5.08536
2.2	5.01191
2.26473	5
2.4	4.97606
2.6	4.9684
2.8	4.98349
2.89767	5
3	5.01942
3.2	5.07491
3.4	5.14635
3.6	5.23192
3.8	5.33012
4	5.43973
4.10201	5.5
4.2	5.56492
4.4	5.70575
4.6	5.85612
4.78126	6
4.8	6.01658
5	6.19803
5.2	6.38772
5.31501	6.5
5.4	6.5919
5.6	6.81279
5.76482	7
5.8	7.04402
6	7.29664
6.15752	7.5
6.2	7.56008
6.4	7.84482
6.50766	8
6.6	8.14508
6.8	8.46216
6.82384	8.5
7	8.80329
7.11353	9
7.2	9.16197
7.37996	9.5
7.4	9.54055
7.6	9.94419
7.62772	10
7.8	10.3724
7.8592	10.5
8	10.8249
8.07624	11
8.2	11.3035
8.28066	11.5
8.4	11.8097
8.4739	12
8.6	12.3451
8.65713	12.5
8.8	12.9109
8.83129	13
8.99724	13.5
9	13.5088
9.1565	14
9.2	14.144
9.30883	14.5
9.4	14.8141
9.45467	15
9.59453	15.5
9.6	15.5205
9.73004	16
9.8	16.2706
9.86015	16.5
9.98543	17
10	17.0606
10.1073	17.5
10.2	17.8972
10.2244	18
10.3384	18.5
10.4	18.7813
10.4486	19
10.5557	19.5
10.6	19.7151
10.6597	20
10.7607	20.5
10.8	20.7019
10.8591	21
10.9547	21.5
11	21.7448
11.048	22
11.139	22.5
11.2	22.8466
11.2275	23
11.3144	23.5
11.3984	24
11.4	24.01
11.4815	24.5
11.5621	25
11.6	25.2418
11.6412	25.5
11.7187	26
11.7939	26.5
11.8	26.5413
11.8686	27
11.9412	27.5
12	27.9157
12.0121	28
12.0825	28.5
12.1509	29
12.2	29.368
12.2179	29.5
12.2844	30
12.3491	30.5
12.4	30.9023
12.4126	31
12.4756	31.5
12.5372	32
12.5972	32.5
12.6	32.5234
12.6572	33
12.7159	33.5
12.7733	34
12.8	34.2378
12.83	34.5
12.8862	35

## Sheet: 11
1	5.26798
1.10173	5
1.2	4.75595
1.34454	4.5
1.4	4.40614
1.6	4.16047
1.77788	4
1.8	3.98071
2	3.85385
2.2	3.76172
2.4	3.69642
2.6	3.65265
2.8	3.62663
3	3.61562
3.2	3.61754
3.4	3.63079
3.6	3.65409
3.8	3.68641
4	3.72689
4.2	3.77483
4.4	3.82961
4.6	3.89071
4.8	3.95767
4.91812	4
5	4.03306
5.2	4.11832
5.4	4.20893
5.6	4.30456
5.8	4.40492
5.98184	4.5
6	4.51067
6.2	4.63037
6.4	4.75445
6.6	4.88266
6.77803	5
6.8	5.01618
7	5.16476
7.2	5.31716
7.4	5.4732
7.43418	5.5
7.6	5.64442
7.8	5.82155
7.99781	6
8	6.00219
8.2	6.20112
8.4	6.40328
8.49517	6.5
8.6	6.61699
8.8	6.84139
8.94028	7
9	7.07378
9.2	7.3208
9.34413	7.5
9.4	7.57554
9.6	7.8455
9.71414	8
9.8	8.12585
10	8.41897
10.0555	8.5
10.2	8.72783
10.3724	9
10.4	9.04682
10.6	9.38419
10.6689	9.5
10.8	9.73633
10.9467	10
11	10.1024
11.2	10.4846
11.2081	10.5
11.4	10.8876
11.456	11
11.6	11.3075
11.6907	11.5
11.8	11.7458
11.9139	12
12	12.2035
12.1266	12.5
12.2	12.6817
12.3298	13
12.4	13.1815
12.5244	13.5
12.6	13.7038
12.711	14
12.8	14.2494
12.8904	14.5
13	14.8191
13.0628	15
13.2	15.4138
13.2289	15.5
13.3892	16
13.4	16.0351
13.5446	16.5
13.6	16.686
13.6947	17
13.8	17.3644
13.8397	17.5
13.9803	18
14	18.0726
14.1173	18.5
14.2	18.8137
14.2498	19
14.3785	19.5
14.4	19.5864
14.5043	20
14.6	20.3943
14.626	20.5
14.7451	21
14.8	21.2384
14.8611	21.5
14.9739	22
15	22.1191

## Sheet: 12
1	4.0056
1.00242	4
1.2	3.5719
1.24593	3.5
1.4	3.26926
1.6	3.04933
1.6588	3
1.8	2.88413
2	2.75859
2.2	2.66137
2.4	2.58543
2.6	2.52617
2.71526	2.5
2.8	2.48121
3	2.44851
3.2	2.42534
3.4	2.41032
3.6	2.40236
3.8	2.40063
4	2.40445
4.2	2.41327
4.4	2.42664
4.6	2.44417
4.8	2.46551
5	2.4904
5.06906	2.5
5.2	2.52034
5.4	2.55464
5.6	2.59221
5.8	2.63283
6	2.67633
6.2	2.72254
6.4	2.77129
6.6	2.82246
6.8	2.8759
7	2.9315
7.2	2.98915
7.23702	3
7.4	3.05409
7.6	3.12232
7.8	3.19255
8	3.26467
8.2	3.33859
8.4	3.41422
8.6	3.49149
8.62195	3.5
8.8	3.57794
9	3.66697
9.2	3.75759
9.4	3.84971
9.6	3.94328
9.7203	4
9.8	4.04219
10	4.14843
10.2	4.25605
10.4	4.365
10.6	4.47521
10.6451	4.5
10.8	4.59511
11	4.7187
11.2	4.84349
11.4	4.96944
11.4487	5
11.6	5.10537
11.8	5.24525
12	5.38622
12.1607	5.5
12.2	5.53068
12.4	5.68602
12.6	5.8424
12.8	5.99977
12.8003	6
13	6.17085
13.2	6.34292
13.3818	6.5
13.4	6.51714
13.6	6.70421
13.8	6.89219
13.9148	7
14	7.08683
14.2	7.29003
14.4	7.49408
14.4059	7.5
14.6	7.7123
14.8	7.93174
14.8625	8
15	8.16159

## Sheet: 13
1	2.69738
1.11361	2.5
1.2	2.35756
1.4	2.11682
1.53077	2
1.6	1.93744
1.8	1.79666
2	1.68847
2.2	1.60279
2.4	1.53353
2.51781	1.5
2.6	1.47584
2.8	1.42809
3	1.38968
3.2	1.35883
3.4	1.33424
3.6	1.31493
3.8	1.30014
4	1.28928
4.2	1.28186
4.4	1.2775
4.6	1.27588
4.8	1.27673
5	1.27981
5.2	1.28492
5.4	1.29191
5.6	1.30061
5.8	1.31089
6	1.32265
6.2	1.33577
6.4	1.35016
6.6	1.36574
6.8	1.38244
7	1.40018
7.2	1.4189
7.4	1.43856
7.6	1.45909
7.8	1.48046
7.97675	1.5
8	1.50289
8.2	1.52826
8.4	1.55449
8.6	1.58152
8.8	1.60933
9	1.63787
9.2	1.66712
9.4	1.69704
9.6	1.72761
9.8	1.7588
10	1.79059
10.2	1.82296
10.4	1.85588
10.6	1.88934
10.8	1.92331
11	1.95778
11.2	1.99274
11.2415	2
11.4	2.03154
11.6	2.07172
11.8	2.1124
12	2.15358
12.2	2.19523
12.4	2.23734
12.6	2.2799
12.8	2.3229
13	2.36633
13.2	2.41018
13.4	2.45444
13.6	2.49909
13.6041	2.5
13.8	2.54926
14	2.59996
14.2	2.65106
14.4	2.70256
14.6	2.75445
14.8	2.80672
15	2.85937
