# Supplementary material for: Dynamic and asymmetric colloidal molecules
Source: Nat Commun. 2025 Mar 21;16:2819. doi: 10.1038/s41467-025-58057-1 (PMC11928658; doi:10.1038/s41467-025-58057-1)
Supplement: Supplementary file 9 — Source Data [file 41467_2025_58057_MOESM9_ESM.zip › Source Data/FigureS1/FigureS1b.xlsx]

## Sheet: Sheet1
1.18498	35	0.09
1.07234	34	0.09
0.955319	33	0.09
0.832259	32	0.09
0.8	31.7513	0.09
0.700473	31	0.09
0.55845	30	0.09
0.404368	29	0.09
0.4	28.9737	0.09
2.04107	35	0.1
2	34.609	0.1
1.93553	34	0.1
1.8269	33	0.1
1.71365	32	0.1
1.6	31.0485	0.1
1.59412	31	0.1
1.46588	30	0.1
1.32752	29	0.1
1.2	28.1511	0.1
1.17675	28	0.1
1.01002	27	0.1
0.825786	26	0.1
0.8	25.8718	0.1
0.618599	25	0.1
0.4	24.0569	0.1
2.89577	35	0.11
2.8	34.0481	0.11
2.79514	34	0.11
2.69299	33	0.11
2.58752	32	0.11
2.47718	31	0.11
2.4	30.3373	0.11
2.36024	30	0.11
2.23479	29	0.11
2.09896	28	0.11
2	27.3294	0.11
1.95039	27	0.11
1.78627	26	0.11
1.60443	25	0.11
1.6	24.9777	0.11
1.39994	24	0.11
1.2	23.1251	0.11
1.17036	23	0.11
0.908839	22	0.11
0.8	21.6257	0.11
0.609602	21	0.11
0.4	20.3808	0.11
3.7569	35	0.12
3.65945	34	0.12
3.6	33.3919	0.12
3.5617	33	0.12
3.46226	32	0.12
3.35922	31	0.12
3.251	30	0.12
3.2	29.5541	0.12
3.13606	29	0.12
3.01248	28	0.12
2.87817	27	0.12
2.8	26.465	0.12
2.73089	26	0.12
2.56808	25	0.12
2.4	24.0698	0.12
2.38707	24	0.12
2.1838	23	0.12
2	22.1914	0.12
1.95507	22	0.12
1.69506	21	0.12
1.6	20.6713	0.12
1.39771	20	0.12
1.2	19.4112	0.12
1.05509	19	0.12
0.8	18.3485	0.12
0.655614	18	0.12
0.4	17.4429	0.12
4.63282	35	0.13
4.53697	34	0.13
4.44179	33	0.13
4.4	32.5631	0.13
4.34636	32	0.13
4.249	31	0.13
4.14773	30	0.13
4.04094	29	0.13
4	28.6385	0.13
3.92731	28	0.13
3.80479	27	0.13
3.67108	26	0.13
3.6	25.5128	0.13
3.52416	25	0.13
3.36148	24	0.13
3.2	23.108	0.13
3.18005	23	0.13
2.97643	22	0.13
2.8	21.2266	0.13
2.74682	21	0.13
2.48607	20	0.13
2.4	19.7035	0.13
2.18802	19	0.13
2	18.4409	0.13
1.84506	18	0.13
1.6	17.3731	0.13
1.44637	17	0.13
1.2	16.4603	0.13
0.976726	16	0.13
0.8	15.6702	0.13
0.414209	15	0.13
0.4	14.9776	0.13
5.53316	35	0.14
5.43725	34	0.14
5.3433	33	0.14
5.24981	32	0.14
5.2	31.4715	0.14
5.1559	31	0.14
5.06005	30	0.14
4.95997	29	0.14
4.85396	28	0.14
4.8	27.5226	0.14
4.74082	27	0.14
4.61861	26	0.14
4.48465	25	0.14
4.4	24.424	0.14
4.33705	24	0.14
4.17339	23	0.14
4	22.0525	0.14
3.99022	22	0.14
3.78474	21	0.14
3.6	20.2005	0.14
3.55252	20	0.14
3.28888	19	0.14
3.2	18.6979	0.14
2.98766	18	0.14
2.8	17.4482	0.14
2.64133	17	0.14
2.4	16.3879	0.14
2.23958	16	0.14
2	15.4779	0.14
1.768	15	0.14
1.6	14.687	0.14
1.20608	14	0.14
1.2	13.9904	0.14
0.8	13.3922	0.14
0.514796	13	0.14
0.4	12.856	0.14
6.47154	35	0.15
6.4	34.2853	0.15
6.37205	34	0.15
6.27759	33	0.15
6.18496	32	0.15
6.09261	31	0.15
6	30.0109	0.15
5.99899	30	0.15
5.90416	29	0.15
5.80472	28	0.15
5.69893	27	0.15
5.6	26.131	0.15
5.58512	26	0.15
5.46254	25	0.15
5.32754	24	0.15
5.2	23.1467	0.15
5.17794	23	0.15
5.01225	22	0.15
4.826	21	0.15
4.8	20.8739	0.15
4.617	20	0.15
4.4	19.0819	0.15
4.38023	19	0.15
4.11158	18	0.15
4	17.6296	0.15
3.80459	17	0.15
3.6	16.4112	0.15
3.45183	16	0.15
3.2	15.3733	0.15
3.04327	15	0.15
2.8	14.4784	0.15
2.56501	14	0.15
2.4	13.6964	0.15
2	13.0043	0.15
1.99737	13	0.15
1.6	12.4074	0.15
1.30454	12	0.15
1.2	11.8686	0.15
0.8	11.3987	0.15
0.427438	11	0.15
0.4	10.9731	0.15
7.46647	35	0.16
7.36131	34	0.16
7.26142	33	0.16
7.2	32.3616	0.16
7.16608	32	0.16
7.07422	31	0.16
6.9825	30	0.16
6.88926	29	0.16
6.8	28.0741	0.16
6.79296	28	0.16
6.69375	27	0.16
6.58769	26	0.16
6.4728	25	0.16
6.4	24.4182	0.16
6.3479	24	0.16
6.21117	23	0.16
6.05861	22	0.16
6	21.6534	0.16
5.88901	21	0.16
5.69847	20	0.16
5.6	19.5385	0.16
5.48372	19	0.16
5.2404	18	0.16
5.2	17.8512	0.16
4.96424	17	0.16
4.8	16.4733	0.16
4.6485	16	0.16
4.4	15.3076	0.16
4.2859	15	0.16
4	14.3096	0.16
3.86652	14	0.16
3.6	13.444	0.16
3.37671	13	0.16
3.2	12.6828	0.16
2.8	12.0045	0.16
2.79719	12	0.16
2.4	11.4167	0.16
2.09454	11	0.16
2	10.8825	0.16
1.6	10.4145	0.16
1.21337	10	0.16
1.2	9.98688	0.16
0.8	9.61904	0.16
0.4	9.28587	0.16
8.54685	35	0.17
8.42865	34	0.17
8.4	33.7404	0.17
8.32145	33	0.17
8.22094	32	0.17
8.12418	31	0.17
8.02939	30	0.17
8	29.6882	0.17
7.93689	29	0.17
7.84366	28	0.17
7.74689	27	0.17
7.64467	26	0.17
7.6	25.59	0.17
7.53675	25	0.17
7.42059	24	0.17
7.29256	23	0.17
7.2	22.3464	0.17
7.15128	22	0.17
6.99526	21	0.17
6.81902	20	0.17
6.8	19.9029	0.17
6.62263	19	0.17
6.4	18.0042	0.17
6.39906	18	0.17
6.14743	17	0.17
6	16.4826	0.17
5.8602	16	0.17
5.6	15.2036	0.17
5.53197	15	0.17
5.2	14.1153	0.17
5.15544	14	0.17
4.8	13.1772	0.17
4.72061	13	0.17
4.4	12.3571	0.17
4.21378	12	0.17
4	11.6301	0.17
3.61572	11	0.17
3.6	10.9767	0.17
3.2	10.4064	0.17
2.89484	10	0.17
2.8	9.88498	0.17
2.4	9.42557	0.17
2	9.0023	0.17
1.9977	9	0.17
1.6	8.6363	0.17
1.2	8.30232	0.17
0.800627	8	0.17
0.8	7.99956	0.17
0.4	7.74193	0.17
9.76819	35	0.18
9.62709	34	0.18
9.6	33.7908	0.18
9.50319	33	0.18
9.38944	32	0.18
9.28227	31	0.18
9.2	30.1986	0.18
9.18048	30	0.18
9.08466	29	0.18
8.98906	28	0.18
8.89167	27	0.18
8.8	26.0938	0.18
8.79079	26	0.18
8.68767	25	0.18
8.57641	24	0.18
8.45458	23	0.18
8.4	22.5919	0.18
8.32228	22	0.18
8.17617	21	0.18
8.0111	20	0.18
8	19.9396	0.18
7.82879	19	0.18
7.62072	18	0.18
7.6	17.9111	0.18
7.38766	17	0.18
7.2	16.2936	0.18
7.1215	16	0.18
6.81867	15	0.18
6.8	14.9451	0.18
6.47377	14	0.18
6.4	13.8103	0.18
6.07777	13	0.18
6	12.8256	0.18
5.62084	12	0.18
5.6	11.9593	0.18
5.2	11.2003	0.18
5.09017	11	0.18
4.8	10.5228	0.18
4.46566	10	0.18
4.4	9.90705	0.18
4	9.36255	0.18
3.71704	9	0.18
3.6	8.8635	0.18
3.2	8.41971	0.18
2.8	8.00822	0.18
2.79159	8	0.18
2.4	7.64974	0.18
2	7.32054	0.18
1.6	7.01967	0.18
1.5719	7	0.18
1.2	6.76034	0.18
0.8	6.52763	0.18
0.4	6.32004	0.18
11.2641	35	0.19
11.2	34.6836	0.19
11.0744	34	0.19
10.9091	33	0.19
10.8	32.2729	0.19
10.7622	32	0.19
10.6344	31	0.19
10.5152	30	0.19
10.4018	29	0.19
10.4	28.9839	0.19
10.2984	28	0.19
10.1958	27	0.19
10.0916	26	0.19
10	25.1544	0.19
9.98401	25	0.19
9.875	24	0.19
9.75685	23	0.19
9.62665	22	0.19
9.6	21.8139	0.19
9.48697	21	0.19
9.33063	20	0.19
9.2	19.2624	0.19
9.15451	19	0.19
8.95896	18	0.19
8.8	17.2899	0.19
8.73588	17	0.19
8.48458	16	0.19
8.4	15.7039	0.19
8.1995	15	0.19
8	14.3857	0.19
7.87425	14	0.19
7.6	13.2585	0.19
7.50335	13	0.19
7.2	12.2811	0.19
7.07922	12	0.19
6.8	11.4212	0.19
6.59149	11	0.19
6.4	10.6537	0.19
6.02591	10	0.19
6	9.95927	0.19
5.6	9.34525	0.19
5.36469	9	0.19
5.2	8.78137	0.19
4.8	8.27153	0.19
4.57615	8	0.19
4.4	7.8056	0.19
4	7.38479	0.19
3.60837	7	0.19
3.6	6.99248	0.19
3.2	6.6485	0.19
2.8	6.32991	0.19
2.4	6.03649	0.19
2.3469	6	0.19
2	5.78058	0.19
1.6	5.54963	0.19
1.2	5.34144	0.19
0.8	5.15574	0.19
0.419294	5	0.19
0.4	4.99269	0.19
13.8344	35	0.2
13.6	34.6496	0.2
13.2863	34	0.2
13.2	33.796	0.2
12.9329	33	0.2
12.8	32.5497	0.2
12.6639	32	0.2
12.4435	31	0.2
12.4	30.781	0.2
12.2643	30	0.2
12.1051	29	0.2
12	28.2927	0.2
11.9609	28	0.2
11.8332	27	0.2
11.7079	26	0.2
11.6	25.1451	0.2
11.5831	25	0.2
11.4637	24	0.2
11.3367	23	0.2
11.2	22.011	0.2
11.1986	22	0.2
11.057	21	0.2
10.8972	20	0.2
10.8	19.4619	0.2
10.7204	19	0.2
10.5241	18	0.2
10.4	17.4499	0.2
10.302	17	0.2
10.0513	16	0.2
10	15.821	0.2
9.77028	15	0.2
9.6	14.4718	0.2
9.45021	14	0.2
9.2	13.3122	0.2
9.08721	13	0.2
8.8	12.3021	0.2
8.67552	12	0.2
8.4	11.4096	0.2
8.20708	11	0.2
8	10.6096	0.2
7.67082	10	0.2
7.6	9.88292	0.2
7.2	9.23038	0.2
7.0553	9	0.2
6.8	8.63468	0.2
6.4	8.08208	0.2
6.33922	8	0.2
6	7.58575	0.2
5.6	7.11984	0.2
5.49367	7	0.2
5.2	6.699	0.2
4.8	6.30883	0.2
4.46482	6	0.2
4.4	5.94541	0.2
4	5.62186	0.2
3.6	5.31996	0.2
3.2	5.03975	0.2
3.13989	5	0.2
2.8	4.79316	0.2
2.4	4.5689	0.2
2	4.36477	0.2
1.6	4.18071	0.2
1.2	4.01665	0.2
1.15482	4	0.2
0.8	3.87886	0.2
0.4	3.76052	0.2
14.8	25.1068	0.21
14.742	25	0.21
14.4	24.3428	0.21
14.2902	24	0.21
14	23.0986	0.21
13.9766	23	0.21
13.7301	22	0.21
13.6	21.5135	0.21
13.4892	21	0.21
13.2481	20	0.21
13.2	19.8233	0.21
13.0092	19	0.21
12.8	18.2256	0.21
12.7462	18	0.21
12.4691	17	0.21
12.4	16.7864	0.21
12.169	16	0.21
12	15.5103	0.21
11.8367	15	0.21
11.6	14.3676	0.21
11.4703	14	0.21
11.2	13.3414	0.21
11.066	13	0.21
10.8	12.4134	0.21
10.6184	12	0.21
10.4	11.5667	0.21
10.1201	11	0.21
10	10.7867	0.21
9.6	10.0666	0.21
9.56356	10	0.21
9.2	9.41207	0.21
8.94338	9	0.21
8.8	8.79511	0.21
8.4	8.22472	0.21
8.24095	8	0.21
8	7.69479	0.21
7.6	7.19748	0.21
7.43849	7	0.21
7.2	6.73686	0.21
6.8	6.30652	0.21
6.50511	6	0.21
6.4	5.90083	0.21
6	5.5316	0.21
5.6	5.18001	0.21
5.38693	5	0.21
5.2	4.85569	0.21
4.8	4.55924	0.21
4.4	4.28034	0.21
4	4.01934	0.21
3.96893	4	0.21
3.6	3.78873	0.21
3.2	3.57627	0.21
2.8	3.38108	0.21
2.4	3.20329	0.21
2	3.04301	0.21
1.8815	3	0.21
1.6	2.90533	0.21
1.2	2.78639	0.21
0.8	2.68404	0.21
0.4	2.59826	0.21
14.8	10.945	0.22
14.6604	11	0.22
14.4	11.108	0.22
14	11.0936	0.22
13.7747	11	0.22
13.6	10.9382	0.22
13.2	10.6852	0.22
12.8	10.347	0.22
12.4598	10	0.22
12.4	9.94724	0.22
12	9.53096	0.22
11.6	9.07793	0.22
11.5375	9	0.22
11.2	8.63129	0.22
10.8	8.17274	0.22
10.6569	8	0.22
10.4	7.72539	0.22
10	7.28456	0.22
9.74689	7	0.22
9.6	6.85265	0.22
9.2	6.44188	0.22
8.8	6.03422	0.22
8.76701	6	0.22
8.4	5.65728	0.22
8	5.28945	0.22
7.67969	5	0.22
7.6	4.93476	0.22
7.2	4.60792	0.22
6.8	4.29151	0.22
6.41792	4	0.22
6.4	3.98753	0.22
6	3.7127	0.22
5.6	3.45022	0.22
5.2	3.20086	0.22
4.86034	3	0.22
4.8	2.96721	0.22
4.4	2.75809	0.22
4	2.56272	0.22
3.6	2.3815	0.22
3.2	2.21479	0.22
2.8	2.0629	0.22
2.61858	2	0.22
2.4	1.92979	0.22
2	1.81423	0.22
1.6	1.71317	0.22
1.2	1.62675	0.22
0.8	1.55508	0.22
0.4	1.49822	0.22
14.8	5.36329	0.23
14.4	5.67512	0.23
14	5.87368	0.23
13.6	5.97626	0.23
13.2	5.99784	0.23
12.8	5.95136	0.23
12.4	5.84809	0.23
12	5.69782	0.23
11.6	5.50905	0.23
11.2	5.28923	0.23
10.8	5.04484	0.23
10.734	5	0.23
10.4	4.79715	0.23
10	4.53912	0.23
9.6	4.27147	0.23
9.20343	4	0.23
9.2	3.99788	0.23
8.8	3.73923	0.23
8.4	3.47975	0.23
8	3.2217	0.23
7.65311	3	0.23
7.6	2.96908	0.23
7.2	2.7346	0.23
6.8	2.506	0.23
6.4	2.28459	0.23
6	2.07151	0.23
5.86208	2	0.23
5.6	1.87514	0.23
5.2	1.69218	0.23
4.8	1.51935	0.23
4.4	1.35732	0.23
4	1.20667	0.23
3.6	1.06791	0.23
3.38759	1	0.23
14.8	1.72946	0.24
14.4917	2	0.24
14.4	2.08399	0.24
14	2.36877	0.24
13.6	2.57294	0.24
13.2	2.70759	0.24
12.8	2.78248	0.24
12.4	2.80624	0.24
12	2.78649	0.24
11.6	2.72997	0.24
11.2	2.64266	0.24
10.8	2.52985	0.24
10.4	2.39624	0.24
10	2.24601	0.24
9.6	2.08284	0.24
9.41137	2	0.24
9.2	1.91572	0.24
8.8	1.74728	0.24
8.4	1.57467	0.24
8	1.40005	0.24
7.6	1.22536	0.24
7.2	1.05233	0.24
7.07911	1	0.24
