# Supplementary material for: Dynamic and asymmetric colloidal molecules
Source: Nat Commun. 2025 Mar 21;16:2819. doi: 10.1038/s41467-025-58057-1 (PMC11928658; doi:10.1038/s41467-025-58057-1)
Supplement: Supplementary file 9 — Source Data [file 41467_2025_58057_MOESM9_ESM.zip › Source Data/FigureS1/FigureS1c.xlsx]

## Sheet: Sheet1
3.28126	35	0.1
3.2	34.6063	0.1
3.05025	34	0.1
2.81066	33	0.1
2.8	32.9559	0.1
2.50493	32	0.1
2.4	31.6681	0.1
2.09561	31	0.1
2	30.8009	0.1
1.6	30.3742	0.1
1.2	30.3909	0.1
0.8	30.9027	0.1
0.762789	31	0.1
0.42827	32	0.1
0.4	32.0971	0.1
4.67678	35	0.11
4.51603	34	0.11
4.4	33.2485	0.11
4.35816	33	0.11
4.19197	32	0.11
4.02577	31	0.11
4	30.8491	0.11
3.83765	30	0.11
3.63796	29	0.11
3.6	28.8213	0.11
3.39778	28	0.11
3.2	27.2577	0.11
3.11668	27	0.11
2.8	26.1081	0.11
2.7499	26	0.11
2.4	25.3198	0.11
2.15372	25	0.11
2	24.8214	0.11
1.6	24.5973	0.11
1.2	24.6221	0.11
0.8	24.8996	0.11
0.725701	25	0.11
0.4	25.4842	0.11
5.72038	35	0.12
5.6	34.164	0.12
5.57534	34	0.12
5.43137	33	0.12
5.29227	32	0.12
5.2	31.3286	0.12
5.15207	31	0.12
5.00478	30	0.12
4.85361	29	0.12
4.8	28.6607	0.12
4.68698	28	0.12
4.50503	27	0.12
4.4	26.4644	0.12
4.29917	26	0.12
4.06192	25	0.12
4	24.7625	0.12
3.77291	24	0.12
3.6	23.4777	0.12
3.41233	23	0.12
3.2	22.5159	0.12
2.91553	22	0.12
2.8	21.8127	0.12
2.4	21.3382	0.12
2	21.0476	0.12
1.82446	21	0.12
1.6	20.9457	0.12
1.28914	21	0.12
1.2	21.0167	0.12
0.8	21.2767	0.12
0.4	21.7209	0.12
6.63428	35	0.13
6.49161	34	0.13
6.4	33.3191	0.13
6.35595	33	0.13
6.22317	32	0.13
6.09388	31	0.13
6	30.2691	0.13
5.96403	30	0.13
5.8285	29	0.13
5.68877	28	0.13
5.6	27.3938	0.13
5.53902	27	0.13
5.37423	26	0.13
5.2	25.0225	0.13
5.1957	25	0.13
4.9873	24	0.13
4.8	23.1868	0.13
4.75274	23	0.13
4.47247	22	0.13
4.4	21.7676	0.13
4.12941	21	0.13
4	20.6716	0.13
3.69052	20	0.13
3.6	19.8243	0.13
3.2	19.1875	0.13
3.04714	19	0.13
2.8	18.7286	0.13
2.4	18.4252	0.13
2	18.2606	0.13
1.6	18.2341	0.13
1.2	18.3448	0.13
0.8	18.5922	0.13
0.4	18.9761	0.13
7.48811	35	0.14
7.34317	34	0.14
7.20795	33	0.14
7.2	32.9383	0.14
7.07765	32	0.14
6.95204	31	0.14
6.82887	30	0.14
6.8	29.7655	0.14
6.7034	29	0.14
6.57494	28	0.14
6.4418	27	0.14
6.4	26.701	0.14
6.29815	26	0.14
6.14292	25	0.14
6	24.15	0.14
5.97343	24	0.14
5.78055	23	0.14
5.6	22.154	0.14
5.56479	22	0.14
5.31198	21	0.14
5.2	20.6026	0.14
5.01425	20	0.14
4.8	19.3788	0.14
4.65388	19	0.14
4.4	18.4116	0.14
4.19537	18	0.14
4	17.6482	0.14
3.6	17.0474	0.14
3.56083	17	0.14
3.2	16.6081	0.14
2.8	16.2895	0.14
2.4	16.0867	0.14
2.00572	16	0.14
2	15.9989	0.14
1.98173	16	0.14
1.6	16.025	0.14
1.2	16.1649	0.14
0.8	16.4181	0.14
0.4	16.7841	0.14
8.31733	35	0.15
8.16665	34	0.15
8.02711	33	0.15
8	32.794	0.15
7.89571	32	0.15
7.77037	31	0.15
7.64886	30	0.15
7.6	29.5928	0.15
7.52816	29	0.15
7.40629	28	0.15
7.28148	27	0.15
7.2	26.3724	0.15
7.15053	26	0.15
7.0103	25	0.15
6.85955	24	0.15
6.8	23.6346	0.15
6.69274	23	0.15
6.50737	22	0.15
6.4	21.4749	0.15
6.29784	21	0.15
6.05866	20	0.15
6	19.7792	0.15
5.77859	19	0.15
5.6	18.4391	0.15
5.44798	18	0.15
5.2	17.3603	0.15
5.04493	17	0.15
4.8	16.4908	0.15
4.5307	16	0.15
4.4	15.7863	0.15
4	15.2279	0.15
3.8008	15	0.15
3.6	14.7931	0.15
3.2	14.4732	0.15
2.8	14.2503	0.15
2.4	14.1236	0.15
2	14.0927	0.15
1.6	14.1571	0.15
1.2	14.3164	0.15
0.8	14.5706	0.15
0.4	14.9195	0.15
9.14881	35	0.16
8.98832	34	0.16
8.84076	33	0.16
8.8	32.7044	0.16
8.70441	32	0.16
8.57611	31	0.16
8.45308	30	0.16
8.4	29.5577	0.16
8.3333	29	0.16
8.21448	28	0.16
8.09422	27	0.16
8	26.239	0.16
7.97015	26	0.16
7.83974	25	0.16
7.70077	24	0.16
7.6	23.3266	0.16
7.55007	23	0.16
7.38407	22	0.16
7.20046	21	0.16
7.2	20.9977	0.16
6.99191	20	0.16
6.8	19.1791	0.16
6.75612	19	0.16
6.48309	18	0.16
6.4	17.728	0.16
6.16305	17	0.16
6	16.5533	0.16
5.78129	16	0.16
5.6	15.5901	0.16
5.31169	15	0.16
5.2	14.7951	0.16
4.8	14.1435	0.16
4.69863	14	0.16
4.4	13.6194	0.16
4	13.195	0.16
3.77062	13	0.16
3.6	12.8688	0.16
3.2	12.6379	0.16
2.8	12.4879	0.16
2.4	12.4186	0.16
2	12.4297	0.16
1.6	12.5211	0.16
1.2	12.6928	0.16
0.8	12.9447	0.16
0.734558	13	0.16
0.4	13.2976	0.16
10.01	35	0.17
10	34.9452	0.17
9.83403	34	0.17
9.67368	33	0.17
9.6	32.5033	0.17
9.52758	32	0.17
9.39275	31	0.17
9.26487	30	0.17
9.2	29.4738	0.17
9.14261	29	0.17
9.02374	28	0.17
8.90488	27	0.17
8.8	26.1336	0.17
8.78391	26	0.17
8.65957	25	0.17
8.52826	24	0.17
8.4	23.0887	0.17
8.38743	23	0.17
8.2349	22	0.17
8.06698	21	0.17
8	20.6373	0.17
7.87993	20	0.17
7.6699	19	0.17
7.6	18.7008	0.17
7.4308	18	0.17
7.2	17.1509	0.17
7.15711	17	0.17
6.83872	16	0.17
6.8	15.8914	0.17
6.46229	15	0.17
6.4	14.8533	0.17
6.00866	14	0.17
6	13.9831	0.17
5.6	13.2658	0.17
5.43405	13	0.17
5.2	12.6627	0.17
4.8	12.1592	0.17
4.6523	12	0.17
4.4	11.754	0.17
4	11.4335	0.17
3.6	11.1863	0.17
3.2	11.0123	0.17
3.1524	11	0.17
2.8	10.9172	0.17
2.4	10.8911	0.17
2	10.9332	0.17
1.75997	11	0.17
1.6	11.0466	0.17
1.2	11.2381	0.17
0.8	11.5029	0.17
0.4	11.8413	0.17
10.9439	35	0.18
10.8	34.3164	0.18
10.7375	34	0.18
10.5575	33	0.18
10.4	32.0437	0.18
10.3931	32	0.18
10.2472	31	0.18
10.1104	30	0.18
10	29.1533	0.18
9.98068	29	0.18
9.85858	28	0.18
9.73805	27	0.18
9.6167	26	0.18
9.6	25.865	0.18
9.49496	25	0.18
9.3681	24	0.18
9.23306	23	0.18
9.2	22.7711	0.18
9.08926	22	0.18
8.93236	21	0.18
8.8	20.2361	0.18
8.75886	20	0.18
8.56646	19	0.18
8.4	18.2299	0.18
8.34942	18	0.18
8.10363	17	0.18
8	16.6251	0.18
7.82191	16	0.18
7.6	15.3097	0.18
7.49619	15	0.18
7.2	14.2146	0.18
7.1145	14	0.18
6.8	13.2959	0.18
6.65818	13	0.18
6.4	12.5177	0.18
6.09713	12	0.18
6	11.8508	0.18
5.6	11.2925	0.18
5.36278	11	0.18
5.2	10.8186	0.18
4.8	10.4307	0.18
4.4	10.1085	0.18
4.23351	10	0.18
4	9.86168	0.18
3.6	9.68341	0.18
3.2	9.56663	0.18
2.8	9.51158	0.18
2.4	9.51849	0.18
2	9.58763	0.18
1.6	9.71926	0.18
1.2	9.91366	0.18
1.06773	10	0.18
0.8	10.1828	0.18
0.4	10.5254	0.18
12.025	35	0.19
12	34.912	0.19
11.7677	34	0.19
11.6	33.2679	0.19
11.5438	33	0.19
11.3528	32	0.19
11.2	31.1259	0.19
11.1794	31	0.19
11.0278	30	0.19
10.8852	29	0.19
10.8	28.3737	0.19
10.7516	28	0.19
10.626	27	0.19
10.5012	26	0.19
10.4	25.1989	0.19
10.3757	25	0.19
10.2506	24	0.19
10.1186	23	0.19
10	22.1623	0.19
9.97752	22	0.19
9.82834	21	0.19
9.66325	20	0.19
9.6	19.6529	0.19
9.48196	19	0.19
9.27917	18	0.19
9.2	17.6515	0.19
9.05143	17	0.19
8.8	16.0294	0.19
8.79228	16	0.19
8.49754	15	0.19
8.4	14.7076	0.19
8.15722	14	0.19
8	13.5939	0.19
7.76055	13	0.19
7.6	12.6456	0.19
7.29124	12	0.19
7.2	11.8295	0.19
6.8	11.1281	0.19
6.7213	11	0.19
6.4	10.5296	0.19
6	10.0019	0.19
5.99841	10	0.19
5.6	9.56777	0.19
5.2	9.19143	0.19
4.96212	9	0.19
4.8	8.88143	0.19
4.4	8.63839	0.19
4	8.45018	0.19
3.6	8.31721	0.19
3.2	8.23993	0.19
2.8	8.21876	0.19
2.4	8.25409	0.19
2	8.34634	0.19
1.6	8.49591	0.19
1.2	8.70319	0.19
0.8	8.96856	0.19
0.761875	9	0.19
0.4	9.31174	0.19
13.5841	35	0.2
13.2	34.1994	0.2
13.1227	34	0.2
12.8	33.0673	0.2
12.7802	33	0.2
12.5149	32	0.2
12.4	31.5206	0.2
12.2896	31	0.2
12.0957	30	0.2
12	29.4663	0.2
11.9239	29	0.2
11.7708	28	0.2
11.6241	27	0.2
11.6	26.8307	0.2
11.49	26	0.2
11.358	25	0.2
11.2232	24	0.2
11.2	23.8332	0.2
11.0902	23	0.2
10.9501	22	0.2
10.8	21.0144	0.2
10.7979	21	0.2
10.6393	20	0.2
10.4614	19	0.2
10.4	18.6898	0.2
10.2666	18	0.2
10.0471	17	0.2
10	16.8091	0.2
9.80242	16	0.2
9.6	15.2751	0.2
9.52318	15	0.2
9.20515	14	0.2
9.2	13.9856	0.2
8.84149	13	0.2
8.8	12.8993	0.2
8.41959	12	0.2
8.4	11.9589	0.2
8	11.1466	0.2
7.92432	11	0.2
7.6	10.4385	0.2
7.32974	10	0.2
7.2	9.81102	0.2
6.8	9.26622	0.2
6.58688	9	0.2
6.4	8.78914	0.2
6	8.37931	0.2
5.6	8.01944	0.2
5.57551	8	0.2
5.2	7.72893	0.2
4.8	7.48757	0.2
4.4	7.29481	0.2
4	7.15134	0.2
3.6	7.0578	0.2
3.2	7.01479	0.2
2.8	7.0229	0.2
2.4	7.08266	0.2
2	7.19462	0.2
1.6	7.35926	0.2
1.2	7.57709	0.2
0.8	7.84859	0.2
0.615985	8	0.2
0.4	8.18537	0.2
14.8	31.856	0.21
14.4	31.5507	0.21
14.0404	31	0.21
14	30.9306	0.21
13.6296	30	0.21
13.6	29.9176	0.21
13.3444	29	0.21
13.2	28.4356	0.21
13.1074	28	0.21
12.9089	27	0.21
12.8	26.4242	0.21
12.7302	26	0.21
12.5703	25	0.21
12.4094	24	0.21
12.4	23.9423	0.21
12.2622	23	0.21
12.1075	22	0.21
12	21.3537	0.21
11.9459	21	0.21
11.7793	20	0.21
11.6	19.0454	0.21
11.592	19	0.21
11.3962	18	0.21
11.2	17.1316	0.21
11.1716	17	0.21
10.9272	16	0.21
10.8	15.5484	0.21
10.6502	15	0.21
10.4	14.2053	0.21
10.3365	14	0.21
10	13.0516	0.21
9.98178	13	0.21
9.6	12.052	0.21
9.57889	12	0.21
9.2	11.1768	0.21
9.11691	11	0.21
8.8	10.402	0.21
8.57952	10	0.21
8.4	9.70825	0.21
8	9.08626	0.21
7.94209	9	0.21
7.6	8.54248	0.21
7.2	8.04652	0.21
7.16007	8	0.21
6.8	7.62087	0.21
6.4	7.23952	0.21
6.11977	7	0.21
6	6.90696	0.21
5.6	6.63033	0.21
5.2	6.3953	0.21
4.8	6.20289	0.21
4.4	6.05403	0.21
4.19557	6	0.21
4	5.95261	0.21
3.6	5.89689	0.21
3.2	5.88437	0.21
2.8	5.91578	0.21
2.4	5.99177	0.21
2.37339	6	0.21
2	6.11997	0.21
1.6	6.29725	0.21
1.2	6.52365	0.21
0.8	6.79973	0.21
0.55635	7	0.21
0.4	7.13385	0.21
14.8	23.079	0.22
14.7157	23	0.22
14.4	22.7164	0.22
14.1122	22	0.22
14	21.7443	0.22
13.7934	21	0.22
13.6	20.3843	0.22
13.5093	20	0.22
13.2387	19	0.22
13.2	18.8759	0.22
12.978	18	0.22
12.8	17.4079	0.22
12.6946	17	0.22
12.4	16.0387	0.22
12.3894	16	0.22
12.0707	15	0.22
12	14.8118	0.22
11.7202	14	0.22
11.6	13.7026	0.22
11.3334	13	0.22
11.2	12.6977	0.22
10.9051	12	0.22
10.8	11.7844	0.22
10.4272	11	0.22
10.4	10.95	0.22
10	10.1982	0.22
9.89457	10	0.22
9.6	9.51105	0.22
9.28648	9	0.22
9.2	8.87476	0.22
8.8	8.30254	0.22
8.5807	8	0.22
8.4	7.77667	0.22
8	7.30151	0.22
7.73085	7	0.22
7.6	6.86773	0.22
7.2	6.48552	0.22
6.8	6.13664	0.22
6.62875	6	0.22
6.4	5.834	0.22
6	5.57409	0.22
5.6	5.34967	0.22
5.2	5.16207	0.22
4.8	5.01247	0.22
4.75585	5	0.22
4.4	4.90775	0.22
4	4.84144	0.22
3.6	4.81373	0.22
3.2	4.8255	0.22
2.8	4.87755	0.22
2.4	4.97063	0.22
2.3143	5	0.22
2	5.11179	0.22
1.6	5.29959	0.22
1.2	5.53287	0.22
0.8	5.81224	0.22
0.571551	6	0.22
0.4	6.14664	0.22
14.8	11.2949	0.23
14.4317	12	0.23
14.4	12.0606	0.23
14	12.3937	0.23
13.6	12.3716	0.23
13.2	12.1049	0.23
13.1099	12	0.23
12.8	11.6988	0.23
12.4	11.1932	0.23
12.273	11	0.23
12	10.6456	0.23
11.6	10.0672	0.23
11.558	10	0.23
11.2	9.50279	0.23
10.8526	9	0.23
10.8	8.93331	0.23
10.4	8.39701	0.23
10.1066	8	0.23
10	7.87239	0.23
9.6	7.38409	0.23
9.27986	7	0.23
9.2	6.91438	0.23
8.8	6.48672	0.23
8.4	6.07784	0.23
8.32168	6	0.23
8	5.71143	0.23
7.6	5.3732	0.23
7.2	5.06053	0.23
7.11699	5	0.23
6.8	4.78965	0.23
6.4	4.55028	0.23
6	4.34043	0.23
5.6	4.16173	0.23
5.2	4.01566	0.23
5.14536	4	0.23
4.8	3.90912	0.23
4.4	3.83656	0.23
4	3.79817	0.23
3.6	3.79497	0.23
3.2	3.82792	0.23
2.8	3.89788	0.23
2.42156	4	0.23
2.4	4.00603	0.23
2	4.16102	0.23
1.6	4.35753	0.23
1.2	4.59624	0.23
0.8	4.87782	0.23
0.651446	5	0.23
0.4	5.21481	0.23
14.8	6.29347	0.24
14.453	7	0.24
14.4	7.11003	0.24
14	7.66227	0.24
13.6	7.95698	0.24
13.4365	8	0.24
13.2	8.06368	0.24
12.8	8.01378	0.24
12.7695	8	0.24
12.4	7.85663	0.24
12	7.61777	0.24
11.6	7.31768	0.24
11.2321	7	0.24
11.2	6.97566	0.24
10.8	6.62955	0.24
10.4	6.26512	0.24
10.12	6	0.24
10	5.89885	0.24
9.6	5.5487	0.24
9.2	5.20158	0.24
8.96569	5	0.24
8.8	4.87159	0.24
8.4	4.5661	0.24
8	4.27531	0.24
7.6	4.00241	0.24
7.59629	4	0.24
7.2	3.76552	0.24
6.8	3.55026	0.24
6.4	3.35867	0.24
6	3.19268	0.24
5.6	3.05406	0.24
5.40541	3	0.24
5.2	2.94755	0.24
4.8	2.87273	0.24
4.4	2.82778	0.24
4	2.81389	0.24
3.6	2.83215	0.24
3.2	2.88357	0.24
2.8	2.9691	0.24
2.699	3	0.24
2.4	3.09473	0.24
2	3.25989	0.24
1.6	3.46358	0.24
1.2	3.70651	0.24
0.8	3.98937	0.24
0.787095	4	0.24
0.4	4.33074	0.24
14.8	3.05691	0.25
14.4	3.87033	0.25
14.3135	4	0.25
14	4.48136	0.25
13.6	4.89221	0.25
13.4294	5	0.25
13.2	5.14878	0.25
12.8	5.27179	0.25
12.4	5.28297	0.25
12	5.20743	0.25
11.6	5.06527	0.25
11.4686	5	0.25
11.2	4.88204	0.25
10.8	4.66874	0.25
10.4	4.43073	0.25
10	4.17658	0.25
9.73487	4	0.25
9.6	3.91927	0.25
9.2	3.67082	0.25
8.8	3.42439	0.25
8.4	3.18438	0.25
8.08105	3	0.25
8	2.9574	0.25
7.6	2.7543	0.25
7.2	2.56654	0.25
6.8	2.39665	0.25
6.4	2.24692	0.25
6	2.1194	0.25
5.6	2.01594	0.25
5.5196	2	0.25
5.2	1.94166	0.25
4.8	1.89395	0.25
4.4	1.87329	0.25
4	1.88092	0.25
3.6	1.91798	0.25
3.2	1.98554	0.25
3.14263	2	0.25
2.8	2.08933	0.25
2.4	2.22806	0.25
2	2.40179	0.25
1.6	2.61132	0.25
1.2	2.85743	0.25
1.00067	3	0.25
0.8	3.14871	0.25
0.4	3.48795	0.25
3.94605	1	0.26
3.6	1.04876	0.26
3.2	1.1349	0.26
2.8	1.25169	0.26
2.4	1.40008	0.26
2	1.58099	0.26
1.6	1.79525	0.26
1.27141	2	0.26
1.2	2.04605	0.26
0.8	2.34479	0.26
0.4	2.68088	0.26
14.5955	1	0.26
14.4	1.39334	0.26
14.0073	2	0.26
14	2.01156	0.26
13.6	2.49444	0.26
13.2	2.82485	0.26
12.8662	3	0.26
12.8	3.0357	0.26
12.4	3.15457	0.26
12	3.18862	0.26
11.6	3.15576	0.26
11.2	3.07074	0.26
10.9776	3	0.26
10.8	2.94952	0.26
10.4	2.80526	0.26
10	2.64113	0.26
9.6	2.46401	0.26
9.2	2.27987	0.26
8.8	2.09387	0.26
8.59848	2	0.26
8.4	1.9159	0.26
8	1.7496	0.26
7.6	1.59251	0.26
7.2	1.44758	0.26
6.8	1.31745	0.26
6.4	1.20445	0.26
6	1.11072	0.26
5.6	1.03817	0.26
5.29421	1	0.26
1.61984	1	0.27
1.6	1.01119	0.27
1.2	1.27452	0.27
0.8	1.57214	0.27
0.4	1.90477	0.27
13.0074	1	0.27
12.8	1.14533	0.27
12.4	1.33334	0.27
12	1.44113	0.27
11.6	1.48439	0.27
11.2	1.47624	0.27
10.8	1.42771	0.27
10.4	1.34816	0.27
10	1.24559	0.27
9.6	1.12689	0.27
9.2064	1	0.27
0.590929	1	0.28
0.4	1.16375	0.28
