# Supplementary material for: Dynamic and asymmetric colloidal molecules
Source: Nat Commun. 2025 Mar 21;16:2819. doi: 10.1038/s41467-025-58057-1 (PMC11928658; doi:10.1038/s41467-025-58057-1)
Supplement: Supplementary file 9 — Source Data [file 41467_2025_58057_MOESM9_ESM.zip › Source Data/FigureS1/FigureS1d.xlsx]

## Sheet: Sheet1
8.17746	35	0.08
8	34.3443	0.08
7.90078	34	0.08
7.63951	33	0.08
7.6	32.8364	0.08
7.37977	32	0.08
7.2	31.2736	0.08
7.12403	31	0.08
6.85532	30	0.08
6.8	29.7929	0.08
6.55264	29	0.08
6.4	28.5213	0.08
6.19435	28	0.08
6	27.5316	0.08
5.69925	27	0.08
5.6	26.8372	0.08
5.2	26.4437	0.08
4.8	26.3326	0.08
4.4	26.5212	0.08
4.02019	27	0.08
4	27.0277	0.08
3.6	27.943	0.08
3.58253	28	0.08
3.29955	29	0.08
3.2	29.377	0.08
3.0754	30	0.08
2.88643	31	0.08
2.8	31.4751	0.08
2.72415	32	0.08
2.58214	33	0.08
2.44011	34	0.08
2.4	34.2747	0.08
2.31301	35	0.08
9.84043	35	0.09
9.6	34.0509	0.09
9.58702	34	0.09
9.35552	33	0.09
9.2	32.2634	0.09
9.14316	32	0.09
8.94145	31	0.09
8.8	30.2619	0.09
8.74785	30	0.09
8.55317	29	0.09
8.4	28.2127	0.09
8.3562	28	0.09
8.14451	27	0.09
8	26.3504	0.09
7.9157	26	0.09
7.65716	25	0.09
7.6	24.7973	0.09
7.35007	24	0.09
7.2	23.5677	0.09
6.97354	23	0.09
6.8	22.6109	0.09
6.47198	22	0.09
6.4	21.8808	0.09
6	21.3646	0.09
5.6	21.0096	0.09
5.57988	21	0.09
5.2	20.8402	0.09
4.8	20.8277	0.09
4.4	20.9757	0.09
4.36927	21	0.09
4	21.3212	0.09
3.6	21.8572	0.09
3.52237	22	0.09
3.2	22.6534	0.09
3.06682	23	0.09
2.8	23.7668	0.09
2.73437	24	0.09
2.48052	25	0.09
2.4	25.3515	0.09
2.27685	26	0.09
2.10557	27	0.09
2	27.6812	0.09
1.95823	28	0.09
1.83913	29	0.09
1.72972	30	0.09
1.62781	31	0.09
1.6	31.2872	0.09
1.54078	32	0.09
1.46013	33	0.09
1.38004	34	0.09
1.2986	35	0.09
11.3983	35	0.1
11.2	34.3061	0.1
11.1159	34	0.1
10.8685	33	0.1
10.8	32.6955	0.1
10.647	32	0.1
10.4443	31	0.1
10.4	30.7682	0.1
10.2544	30	0.1
10.0723	29	0.1
10	28.5967	0.1
9.89223	28	0.1
9.70989	27	0.1
9.6	26.4168	0.1
9.5197	26	0.1
9.316	25	0.1
9.2	24.471	0.1
9.09269	24	0.1
8.84328	23	0.1
8.8	22.8428	0.1
8.55445	22	0.1
8.4	21.5253	0.1
8.21577	21	0.1
8	20.4519	0.1
7.80382	20	0.1
7.6	19.5827	0.1
7.27663	19	0.1
7.2	18.8773	0.1
6.8	18.3311	0.1
6.49897	18	0.1
6.4	17.9032	0.1
6	17.6093	0.1
5.6	17.4216	0.1
5.2	17.344	0.1
4.8	17.3799	0.1
4.4	17.5325	0.1
4	17.8045	0.1
3.80302	18	0.1
3.6	18.2197	0.1
3.2	18.7934	0.1
3.08539	19	0.1
2.8	19.5626	0.1
2.6172	20	0.1
2.4	20.57	0.1
2.26203	21	0.1
2	21.8986	0.1
1.97467	22	0.1
1.74958	23	0.1
1.6	23.7362	0.1
1.55355	24	0.1
1.39585	25	0.1
1.25436	26	0.1
1.2	26.4291	0.1
1.13678	27	0.1
1.03747	28	0.1
0.947899	29	0.1
0.866406	30	0.1
0.8	30.8838	0.1
0.792307	31	0.1
0.730069	32	0.1
0.670319	33	0.1
0.611501	34	0.1
0.552073	35	0.1
13.1798	35	0.11
12.8	34.0394	0.11
12.786	34	0.11
12.466	33	0.11
12.4	32.7712	0.11
12.1937	32	0.11
12	31.2058	0.11
11.9526	31	0.11
11.7376	30	0.11
11.6	29.3237	0.11
11.5366	29	0.11
11.3464	28	0.11
11.2	27.2249	0.11
11.1585	27	0.11
10.9703	26	0.11
10.8	25.131	0.11
10.7745	25	0.11
10.5678	24	0.11
10.4	23.2505	0.11
10.3436	23	0.11
10.0964	22	0.11
10	21.6477	0.11
9.81883	21	0.11
9.6	20.3	0.11
9.50284	20	0.11
9.2	19.1668	0.11
9.1362	19	0.11
8.8	18.2179	0.11
8.69968	18	0.11
8.4	17.4208	0.11
8.16177	17	0.11
8	16.7454	0.11
7.6	16.1827	0.11
7.45068	16	0.11
7.2	15.726	0.11
6.8	15.3614	0.11
6.4	15.0761	0.11
6.25085	15	0.11
6	14.8852	0.11
5.6	14.7797	0.11
5.2	14.7559	0.11
4.8	14.8164	0.11
4.4	14.9638	0.11
4.33949	15	0.11
4	15.2197	0.11
3.6	15.5792	0.11
3.23573	16	0.11
3.2	16.0447	0.11
2.8	16.6664	0.11
2.62046	17	0.11
2.4	17.4452	0.11
2.16596	18	0.11
2	18.4288	0.11
1.80898	19	0.11
1.6	19.6834	0.11
1.51535	20	0.11
1.27235	21	0.11
1.2	21.3289	0.11
1.06988	22	0.11
0.895003	23	0.11
0.8	23.6049	0.11
0.744917	24	0.11
0.620413	25	0.11
0.509216	26	0.11
0.41003	27	0.11
0.4	27.1134	0.11
14.8	32.9402	0.12
14.4	32.3274	0.12
14.2345	32	0.12
14	31.4873	0.12
13.8147	31	0.12
13.6	30.3843	0.12
13.4833	30	0.12
13.2	29.0006	0.12
13.1999	29	0.12
12.9555	28	0.12
12.8	27.3471	0.12
12.7235	27	0.12
12.5028	26	0.12
12.4	25.5454	0.12
12.2834	25	0.12
12.0591	24	0.12
12	23.753	0.12
11.8265	23	0.12
11.6	22.0969	0.12
11.5763	22	0.12
11.3072	21	0.12
11.2	20.6414	0.12
11.01	20	0.12
10.8	19.3662	0.12
10.6782	19	0.12
10.4	18.2548	0.12
10.3032	18	0.12
10	17.2892	0.12
9.87268	17	0.12
9.6	16.4481	0.12
9.368	16	0.12
9.2	15.7104	0.12
8.8	15.0628	0.12
8.75825	15	0.12
8.4	14.5177	0.12
8	14.0327	0.12
7.96969	14	0.12
7.6	13.6414	0.12
7.2	13.3106	0.12
6.8	13.0412	0.12
6.72039	13	0.12
6.4	12.8505	0.12
6	12.7256	0.12
5.6	12.6658	0.12
5.2	12.6736	0.12
4.8	12.7514	0.12
4.4	12.9015	0.12
4.2259	13	0.12
4	13.1374	0.12
3.6	13.4652	0.12
3.2	13.8779	0.12
3.10322	14	0.12
2.8	14.4121	0.12
2.4339	15	0.12
2.4	15.0588	0.12
2	15.8683	0.12
1.94329	16	0.12
1.6	16.8633	0.12
1.55209	17	0.12
1.22994	18	0.12
1.2	18.1015	0.12
0.965011	19	0.12
0.8	19.6901	0.12
0.733797	20	0.12
0.540188	21	0.12
0.4	21.7996	0.12
14.8	26.3662	0.13
14.6428	26	0.13
14.4	25.4363	0.13
14.247	25	0.13
14	24.3159	0.13
13.9019	24	0.13
13.6	23.0775	0.13
13.5773	23	0.13
13.2636	22	0.13
13.2	21.8139	0.13
12.9442	21	0.13
12.8	20.5842	0.13
12.6097	20	0.13
12.4	19.4218	0.13
12.2537	19	0.13
12	18.346	0.13
11.8696	18	0.13
11.6	17.3622	0.13
11.4491	17	0.13
11.2	16.4672	0.13
10.9817	16	0.13
10.8	15.6531	0.13
10.4532	15	0.13
10.4	14.9105	0.13
10	14.2517	0.13
9.84121	14	0.13
9.6	13.6572	0.13
9.2	13.1189	0.13
9.10594	13	0.13
8.8	12.6522	0.13
8.4	12.2357	0.13
8.14811	12	0.13
8	11.8748	0.13
7.6	11.5776	0.13
7.2	11.3277	0.13
6.8	11.1286	0.13
6.44716	11	0.13
6.4	10.9844	0.13
6	10.9025	0.13
5.6	10.8749	0.13
5.2	10.9041	0.13
4.8	10.9922	0.13
4.77931	11	0.13
4.4	11.1531	0.13
4	11.3827	0.13
3.6	11.682	0.13
3.2577	12	0.13
3.2	12.0575	0.13
2.8	12.5398	0.13
2.4738	13	0.13
2.4	13.1119	0.13
2	13.8142	0.13
1.90721	14	0.13
1.6	14.6625	0.13
1.46136	15	0.13
1.2	15.687	0.13
1.09371	16	0.13
0.8	16.9368	0.13
0.782198	17	0.13
0.524119	18	0.13
0.4	18.5245	0.13
14.8	19.708	0.14
14.4	19.1002	0.14
14.346	19	0.14
14	18.4235	0.14
13.7792	18	0.14
13.6	17.6928	0.14
13.2359	17	0.14
13.2	16.939	0.14
12.8	16.2019	0.14
12.6966	16	0.14
12.4	15.4834	0.14
12.1328	15	0.14
12	14.7854	0.14
11.6	14.123	0.14
11.5267	14	0.14
11.2	13.509	0.14
10.859	13	0.14
10.8	12.9209	0.14
10.4	12.3903	0.14
10.0961	12	0.14
10	11.8887	0.14
9.6	11.4423	0.14
9.2	11.0229	0.14
9.17676	11	0.14
8.8	10.6645	0.14
8.4	10.3406	0.14
8	10.0529	0.14
7.91567	10	0.14
7.6	9.8201	0.14
7.2	9.63086	0.14
6.8	9.48388	0.14
6.4	9.3818	0.14
6	9.32712	0.14
5.6	9.3222	0.14
5.2	9.36922	0.14
4.8	9.47024	0.14
4.4	9.62718	0.14
4	9.84184	0.14
3.77043	10	0.14
3.6	10.1253	0.14
3.2	10.4875	0.14
2.8	10.9169	0.14
2.73394	11	0.14
2.4	11.4494	0.14
2.04236	12	0.14
2	12.0699	0.14
1.6	12.8206	0.14
1.51494	13	0.14
1.2	13.7132	0.14
1.08646	14	0.14
0.8	14.7789	0.14
0.726682	15	0.14
0.419697	16	0.14
0.4	16.0697	0.14
14.8	15.3345	0.15
14.4244	15	0.15
14.4	14.9806	0.15
14	14.5805	0.15
13.6	14.1167	0.15
13.5106	14	0.15
13.2	13.6373	0.15
12.8	13.1319	0.15
12.7021	13	0.15
12.4	12.6349	0.15
12	12.1332	0.15
11.8969	12	0.15
11.6	11.6552	0.15
11.2	11.1871	0.15
11.04	11	0.15
10.8	10.7467	0.15
10.4	10.3313	0.15
10.0702	10	0.15
10	9.93607	0.15
9.6	9.58497	0.15
9.2	9.25554	0.15
8.8644	9	0.15
8.8	8.95538	0.15
8.4	8.70172	0.15
8	8.47805	0.15
7.6	8.2874	0.15
7.2	8.13261	0.15
6.8	8.01635	0.15
6.71399	8	0.15
6.4	7.94541	0.15
6	7.91589	0.15
5.6	7.92869	0.15
5.2	7.98578	0.15
5.14549	8	0.15
4.8	8.09589	0.15
4.4	8.25861	0.15
4	8.47458	0.15
3.6	8.74539	0.15
3.28959	9	0.15
3.2	9.07825	0.15
2.8	9.49322	0.15
2.4	9.97164	0.15
2.37936	10	0.15
2	10.556	0.15
1.73098	11	0.15
1.6	11.231	0.15
1.21042	12	0.15
1.2	12.022	0.15
0.8	12.9634	0.15
0.785926	13	0.15
0.427996	14	0.15
0.4	14.0842	0.15
14.8	12.2563	0.16
14.4	12.0358	0.16
14.3505	12	0.16
14	11.7722	0.16
13.6	11.462	0.16
13.2	11.1113	0.16
13.0849	11	0.16
12.8	10.7517	0.16
12.4	10.3796	0.16
12.0081	10	0.16
12	9.99295	0.16
11.6	9.62935	0.16
11.2	9.2633	0.16
10.9112	9	0.16
10.8	8.90793	0.16
10.4	8.58028	0.16
10	8.26394	0.16
9.64977	8	0.16
9.6	7.96581	0.16
9.2	7.70525	0.16
8.8	7.4657	0.16
8.4	7.25035	0.16
8	7.06221	0.16
7.84387	7	0.16
7.6	6.91098	0.16
7.2	6.79452	0.16
6.8	6.71073	0.16
6.4	6.66186	0.16
6	6.65002	0.16
5.6	6.6772	0.16
5.2	6.74529	0.16
4.8	6.85608	0.16
4.42926	7	0.16
4.4	7.01205	0.16
4	7.22802	0.16
3.6	7.49478	0.16
3.2	7.81379	0.16
3.00133	8	0.16
2.8	8.20049	0.16
2.4	8.6601	0.16
2.13948	9	0.16
2	9.19365	0.16
1.6	9.8192	0.16
1.49649	10	0.16
1.2	10.552	0.16
0.982712	11	0.16
0.8	11.4024	0.16
0.553823	12	0.16
0.4	12.3998	0.16
14.8	9.86121	0.17
14.4	9.72736	0.17
14	9.54261	0.17
13.6	9.3151	0.17
13.2	9.05245	0.17
13.1287	9	0.17
12.8	8.78094	0.17
12.4	8.49399	0.17
12	8.19322	0.17
11.7513	8	0.17
11.6	7.89306	0.17
11.2	7.60476	0.17
10.8	7.31792	0.17
10.4	7.03683	0.17
10.3464	7	0.17
10	6.78273	0.17
9.6	6.54377	0.17
9.2	6.32058	0.17
8.8	6.11633	0.17
8.54599	6	0.17
8.4	5.93864	0.17
8	5.79206	0.17
7.6	5.67091	0.17
7.2	5.57757	0.17
6.8	5.51429	0.17
6.4	5.48318	0.17
6	5.48627	0.17
5.6	5.52544	0.17
5.2	5.60251	0.17
4.8	5.71916	0.17
4.4	5.87699	0.17
4.15577	6	0.17
4	6.08309	0.17
3.6	6.34521	0.17
3.2	6.65589	0.17
2.81846	7	0.17
2.8	7.01766	0.17
2.4	7.45931	0.17
2	7.95679	0.17
1.96917	8	0.17
1.6	8.54935	0.17
1.32701	9	0.17
1.2	9.22303	0.17
0.8	9.99885	0.17
0.79946	10	0.17
0.4	10.9094	0.17
14.8	7.88345	0.18
14.4	7.79828	0.18
14	7.66919	0.18
13.6	7.50299	0.18
13.2	7.3061	0.18
12.8	7.08459	0.18
12.6606	7	0.18
12.4	6.85592	0.18
12	6.621	0.18
11.6	6.37815	0.18
11.2	6.13181	0.18
10.9867	6	0.18
10.8	5.89437	0.18
10.4	5.67066	0.18
10	5.45466	0.18
9.6	5.24967	0.18
9.2	5.05884	0.18
9.06567	5	0.18
8.8	4.89299	0.18
8.4	4.74966	0.18
8	4.62731	0.18
7.6	4.5283	0.18
7.2	4.45489	0.18
6.8	4.4092	0.18
6.4	4.39325	0.18
6	4.40896	0.18
5.6	4.45813	0.18
5.2	4.54247	0.18
4.8	4.66362	0.18
4.4	4.82309	0.18
4.04535	5	0.18
4	5.02392	0.18
3.6	5.28099	0.18
3.2	5.5833	0.18
2.8	5.93214	0.18
2.7322	6	0.18
2.4	6.35188	0.18
2	6.82847	0.18
1.87151	7	0.18
1.6	7.38408	0.18
1.20639	8	0.18
1.2	8.01061	0.18
0.8	8.74579	0.18
0.673754	9	0.18
0.4	9.58611	0.18
14.8	6.187	0.19
14.4	6.13311	0.19
14	6.03802	0.19
13.8842	6	0.19
13.6	5.91484	0.19
13.2	5.76753	0.19
12.8	5.59841	0.19
12.4	5.41235	0.19
12	5.21398	0.19
11.6	5.00766	0.19
11.5856	5	0.19
11.2	4.81176	0.19
10.8	4.61636	0.19
10.4	4.42438	0.19
10	4.23909	0.19
9.6	4.0636	0.19
9.4449	4	0.19
9.2	3.90747	0.19
8.8	3.77002	0.19
8.4	3.64946	0.19
8	3.54815	0.19
7.6	3.46833	0.19
7.2	3.41214	0.19
6.8	3.38159	0.19
6.4	3.37859	0.19
6	3.40498	0.19
5.6	3.46246	0.19
5.2	3.55269	0.19
4.8	3.6772	0.19
4.4	3.83748	0.19
4.0714	4	0.19
4	4.03727	0.19
3.6	4.28902	0.19
3.2	4.58302	0.19
2.8	4.92051	0.19
2.71754	5	0.19
2.4	5.32334	0.19
2	5.78027	0.19
1.82764	6	0.19
1.6	6.30697	0.19
1.2	6.90306	0.19
1.14102	7	0.19
0.8	7.59374	0.19
0.586529	8	0.19
0.4	8.37668	0.19
14.8	4.69201	0.2
14.4	4.66611	0.2
14	4.60433	0.2
13.6	4.51197	0.2
13.2	4.39407	0.2
12.8	4.25541	0.2
12.4	4.10051	0.2
12.1604	4	0.2
12	3.93822	0.2
11.6	3.77543	0.2
11.2	3.60876	0.2
10.8	3.44163	0.2
10.4	3.27725	0.2
10	3.1187	0.2
9.68389	3	0.2
9.6	2.97092	0.2
9.2	2.84159	0.2
8.8	2.7254	0.2
8.4	2.6247	0.2
8	2.54172	0.2
7.6	2.47858	0.2
7.2	2.4373	0.2
6.8	2.41979	0.2
6.4	2.42789	0.2
6	2.46331	0.2
5.6	2.52771	0.2
5.2	2.62265	0.2
4.8	2.74962	0.2
4.4	2.91002	0.2
4.2167	3	0.2
4	3.11209	0.2
3.6	3.35836	0.2
3.2	3.64418	0.2
2.8	3.97073	0.2
2.76854	4	0.2
2.4	4.36163	0.2
2	4.80004	0.2
1.83617	5	0.2
1.6	5.30437	0.2
1.2	5.87283	0.2
1.11868	6	0.2
0.8	6.52693	0.2
0.537699	7	0.2
0.4	7.26302	0.2
14.8	3.34721	0.21
14.4	3.34133	0.21
14	3.30167	0.21
13.6	3.23315	0.21
13.2	3.14044	0.21
12.8	3.02795	0.21
12.7136	3	0.21
12.4	2.90664	0.21
12	2.77634	0.21
11.6	2.63868	0.21
11.2	2.49701	0.21
10.8	2.35451	0.21
10.4	2.21422	0.21
10	2.079	0.21
9.7531	2	0.21
9.6	1.95468	0.21
9.2	1.84509	0.21
8.8	1.74752	0.21
8.4	1.66419	0.21
8	1.59721	0.21
7.6	1.5486	0.21
7.2	1.52026	0.21
6.8	1.51402	0.21
6.4	1.53162	0.21
6	1.57471	0.21
5.6	1.64485	0.21
5.2	1.74354	0.21
4.8	1.8722	0.21
4.48119	2	0.21
4.4	2.03425	0.21
4	2.2391	0.21
3.6	2.47982	0.21
3.2	2.75763	0.21
2.89402	3	0.21
2.8	3.07844	0.21
2.4	3.45666	0.21
2	3.87764	0.21
1.89553	4	0.21
1.6	4.3649	0.21
1.2	4.90764	0.21
1.13807	5	0.21
0.8	5.53223	0.21
0.527019	6	0.21
0.4	6.23009	0.21
4.91693	1	0.22
4.8	1.03999	0.22
4.4	1.20902	0.22
4	1.4105	0.22
3.6	1.64567	0.22
3.2	1.91568	0.22
3.09062	2	0.22
2.8	2.23557	0.22
2.4	2.59995	0.22
2.00452	3	0.22
2	3.00481	0.22
1.6	3.47903	0.22
1.2	3.9978	0.22
1.19846	4	0.22
0.8	4.5987	0.22
0.554106	5	0.22
0.4	5.26542	0.22
14.8	2.1175	0.22
14.4	2.1284	0.22
14	2.10748	0.22
13.6	2.05929	0.22
13.2672	2	0.22
13.2	1.98896	0.22
12.8	1.90494	0.22
12.4	1.80693	0.22
12	1.6984	0.22
11.6	1.58265	0.22
11.2	1.46279	0.22
10.8	1.34183	0.22
10.4	1.22261	0.22
10	1.10782	0.22
9.6	1.00005	0.22
9.59979	1	0.22
3.37146	1	0.23
3.2	1.11869	0.23
2.8	1.43309	0.23
2.4	1.78435	0.23
2.17936	2	0.23
2	2.18429	0.23
1.6	2.63875	0.23
1.30975	3	0.23
1.2	3.14376	0.23
0.8	3.71715	0.23
0.618442	4	0.23
0.4	4.35857	0.23
14.5652	1	0.23
14.4	1.01023	0.23
14	1.0052	0.23
13.9332	1	0.23
2.40457	1	0.24
2.4	1.00407	0.24
2	1.40135	0.24
1.6	1.83731	0.24
1.46409	2	0.24
1.2	2.33219	0.24
0.8	2.87987	0.24
0.7194	3	0.24
0.4	3.5008	0.24
1.66651	1	0.25
1.6	1.07318	0.25
1.2	1.55661	0.25
0.861912	2	0.25
0.8	2.08531	0.25
0.4	2.6848	0.25
1.05072	1	0.26
0.8	1.33186	0.26
0.4	1.90437	0.26
0.513551	1	0.27
0.4	1.16348	0.27
4	3.30569	0.21
3.6	3.56049	0.21
3.2	3.85623	0.21
3.03068	4	0.21
2.8	4.20859	0.21
2.4	4.61756	0.21
2.06458	5	0.21
2	5.0785	0.21
1.6	5.61957	0.21
1.3439	6	0.21
1.2	6.2281	0.21
0.8	6.9216	0.21
0.758553	7	0.21
0.4	7.72439	0.21
14.8	5.08048	0.22
14.6041	5	0.22
14.4	4.92335	0.22
14	4.74969	0.22
13.6	4.55686	0.22
13.2	4.34862	0.22
12.8	4.12863	0.22
12.5752	4	0.22
12.4	3.90816	0.22
12	3.69331	0.22
11.6	3.47725	0.22
11.2	3.26303	0.22
10.8	3.0536	0.22
10.6944	3	0.22
10.4	2.86279	0.22
10	2.68552	0.22
9.6	2.52025	0.22
9.2	2.36935	0.22
8.8	2.23508	0.22
8.4	2.11961	0.22
8	2.025	0.22
7.86146	2	0.22
7.6	1.95651	0.22
7.2	1.91273	0.22
6.8	1.89357	0.22
6.4	1.90061	0.22
6	1.93535	0.22
5.6	1.9992	0.22
5.59662	2	0.22
5.2	2.10037	0.22
4.8	2.23554	0.22
4.4	2.40587	0.22
4	2.61249	0.22
3.6	2.85644	0.22
3.39756	3	0.22
3.2	3.14896	0.22
2.8	3.49401	0.22
2.4	3.88167	0.22
2.29104	4	0.22
2	4.33625	0.22
1.6	4.84668	0.22
1.49097	5	0.22
1.2	5.4357	0.22
0.854285	6	0.22
0.8	6.0945	0.22
0.4	6.85294	0.22
14.8	4.09098	0.23
14.5492	4	0.23
14.4	3.95035	0.23
14	3.79576	0.23
13.6	3.62367	0.23
13.2	3.43749	0.23
12.8	3.24061	0.23
12.4	3.03631	0.23
12.3308	3	0.23
12	2.84065	0.23
11.6	2.64665	0.23
11.2	2.4544	0.23
10.8	2.26661	0.23
10.4	2.08592	0.23
10.1999	2	0.23
10	1.92095	0.23
9.6	1.77329	0.23
9.2	1.63898	0.23
8.8	1.5201	0.23
8.4	1.41868	0.23
8	1.33665	0.23
7.6	1.27584	0.23
7.2	1.23801	0.23
6.8	1.22482	0.23
6.4	1.23786	0.23
6	1.27862	0.23
5.6	1.34851	0.23
5.2	1.44885	0.23
4.8	1.58089	0.23
4.4	1.74579	0.23
4	1.94463	0.23
3.90597	2	0.23
3.6	2.19129	0.23
3.2	2.48024	0.23
2.8	2.80834	0.23
2.59274	3	0.23
2.4	3.18933	0.23
2	3.62776	0.23
1.6921	4	0.23
1.6	4.1184	0.23
1.2	4.68448	0.23
0.995558	5	0.23
0.8	5.32122	0.23
0.419028	6	0.23
0.4	6.03614	0.23
4.66583	1	0.24
4.4	1.11325	0.24
4	1.31815	0.24
3.6	1.558	0.24
3.2	1.83373	0.24
2.98813	2	0.24
2.8	2.15661	0.24
2.4	2.53135	0.24
2	2.94674	0.24
1.95378	3	0.24
1.6	3.43264	0.24
1.2	3.96691	0.24
1.17738	4	0.24
0.8	4.58654	0.24
0.554341	5	0.24
0.4	5.27632	0.24
14.8	3.17702	0.24
14.4	3.04888	0.24
14.2693	3	0.24
14	2.90742	0.24
13.6	2.75356	0.24
13.2	2.58681	0.24
12.8	2.41024	0.24
12.4	2.2269	0.24
12	2.03972	0.24
11.916	2	0.24
11.6	1.8623	0.24
11.2	1.68941	0.24
10.8	1.52069	0.24
10.4	1.35856	0.24
10	1.20539	0.24
9.6	1.06342	0.24
9.40349	1	0.24
3.51205	1	0.25
3.2	1.21935	0.25
2.8	1.53784	0.25
2.4	1.89384	0.25
2.29307	2	0.25
2	2.30837	0.25
1.6	2.77169	0.25
1.42026	3	0.25
1.2	3.29679	0.25
0.8	3.88335	0.25
0.726825	4	0.25
0.4	4.55313	0.25
14.8	2.32488	0.25
14.4	2.21139	0.25
14	2.07877	0.25
13.7885	2	0.25
13.6	1.93528	0.25
13.2	1.78566	0.25
12.8	1.62702	0.25
12.4	1.46216	0.25
12	1.2938	0.25
11.6	1.1246	0.25
11.303	1	0.25
2.72273	1	0.26
2.4	1.29152	0.26
2	1.69174	0.26
1.72001	2	0.26
1.6	2.13997	0.26
1.2	2.65176	0.26
0.949594	3	0.26
0.8	3.22058	0.26
0.4	3.85978	0.26
14.8	1.52341	0.26
14.4	1.42283	0.26
14	1.30461	0.26
13.6	1.17173	0.26
13.2	1.02708	0.26
13.1299	1	0.26
2.0947	1	0.27
2	1.09544	0.27
1.6	1.54049	0.27
1.22079	2	0.27
1.2	2.02667	0.27
0.8	2.58736	0.27
0.527378	3	0.27
0.4	3.20432	0.27
1.55973	1	0.28
1.2	1.44059	0.28
0.8	1.97089	0.28
0.779795	2	0.28
0.4	2.57884	0.28
1.09358	1	0.29
0.8	1.39251	0.29
0.4	1.96906	0.29
0.673246	1	0.3
0.4	1.3966	0.3
