# Supplementary material for: Dynamic and asymmetric colloidal molecules
Source: Nat Commun. 2025 Mar 21;16:2819. doi: 10.1038/s41467-025-58057-1 (PMC11928658; doi:10.1038/s41467-025-58057-1)
Supplement: Supplementary file 9 — Source Data [file 41467_2025_58057_MOESM9_ESM.zip › Source Data/FigureS1/FigureS1e.xlsx]

## Sheet: Sheet1
7.56742	35	0.07
7.2	34.1202	0.07
7.14349	34	0.07
6.8	33.1438	0.07
6.73202	33	0.07
6.4	32.1827	0.07
6.30622	32	0.07
6	31.3163	0.07
5.79715	31	0.07
5.6	30.6567	0.07
5.2	30.3019	0.07
4.8	30.3254	0.07
4.4	30.7629	0.07
4.2924	31	0.07
4	31.5944	0.07
3.87023	32	0.07
3.6	32.7652	0.07
3.53952	33	0.07
3.25128	34	0.07
3.2	34.1576	0.07
2.98683	35	0.07
9.21375	35	0.08
9.2	34.9588	0.08
8.8759	34	0.08
8.8	33.7365	0.08
8.58142	33	0.08
8.4	32.2842	0.08
8.32439	32	0.08
8.0939	31	0.08
8	30.536	0.08
7.88339	30	0.08
7.68727	29	0.08
7.6	28.5227	0.08
7.49423	28	0.08
7.29739	27	0.08
7.2	26.5126	0.08
7.08215	26	0.08
6.83791	25	0.08
6.8	24.8586	0.08
6.5196	24	0.08
6.4	23.6769	0.08
6.06743	23	0.08
6	22.8812	0.08
5.6	22.4269	0.08
5.2	22.2407	0.08
4.8	22.3278	0.08
4.4	22.6901	0.08
4.20767	23	0.08
4	23.3734	0.08
3.76054	24	0.08
3.6	24.4644	0.08
3.46108	25	0.08
3.22352	26	0.08
3.2	26.1068	0.08
3.04505	27	0.08
2.87967	28	0.08
2.8	28.4929	0.08
2.73317	29	0.08
2.60044	30	0.08
2.46215	31	0.08
2.4	31.4201	0.08
2.32836	32	0.08
2.19314	33	0.08
2.04262	34	0.08
2	34.2515	0.08
1.89199	35	0.08
10.6392	35	0.09
10.4	34.3189	0.09
10.2908	34	0.09
10	33.0045	0.09
9.99871	33	0.09
9.74912	32	0.09
9.6	31.3037	0.09
9.53442	31	0.09
9.34505	30	0.09
9.2	29.1381	0.09
9.17616	29	0.09
9.0167	28	0.09
8.86537	27	0.09
8.8	26.5643	0.09
8.71121	26	0.09
8.54855	25	0.09
8.4	24.1477	0.09
8.3724	24	0.09
8.16555	23	0.09
8	22.2931	0.09
7.92438	22	0.09
7.62737	21	0.09
7.6	20.9203	0.09
7.23864	20	0.09
7.2	19.9155	0.09
6.8	19.181	0.09
6.67499	19	0.09
6.4	18.6581	0.09
6	18.3056	0.09
5.6	18.106	0.09
5.2	18.0631	0.09
4.8	18.1798	0.09
4.4	18.4579	0.09
4	18.8981	0.09
3.93342	19	0.09
3.6	19.5701	0.09
3.40415	20	0.09
3.2	20.5008	0.09
3.03512	21	0.09
2.8	21.7951	0.09
2.74952	22	0.09
2.5303	23	0.09
2.4	23.662	0.09
2.3436	24	0.09
2.19405	25	0.09
2.05776	26	0.09
2	26.4603	0.09
1.94183	27	0.09
1.84052	28	0.09
1.74239	29	0.09
1.64441	30	0.09
1.6	30.441	0.09
1.55113	31	0.09
1.45858	32	0.09
1.35805	33	0.09
1.24683	34	0.09
1.2	34.3758	0.09
1.13176	35	0.09
12.1224	35	0.1
12	34.7285	0.1
11.6983	34	0.1
11.6	33.7229	0.1
11.3591	33	0.1
11.2	32.4419	0.1
11.0795	32	0.1
10.8446	31	0.1
10.8	30.7824	0.1
10.6435	30	0.1
10.4668	29	0.1
10.4	28.5841	0.1
10.3069	28	0.1
10.1572	27	0.1
10.0121	26	0.1
10	25.9178	0.1
9.86335	25	0.1
9.70708	24	0.1
9.6	23.368	0.1
9.53586	23	0.1
9.34171	22	0.1
9.2	21.3559	0.1
9.11796	21	0.1
8.85331	20	0.1
8.8	19.8252	0.1
8.53053	19	0.1
8.4	18.6547	0.1
8.12894	18	0.1
8	17.7308	0.1
7.6055	17	0.1
7.6	16.9912	0.1
7.2	16.437	0.1
6.81244	16	0.1
6.8	15.9878	0.1
6.4	15.6859	0.1
6	15.4845	0.1
5.6	15.3875	0.1
5.2	15.398	0.1
4.8	15.5183	0.1
4.4	15.7505	0.1
4.11238	16	0.1
4	16.1079	0.1
3.6	16.6247	0.1
3.36889	17	0.1
3.2	17.3039	0.1
2.88123	18	0.1
2.8	18.1969	0.1
2.52075	19	0.1
2.4	19.386	0.1
2.23522	20	0.1
2	20.9747	0.1
1.99468	21	0.1
1.80828	22	0.1
1.64089	23	0.1
1.6	23.274	0.1
1.505	24	0.1
1.38747	25	0.1
1.28072	26	0.1
1.2	26.8223	0.1
1.18459	27	0.1
1.10369	28	0.1
1.02586	29	0.1
0.948761	30	0.1
0.870018	31	0.1
0.8	31.846	0.1
0.788678	32	0.1
0.709573	33	0.1
0.622548	34	0.1
0.525463	35	0.1
14.1669	35	0.11
14	34.8372	0.11
13.6	34.3314	0.11
13.3856	34	0.11
13.2	33.6674	0.11
12.8808	33	0.11
12.8	32.8036	0.11
12.5056	32	0.11
12.4	31.6652	0.11
12.2078	31	0.11
12	30.1685	0.11
11.9605	30	0.11
11.7529	29	0.11
11.6	28.1776	0.11
11.5684	28	0.11
11.4026	27	0.11
11.2446	26	0.11
11.2	25.716	0.11
11.0899	25	0.11
10.9316	24	0.11
10.8	23.2187	0.11
10.7634	23	0.11
10.5797	22	0.11
10.4	21.1238	0.11
10.3743	21	0.11
10.1392	20	0.11
10	19.4826	0.11
9.86666	19	0.11
9.6	18.1613	0.11
9.54651	18	0.11
9.2	17.0931	0.11
9.16224	17	0.11
8.8	16.2235	0.11
8.6871	16	0.11
8.4	15.5045	0.11
8.07533	15	0.11
8	14.8975	0.11
7.6	14.4182	0.11
7.2	14.015	0.11
7.18164	14	0.11
6.8	13.7261	0.11
6.4	13.5149	0.11
6	13.3834	0.11
5.6	13.3348	0.11
5.2	13.3717	0.11
4.8	13.4965	0.11
4.4	13.7109	0.11
4.02194	14	0.11
4	14.0184	0.11
3.6	14.4621	0.11
3.20647	15	0.11
3.2	15.0097	0.11
2.8	15.7361	0.11
2.67595	16	0.11
2.4	16.6464	0.11
2.26921	17	0.11
2	17.8031	0.11
1.94212	18	0.11
1.67731	19	0.11
1.6	19.3246	0.11
1.45784	20	0.11
1.26873	21	0.11
1.2	21.4068	0.11
1.11081	22	0.11
0.9766	23	0.11
0.856188	24	0.11
0.8	24.5202	0.11
0.753652	25	0.11
0.666416	26	0.11
0.586297	27	0.11
0.51135	28	0.11
0.439558	29	0.11
0.4	29.5605	0.11
14.8	32.2941	0.12
14.5307	32	0.12
14.4	31.8353	0.12
14	31.1612	0.12
13.9227	31	0.12
13.6	30.2248	0.12
13.5204	30	0.12
13.2101	29	0.12
13.2	28.9637	0.12
12.9617	28	0.12
12.8	27.2798	0.12
12.7424	27	0.12
12.5478	26	0.12
12.4	25.2175	0.12
12.3614	25	0.12
12.1812	24	0.12
12	23.033	0.12
11.9941	23	0.12
11.7999	22	0.12
11.6	21.0626	0.12
11.587	21	0.12
11.3533	20	0.12
11.2	19.4203	0.12
11.0896	19	0.12
10.8	18.034	0.12
10.7897	18	0.12
10.4442	17	0.12
10.4	16.8882	0.12
10.0406	16	0.12
10	15.9123	0.12
9.6	15.0791	0.12
9.56007	15	0.12
9.2	14.3747	0.12
8.9685	14	0.12
8.8	13.7599	0.12
8.4	13.238	0.12
8.19626	13	0.12
8	12.7974	0.12
7.6	12.438	0.12
7.2	12.1392	0.12
6.9634	12	0.12
6.8	11.9146	0.12
6.4	11.7652	0.12
6	11.6801	0.12
5.6	11.662	0.12
5.2	11.7133	0.12
4.8	11.836	0.12
4.4661	12	0.12
4.4	12.0354	0.12
4	12.3349	0.12
3.6	12.718	0.12
3.36017	13	0.12
3.2	13.2057	0.12
2.8	13.818	0.12
2.69816	14	0.12
2.4	14.5827	0.12
2.21369	15	0.12
2	15.5247	0.12
1.82934	16	0.12
1.6	16.7016	0.12
1.51324	17	0.12
1.2497	18	0.12
1.2	18.2091	0.12
1.03182	19	0.12
0.839738	20	0.12
0.8	20.2312	0.12
0.681193	21	0.12
0.5427	22	0.12
0.418466	23	0.12
0.4	23.1668	0.12
14.8	27.5732	0.13
14.5448	27	0.13
14.4	26.6471	0.13
14.186	26	0.13
14	25.4079	0.13
13.8906	25	0.13
13.6264	24	0.13
13.6	23.9019	0.13
13.383	23	0.13
13.2	22.2742	0.13
13.1365	22	0.13
12.8862	21	0.13
12.8	20.6871	0.13
12.6219	20	0.13
12.4	19.2341	0.13
12.335	19	0.13
12.0214	18	0.13
12	17.9399	0.13
11.6739	17	0.13
11.6	16.8127	0.13
11.2826	16	0.13
11.2	15.8142	0.13
10.8369	15	0.13
10.8	14.9272	0.13
10.4	14.1502	0.13
10.3205	14	0.13
10	13.4662	0.13
9.70731	13	0.13
9.6	12.8487	0.13
9.2	12.3157	0.13
8.94444	12	0.13
8.8	11.8415	0.13
8.4	11.4411	0.13
8	11.0869	0.13
7.88648	11	0.13
7.6	10.8043	0.13
7.2	10.5792	0.13
6.8	10.4065	0.13
6.4	10.2893	0.13
6	10.2302	0.13
5.6	10.2319	0.13
5.2	10.2965	0.13
4.8	10.4259	0.13
4.4	10.622	0.13
4	10.8862	0.13
3.86472	11	0.13
3.6	11.2419	0.13
3.2	11.6862	0.13
2.96091	12	0.13
2.8	12.2297	0.13
2.4	12.8914	0.13
2.34267	13	0.13
2	13.7066	0.13
1.87388	14	0.13
1.6	14.6952	0.13
1.49274	15	0.13
1.2	15.9095	0.13
1.17379	16	0.13
0.910962	17	0.13
0.8	17.4645	0.13
0.684413	18	0.13
0.489202	19	0.13
0.4	19.5072	0.13
14.8	21.5749	0.14
14.5625	21	0.14
14.4	20.6345	0.14
14.1609	20	0.14
14	19.6112	0.14
13.7765	19	0.14
13.6	18.5668	0.14
13.3896	18	0.14
13.2	17.5456	0.14
12.9876	17	0.14
12.8	16.5737	0.14
12.5598	16	0.14
12.4	15.6629	0.14
12.0959	15	0.14
12	14.8154	0.14
11.6	14.0314	0.14
11.5841	14	0.14
11.2	13.3297	0.14
11.0095	13	0.14
10.8	12.6786	0.14
10.4	12.0781	0.14
10.3464	12	0.14
10	11.5512	0.14
9.6	11.0586	0.14
9.5496	11	0.14
9.2	10.6372	0.14
8.8	10.2547	0.14
8.50535	10	0.14
8.4	9.91837	0.14
8	9.64371	0.14
7.6	9.41028	0.14
7.2	9.22136	0.14
6.8	9.07999	0.14
6.44906	9	0.14
6.4	8.98993	0.14
6	8.95514	0.14
5.6	8.97067	0.14
5.42829	9	0.14
5.2	9.0422	0.14
4.8	9.17571	0.14
4.4	9.37003	0.14
4	9.6266	0.14
3.6	9.94667	0.14
3.54518	10	0.14
3.2	10.3632	0.14
2.8	10.8561	0.14
2.69913	11	0.14
2.4	11.4623	0.14
2.09333	12	0.14
2	12.1776	0.14
1.61594	13	0.14
1.6	13.0371	0.14
1.22981	14	0.14
1.2	14.0845	0.14
0.90897	15	0.14
0.8	15.3744	0.14
0.634931	16	0.14
0.4	16.9741	0.14
14.8	17.1976	0.15
14.6827	17	0.15
14.4	16.5738	0.15
14.0708	16	0.15
14	15.8901	0.15
13.6	15.1979	0.15
13.4948	15	0.15
13.2	14.5077	0.15
12.9139	14	0.15
12.8	13.8205	0.15
12.4	13.1622	0.15
12.3043	13	0.15
12	12.5416	0.15
11.645	12	0.15
11.6	11.9389	0.15
11.2	11.3929	0.15
10.9083	11	0.15
10.8	10.8696	0.15
10.4	10.3982	0.15
10.0486	10	0.15
10	9.95059	0.15
9.6	9.5623	0.15
9.2	9.19996	0.15
8.96017	9	0.15
8.8	8.8798	0.15
8.4	8.60871	0.15
8	8.37195	0.15
7.6	8.17271	0.15
7.2	8.01399	0.15
7.15198	8	0.15
6.8	7.90727	0.15
6.4	7.84361	0.15
6	7.82403	0.15
5.6	7.85057	0.15
5.2	7.92509	0.15
4.95985	8	0.15
4.8	8.05378	0.15
4.4	8.24506	0.15
4	8.49346	0.15
3.6	8.8002	0.15
3.38301	9	0.15
3.2	9.18176	0.15
2.8	9.64732	0.15
2.53587	10	0.15
2.4	10.1959	0.15
2	10.8504	0.15
1.91861	11	0.15
1.6	11.6333	0.15
1.43402	12	0.15
1.2	12.5602	0.15
1.03375	13	0.15
0.8	13.6713	0.15
0.695918	14	0.15
0.404813	15	0.15
0.4	15.0181	0.15
14.8	14.2449	0.16
14.5956	14	0.16
14.4	13.7907	0.16
14	13.3002	0.16
13.7793	13	0.16
13.6	12.7824	0.16
13.2	12.2576	0.16
13.0148	12	0.16
12.8	11.7333	0.16
12.4	11.2163	0.16
12.2371	11	0.16
12	10.7184	0.16
11.6	10.2377	0.16
11.4022	10	0.16
11.2	9.78203	0.16
10.8	9.35612	0.16
10.4561	9	0.16
10.4	8.94774	0.16
10	8.58742	0.16
9.6	8.24678	0.16
9.28925	8	0.16
9.2	7.93596	0.16
8.8	7.67174	0.16
8.4	7.43576	0.16
8	7.23112	0.16
7.6	7.06075	0.16
7.41886	7	0.16
7.2	6.93341	0.16
6.8	6.84733	0.16
6.4	6.79968	0.16
6	6.79252	0.16
5.6	6.82776	0.16
5.2	6.90715	0.16
4.90411	7	0.16
4.8	7.03514	0.16
4.4	7.22254	0.16
4	7.46251	0.16
3.6	7.75628	0.16
3.3214	8	0.16
3.2	8.11423	0.16
2.8	8.55429	0.16
2.44471	9	0.16
2.4	9.06042	0.16
2	9.67403	0.16
1.80979	10	0.16
1.6	10.3877	0.16
1.30118	11	0.16
1.2	11.224	0.16
0.882223	12	0.16
0.8	12.2173	0.16
0.530261	13	0.16
0.4	13.4099	0.16
14.8	12.0115	0.17
14.7879	12	0.17
14.4	11.6707	0.17
14	11.2831	0.17
13.7359	11	0.17
13.6	10.8693	0.17
13.2	10.4537	0.17
12.8	10.0154	0.17
12.7865	10	0.17
12.4	9.60267	0.17
12	9.18264	0.17
11.8282	9	0.17
11.6	8.78153	0.17
11.2	8.39921	0.17
10.8	8.02367	0.17
10.7742	8	0.17
10.4	7.68949	0.17
10	7.37162	0.17
9.6	7.07177	0.17
9.49754	7	0.17
9.2	6.81099	0.17
8.8	6.57914	0.17
8.4	6.37316	0.17
8	6.19588	0.17
7.6	6.04999	0.17
7.42242	6	0.17
7.2	5.94298	0.17
6.8	5.87331	0.17
6.4	5.83901	0.17
6	5.84203	0.17
5.6	5.88414	0.17
5.2	5.96702	0.17
5.09544	6	0.17
4.8	6.09996	0.17
4.4	6.28294	0.17
4	6.51448	0.17
3.6	6.79575	0.17
3.35507	7	0.17
3.2	7.13874	0.17
2.8	7.55508	0.17
2.4239	8	0.17
2.4	8.03037	0.17
2	8.60656	0.17
1.75466	9	0.17
1.6	9.26674	0.17
1.21571	10	0.17
1.2	10.0323	0.17
0.8	10.9385	0.17
0.775195	11	0.17
0.401286	12	0.17
0.4	12.0037	0.17
14.8	10.2176	0.18
14.509	10	0.18
14.4	9.9265	0.18
14	9.6178	0.18
13.6	9.27718	0.18
13.298	9	0.18
13.2	8.91888	0.18
12.8	8.56795	0.18
12.4	8.2043	0.18
12.1806	8	0.18
12	7.84789	0.18
11.6	7.50725	0.18
11.2	7.1687	0.18
10.9977	7	0.18
10.8	6.85042	0.18
10.4	6.55602	0.18
10	6.2747	0.18
9.6	6.00993	0.18
9.58393	6	0.18
9.2	5.78413	0.18
8.8	5.58014	0.18
8.4	5.39992	0.18
8	5.24607	0.18
7.6	5.12107	0.18
7.2	5.02725	0.18
7.02064	5	0.18
6.8	4.96937	0.18
6.4	4.94626	0.18
6	4.95764	0.18
5.64406	5	0.18
5.6	5.00562	0.18
5.2	5.09787	0.18
4.8	5.23243	0.18
4.4	5.41069	0.18
4	5.63391	0.18
3.6	5.90324	0.18
3.47867	6	0.18
3.2	6.23785	0.18
2.8	6.63217	0.18
2.47141	7	0.18
2.4	7.08565	0.18
2	7.62753	0.18
1.75269	8	0.18
1.6	8.24669	0.18
1.2	8.96056	0.18
1.17994	9	0.18
0.8	9.80207	0.18
0.714151	10	0.18
0.4	10.7791	0.18
14.8	8.69192	0.19
14.4	8.45343	0.19
14	8.18101	0.19
13.7599	8	0.19
13.6	7.89076	0.19
13.2	7.59564	0.19
12.8	7.2845	0.19
12.4473	7	0.19
12.4	6.96536	0.19
12	6.66452	0.19
11.6	6.36174	0.19
11.2	6.06104	0.19
11.1177	6	0.19
10.8	5.78548	0.19
10.4	5.52372	0.19
10	5.27402	0.19
9.6	5.03954	0.19
9.5274	5	0.19
9.2	4.83718	0.19
8.8	4.65729	0.19
8.4	4.49929	0.19
8	4.3656	0.19
7.6	4.25851	0.19
7.2	4.18017	0.19
6.8	4.13263	0.19
6.4	4.1178	0.19
6	4.1375	0.19
5.6	4.19339	0.19
5.2	4.28703	0.19
4.8	4.41988	0.19
4.4	4.59326	0.19
4	4.8084	0.19
3.70379	5	0.19
3.6	5.07172	0.19
3.2	5.3976	0.19
2.8	5.77153	0.19
2.58499	6	0.19
2.4	6.21014	0.19
2	6.7206	0.19
1.80312	7	0.19
1.6	7.30848	0.19
1.2	7.97778	0.19
1.18794	8	0.19
0.8	8.76546	0.19
0.690973	9	0.19
0.4	9.67166	0.19
14.8	7.35762	0.2
14.4	7.14739	0.2
14.1556	7	0.2
14	6.91466	0.2
13.6	6.67126	0.2
13.2	6.40909	0.2
12.8	6.13256	0.2
12.6157	6	0.2
12.4	5.85873	0.2
12	5.59049	0.2
11.6	5.32062	0.2
11.2	5.05276	0.2
11.1201	5	0.2
10.8	4.80707	0.2
10.4	4.5737	0.2
10	4.35147	0.2
9.6	4.14327	0.2
9.30126	4	0.2
9.2	3.95552	0.2
8.8	3.79656	0.2
8.4	3.65784	0.2
8	3.54158	0.2
7.6	3.4499	0.2
7.2	3.38482	0.2
6.8	3.34825	0.2
6.4	3.34198	0.2
6	3.3677	0.2
5.6	3.42699	0.2
5.2	3.52133	0.2
4.8	3.6521	0.2
4.4	3.82058	0.2
4.05436	4	0.2
4	4.03009	0.2
3.6	4.29648	0.2
3.2	4.60675	0.2
2.8	4.96179	0.2
2.76224	5	0.2
2.4	5.39091	0.2
2	5.87257	0.2
1.90501	6	0.2
1.6	6.43687	0.2
1.24218	7	0.2
1.2	7.07099	0.2
0.8	7.81024	0.2
0.70578	8	0.2
0.4	8.65926	0.2
14.8	6.1624	0.21
14.45	6	0.21
14.4	5.97884	0.21
14	5.78346	0.21
13.6	5.56702	0.21
13.2	5.33361	0.21
12.8	5.08726	0.21
12.664	5	0.21
12.4	4.84531	0.21
12	4.60553	0.21
11.6	4.36435	0.21
11.2	4.12511	0.21
10.987	4	0.21
10.8	3.89937	0.21
10.4	3.6908	0.21
10	3.49254	0.21
9.6	3.30723	0.21
9.2	3.13744	0.21
8.83822	3	0.21
8.8	2.98666	0.21
8.4	2.86472	0.21
8	2.76359	0.21
7.6	2.68526	0.21
7.2	2.6316	0.21
6.8	2.6044	0.21
6.4	2.60534	0.21
6	2.63601	0.21
5.6	2.6979	0.21
5.2	2.79241	0.21
4.8	2.92087	0.21
4.60752	3	0.21
4.4	3.09084	0.21
4	3.30569	0.21
3.6	3.56049	0.21
3.2	3.85623	0.21
3.03068	4	0.21
2.8	4.20859	0.21
2.4	4.61756	0.21
2.06458	5	0.21
2	5.0785	0.21
1.6	5.61957	0.21
1.3439	6	0.21
1.2	6.2281	0.21
0.8	6.9216	0.21
0.758553	7	0.21
0.4	7.72439	0.21
14.8	5.08048	0.22
14.6041	5	0.22
14.4	4.92335	0.22
14	4.74969	0.22
13.6	4.55686	0.22
13.2	4.34862	0.22
12.8	4.12863	0.22
12.5752	4	0.22
12.4	3.90816	0.22
12	3.69331	0.22
11.6	3.47725	0.22
11.2	3.26303	0.22
10.8	3.0536	0.22
10.6944	3	0.22
10.4	2.86279	0.22
10	2.68552	0.22
9.6	2.52025	0.22
9.2	2.36935	0.22
8.8	2.23508	0.22
8.4	2.11961	0.22
8	2.025	0.22
7.86146	2	0.22
7.6	1.95651	0.22
7.2	1.91273	0.22
6.8	1.89357	0.22
6.4	1.90061	0.22
6	1.93535	0.22
5.6	1.9992	0.22
5.59662	2	0.22
5.2	2.10037	0.22
4.8	2.23554	0.22
4.4	2.40587	0.22
4	2.61249	0.22
3.6	2.85644	0.22
3.39756	3	0.22
3.2	3.14896	0.22
2.8	3.49401	0.22
2.4	3.88167	0.22
2.29104	4	0.22
2	4.33625	0.22
1.6	4.84668	0.22
1.49097	5	0.22
1.2	5.4357	0.22
0.854285	6	0.22
0.8	6.0945	0.22
0.4	6.85294	0.22
14.8	4.09098	0.23
14.5492	4	0.23
14.4	3.95035	0.23
14	3.79576	0.23
13.6	3.62367	0.23
13.2	3.43749	0.23
12.8	3.24061	0.23
12.4	3.03631	0.23
12.3308	3	0.23
12	2.84065	0.23
11.6	2.64665	0.23
11.2	2.4544	0.23
10.8	2.26661	0.23
10.4	2.08592	0.23
10.1999	2	0.23
10	1.92095	0.23
9.6	1.77329	0.23
9.2	1.63898	0.23
8.8	1.5201	0.23
8.4	1.41868	0.23
8	1.33665	0.23
7.6	1.27584	0.23
7.2	1.23801	0.23
6.8	1.22482	0.23
6.4	1.23786	0.23
6	1.27862	0.23
5.6	1.34851	0.23
5.2	1.44885	0.23
4.8	1.58089	0.23
4.4	1.74579	0.23
4	1.94463	0.23
3.90597	2	0.23
3.6	2.19129	0.23
3.2	2.48024	0.23
2.8	2.80834	0.23
2.59274	3	0.23
2.4	3.18933	0.23
2	3.62776	0.23
1.6921	4	0.23
1.6	4.1184	0.23
1.2	4.68448	0.23
0.995558	5	0.23
0.8	5.32122	0.23
0.419028	6	0.23
0.4	6.03614	0.23
4.66583	1	0.24
4.4	1.11325	0.24
4	1.31815	0.24
3.6	1.558	0.24
3.2	1.83373	0.24
2.98813	2	0.24
2.8	2.15661	0.24
2.4	2.53135	0.24
2	2.94674	0.24
1.95378	3	0.24
1.6	3.43264	0.24
1.2	3.96691	0.24
1.17738	4	0.24
0.8	4.58654	0.24
0.554341	5	0.24
0.4	5.27632	0.24
14.8	3.17702	0.24
14.4	3.04888	0.24
14.2693	3	0.24
14	2.90742	0.24
13.6	2.75356	0.24
13.2	2.58681	0.24
12.8	2.41024	0.24
12.4	2.2269	0.24
12	2.03972	0.24
11.916	2	0.24
11.6	1.8623	0.24
11.2	1.68941	0.24
10.8	1.52069	0.24
10.4	1.35856	0.24
10	1.20539	0.24
9.6	1.06342	0.24
9.40349	1	0.24
3.51205	1	0.25
3.2	1.21935	0.25
2.8	1.53784	0.25
2.4	1.89384	0.25
2.29307	2	0.25
2	2.30837	0.25
1.6	2.77169	0.25
1.42026	3	0.25
1.2	3.29679	0.25
0.8	3.88335	0.25
0.726825	4	0.25
0.4	4.55313	0.25
14.8	2.32488	0.25
14.4	2.21139	0.25
14	2.07877	0.25
13.7885	2	0.25
13.6	1.93528	0.25
13.2	1.78566	0.25
12.8	1.62702	0.25
12.4	1.46216	0.25
12	1.2938	0.25
11.6	1.1246	0.25
11.303	1	0.25
2.72273	1	0.26
2.4	1.29152	0.26
2	1.69174	0.26
1.72001	2	0.26
1.6	2.13997	0.26
1.2	2.65176	0.26
0.949594	3	0.26
0.8	3.22058	0.26
0.4	3.85978	0.26
14.8	1.52341	0.26
14.4	1.42283	0.26
14	1.30461	0.26
13.6	1.17173	0.26
13.2	1.02708	0.26
13.1299	1	0.26
2.0947	1	0.27
2	1.09544	0.27
1.6	1.54049	0.27
1.22079	2	0.27
1.2	2.02667	0.27
0.8	2.58736	0.27
0.527378	3	0.27
0.4	3.20432	0.27
1.55973	1	0.28
1.2	1.44059	0.28
0.8	1.97089	0.28
0.779795	2	0.28
0.4	2.57884	0.28
1.09358	1	0.29
0.8	1.39251	0.29
0.4	1.96906	0.29
0.673246	1	0.3
0.4	1.3966	0.3
