# Supplementary material for: Dynamic and asymmetric colloidal molecules
Source: Nat Commun. 2025 Mar 21;16:2819. doi: 10.1038/s41467-025-58057-1 (PMC11928658; doi:10.1038/s41467-025-58057-1)
Supplement: Supplementary file 9 — Source Data [file 41467_2025_58057_MOESM9_ESM.zip › Source Data/FigureS3/FigureS3a-b/Dataq3q4_N5_differentsigmac.xlsx]

## Sheet: ksig=10
N	sigmac	q3	q4
5	0.85	0.394695	0.660047
5	0.85	0.426587	0.614946
5	0.85	0.415564	0.653377
5	0.85	0.467478	0.56518
5	0.85	0.437117	0.643139
5	0.85	0.420395	0.617189
5	0.85	0.44229	0.644337
5	0.85	0.401772	0.639118
5	0.85	0.448163	0.628372
5	0.85	0.37121	0.627801
5	0.85	0.483192	0.597198
5	0.85	0.488852	0.576128
5	0.85	0.349144	0.699518
5	0.85	0.297354	0.735285
5	0.85	0.431171	0.637308
5	0.85	0.476595	0.58791
5	0.85	0.349641	0.672566
5	0.85	0.442118	0.627231
5	0.85	0.413739	0.629439
5	0.85	0.456288	0.62903
5	0.85	0.459901	0.6144
5	0.85	0.369325	0.667891
5	0.85	0.414827	0.618054
5	0.85	0.445651	0.630364
5	0.85	0.477722	0.598478
5	0.85	0.438895	0.612068
5	0.85	0.354812	0.6047
5	0.85	0.431018	0.649458
5	0.85	0.48834	0.568688
5	0.85	0.391059	0.648751
5	0.85	0.435832	0.587354
5	0.85	0.32965	0.720499
5	0.85	0.418735	0.649622
5	0.85	0.44284	0.626743
5	0.85	0.444029	0.629118
5	0.85	0.393364	0.688529
5	0.85	0.41936	0.654343
5	0.85	0.405326	0.652496
5	0.85	0.42563	0.602063
5	0.85	0.411535	0.662893
5	0.85	0.435045	0.647481
5	0.85	0.35726	0.710106
5	0.85	0.46196	0.61364
5	0.85	0.457581	0.610728
5	0.85	0.441393	0.611245
5	0.85	0.414217	0.641791
5	0.85	0.334977	0.700242
5	0.85	0.339515	0.69822
5	0.85	0.384949	0.679195
5	0.85	0.398803	0.60888
5	0.85	0.366173	0.697539
5	0.85	0.468278	0.610706
5	0.85	0.464651	0.606712
5	0.85	0.434801	0.627249
5	0.85	0.442086	0.644766
5	0.85	0.408742	0.660283
5	0.85	0.450448	0.627967
5	0.85	0.459325	0.622948
5	0.85	0.461571	0.575112
5	0.85	0.403305	0.645725
5	0.85	0.455415	0.550364
5	0.85	0.46803	0.619823
5	0.85	0.450489	0.614833
5	0.85	0.420161	0.641336
5	0.85	0.445766	0.613451
5	0.85	0.454845	0.621408
5	0.85	0.414904	0.631653
5	0.85	0.364674	0.648714
5	0.85	0.489079	0.588547
5	0.85	0.465898	0.626937
5	0.85	0.406907	0.661915
5	0.85	0.435359	0.631656
5	0.85	0.398614	0.666167
5	0.85	0.475766	0.618474
5	0.85	0.431428	0.659773
5	0.85	0.372845	0.699946
5	0.85	0.408263	0.660433
5	0.85	0.41708	0.650001
5	0.85	0.422865	0.63054
5	0.85	0.364417	0.711771
5	0.85	0.380457	0.648261
5	0.85	0.4652	0.623387
5	0.85	0.460151	0.631377
5	0.85	0.31777	0.741006
5	0.85	0.429906	0.640517
5	0.85	0.471062	0.612102
5	0.85	0.455101	0.620447
5	0.85	0.397728	0.673297
5	0.85	0.393928	0.674698
5	0.85	0.383305	0.6828
5	0.85	0.399573	0.64309
5	0.85	0.447889	0.613878
5	0.85	0.477182	0.59612
5	0.85	0.466513	0.602409
5	0.85	0.427675	0.624472
5	0.85	0.349203	0.718576
5	0.85	0.379616	0.670166
5	0.85	0.447494	0.615901
5	0.85	0.433601	0.631463
5	0.85	0.310799	0.721079
5	0.85	0.396762	0.674535
5	0.85	0.467052	0.609319
5	0.85	0.492401	0.574066
5	0.85	0.398513	0.646263
5	0.85	0.43214	0.650943
5	0.85	0.391856	0.654041
5	0.85	0.337797	0.697885
5	0.85	0.299226	0.710601
5	0.85	0.329969	0.726877
5	0.85	0.414707	0.654179
5	0.85	0.426537	0.655671
5	0.85	0.399447	0.648147
5	0.85	0.383743	0.67742
5	0.85	0.437742	0.635242
5	0.85	0.456573	0.596916
5	0.85	0.347168	0.722802
5	0.85	0.342059	0.722888
5	0.85	0.402308	0.6331
5	0.85	0.437977	0.621443
5	0.85	0.459999	0.612517
5	0.85	0.414231	0.616562
5	0.85	0.468821	0.577729
5	0.85	0.459394	0.599705
5	0.85	0.390524	0.659805
5	0.85	0.436584	0.640182
5	0.85	0.31233	0.713806
5	0.85	0.30241	0.70933
5	0.85	0.442235	0.621699
5	0.85	0.480385	0.600841
5	0.85	0.27959	0.717058
5	0.85	0.43725	0.617254
5	0.85	0.469925	0.576988
5	0.85	0.46694	0.537866
5	0.85	0.298106	0.739214
5	0.85	0.454268	0.612442
5	0.85	0.352499	0.718114
5	0.85	0.420755	0.639732
5	0.85	0.398086	0.650926
5	0.85	0.463402	0.602167
5	0.85	0.490918	0.487821
5	0.85	0.390051	0.6377
5	0.85	0.383967	0.688228
5	0.85	0.470441	0.59569
5	0.85	0.467323	0.584515
5	0.85	0.338522	0.729703
5	0.85	0.423321	0.637675
5	0.85	0.445601	0.63277
5	0.85	0.436934	0.613502
5	0.85	0.500744	0.559652
5	0.85	0.477985	0.611766
5	0.85	0.355504	0.673295
5	0.85	0.39925	0.681978
5	0.85	0.461772	0.619963
5	0.85	0.355491	0.706718
5	0.85	0.457967	0.622229
5	0.85	0.431462	0.62819
5	0.85	0.360739	0.710548
5	0.85	0.461926	0.619563
5	0.85	0.462157	0.615023
5	0.85	0.359242	0.705821
5	0.85	0.471724	0.613871
5	0.85	0.437021	0.62515
5	0.85	0.372192	0.697756
5	0.85	0.401237	0.656346
5	0.85	0.472479	0.599883
5	0.85	0.441866	0.597825
5	0.85	0.450456	0.556718
5	0.85	0.398575	0.6793
5	0.85	0.468299	0.576068
5	0.85	0.243474	0.739513
5	0.85	0.440762	0.609581
5	0.85	0.459982	0.623102
5	0.85	0.440148	0.640979
5	0.85	0.474643	0.544509
5	0.85	0.407608	0.628796
5	0.85	0.440698	0.641973
5	0.85	0.459544	0.588945
5	0.85	0.365264	0.637127
5	0.85	0.433473	0.601606
5	0.85	0.382199	0.677156
5	0.85	0.44923	0.639118
5	0.85	0.469444	0.625078
5	0.85	0.354906	0.699841
5	0.85	0.475934	0.617656
5	0.85	0.348937	0.665686
5	0.85	0.359399	0.680302
5	0.85	0.36426	0.671004
5	0.85	0.438183	0.637171
5	0.85	0.386402	0.658616
5	0.85	0.461688	0.625491
5	0.85	0.423996	0.630312
5	0.85	0.412864	0.667722
5	0.85	0.363471	0.653048
5	0.85	0.413033	0.648733
5	0.85	0.386854	0.659619
5	0.85	0.386454	0.680342
5	0.85	0.43891	0.637672
5	0.85	0.359489	0.702572
5	0.85	0.470585	0.618623
5	0.85	0.477396	0.591998
5	0.85	0.382592	0.673754
5	0.85	0.245718	0.749585
5	0.85	0.482943	0.577307
5	0.85	0.273253	0.746695
5	0.85	0.401431	0.635281
5	0.85	0.407157	0.607269
5	0.85	0.400487	0.677782
5	0.85	0.384033	0.686675
5	0.85	0.415592	0.640903
5	0.85	0.400198	0.642401
5	0.85	0.28771	0.744222
5	0.85	0.348828	0.718799
5	0.85	0.289542	0.750667
5	0.85	0.421866	0.514803
5	0.85	0.463183	0.612815
5	0.85	0.41801	0.664569
5	0.85	0.42151	0.527593
5	0.85	0.431849	0.645292
5	0.85	0.416174	0.634991
5	0.85	0.406109	0.618022
5	0.85	0.384412	0.664176
5	0.85	0.424167	0.635622
5	0.85	0.436916	0.629273
5	0.85	0.481196	0.587081
5	0.85	0.436266	0.635766
5	0.85	0.414897	0.655344
5	0.85	0.336008	0.640056
5	0.85	0.361485	0.681493
5	0.85	0.40055	0.680269
5	0.85	0.325089	0.723853
5	0.85	0.366302	0.704135
5	0.85	0.321952	0.726134
5	0.85	0.44585	0.633614
5	0.85	0.496357	0.536467
5	0.85	0.460989	0.606336
5	0.85	0.418707	0.641558
5	0.85	0.340769	0.68807
5	0.85	0.381946	0.647792
5	0.85	0.438854	0.641947
5	0.85	0.448417	0.61247
5	0.85	0.397647	0.665609
5	0.85	0.409065	0.676944
5	0.85	0.405323	0.657052
5	0.85	0.420541	0.663846
5	0.85	0.365828	0.629805
5	0.85	0.45884	0.613148
5	0.85	0.400596	0.649322
5	0.85	0.37309	0.666741
5	0.85	0.445331	0.631563
5	0.85	0.470434	0.601728
5	0.85	0.396435	0.661026
5	0.85	0.403973	0.666035
5	0.85	0.394111	0.598886
5	0.85	0.434544	0.630019
5	0.85	0.464708	0.614298
5	0.85	0.476255	0.591148
5	0.85	0.32218	0.707466
5	0.85	0.460285	0.600094
5	0.85	0.395477	0.620192
5	0.85	0.433839	0.618248
5	0.85	0.382422	0.659709
5	0.85	0.338528	0.714937
5	0.85	0.432912	0.649307
5	0.85	0.38861	0.697627
5	0.85	0.42617	0.624793
5	0.85	0.36105	0.701758
5	0.85	0.435335	0.624006
5	0.85	0.461685	0.6203
5	0.85	0.458297	0.616485
5	0.85	0.424029	0.631967
5	0.85	0.330752	0.710747
5	0.85	0.414724	0.566663
5	0.85	0.418438	0.624805
5	0.85	0.447129	0.62717
5	0.85	0.506143	0.547373
5	0.85	0.483336	0.603858
5	0.85	0.407856	0.633394
5	0.85	0.399974	0.645037
5	0.85	0.390955	0.668641
5	0.85	0.442336	0.640021
5	0.85	0.41738	0.662091
5	0.85	0.461665	0.614451
5	0.85	0.335792	0.687431
5	0.85	0.370186	0.695547
5	0.85	0.405189	0.671591
5	0.85	0.453506	0.607252
5	0.85	0.412664	0.652301
5	0.85	0.454806	0.615872
5	0.85	0.359426	0.650602
5	0.85	0.286949	0.739204
5	0.85	0.429531	0.651571
5	0.85	0.33776	0.615115
5	0.85	0.380529	0.680623
5	0.85	0.462906	0.59893
5	0.85	0.474144	0.598952
5	0.85	0.442743	0.602199
5	0.85	0.429464	0.629304
5	0.85	0.388741	0.692945
5	0.85	0.373917	0.70092
5	0.85	0.418027	0.643278
5	0.85	0.451541	0.626711
5	0.85	0.469276	0.609684
5	0.85	0.475902	0.619078
5	0.85	0.421734	0.626019
5	0.85	0.324318	0.709263
5	0.85	0.491266	0.546982
5	0.85	0.464599	0.546189
5	0.85	0.465568	0.592607
5	0.85	0.426454	0.654516
5	0.85	0.357934	0.670206
5	0.85	0.39514	0.678752
5	0.85	0.467788	0.597745
5	0.85	0.477308	0.59238
5	0.85	0.351993	0.691594
5	0.85	0.422507	0.603051
5	0.85	0.42098	0.635353
5	0.85	0.503587	0.54955
5	0.85	0.379578	0.666477
5	0.85	0.260642	0.758758
5	0.85	0.424609	0.638425
5	0.85	0.417479	0.641498
5	0.85	0.404096	0.668724
5	0.85	0.386947	0.668583
5	0.85	0.471567	0.605642
5	0.85	0.44546	0.627027
5	0.85	0.360215	0.682786
5	0.85	0.445552	0.616275
5	0.85	0.298979	0.740862
5	0.85	0.41045	0.605596
5	0.85	0.355802	0.694056
5	0.85	0.357608	0.696587
5	0.85	0.43363	0.621425
5	0.85	0.486206	0.545476
5	0.85	0.449438	0.630648
5	0.85	0.392294	0.684218
5	0.85	0.487277	0.581795
5	0.85	0.404207	0.679335
5	0.85	0.353343	0.697134
5	0.85	0.419279	0.656104
5	0.85	0.465221	0.622594
5	0.85	0.460567	0.549365
5	0.85	0.295685	0.699681
5	0.85	0.477645	0.55165
5	0.85	0.323674	0.711517
5	0.85	0.324771	0.685088
5	0.85	0.453136	0.619955
5	0.85	0.436042	0.615395
5	0.85	0.411505	0.669433
5	0.85	0.463028	0.615096
5	0.85	0.30638	0.726473
5	0.85	0.402415	0.671581
5	0.85	0.381431	0.647201
5	0.85	0.425317	0.643473
5	0.85	0.419873	0.65433
5	0.85	0.405947	0.649392
5	0.85	0.437863	0.637695
5	0.85	0.333711	0.711643
5	0.85	0.419095	0.618462
5	0.85	0.433848	0.635458
5	0.85	0.428733	0.645269
5	0.85	0.423582	0.623484
5	0.85	0.367819	0.699202
5	0.85	0.4034	0.662086
5	0.85	0.339327	0.705685
5	0.85	0.301967	0.732166
5	0.85	0.377213	0.669319
5	0.85	0.455678	0.633994
5	0.85	0.43406	0.622511
5	0.85	0.441597	0.621463
5	0.85	0.422822	0.63274
5	0.85	0.45812	0.624628
5	0.85	0.413011	0.6651
5	0.85	0.492589	0.56182
5	0.85	0.482762	0.533188
5	0.85	0.394344	0.65368
5	0.85	0.337338	0.70898
5	0.85	0.463547	0.609916
5	0.85	0.469056	0.599482
5	0.85	0.403193	0.680659
5	0.85	0.454797	0.626527
5	0.85	0.454213	0.628451
5	0.85	0.446112	0.628924
5	0.85	0.359116	0.681959
5	0.85	0.416458	0.657264
5	0.85	0.33597	0.6843
5	0.85	0.378185	0.676023
5	0.85	0.414324	0.649728
5	0.85	0.343212	0.715119
5	0.85	0.331524	0.711764
5	0.85	0.462239	0.593262
5	0.85	0.395927	0.669526
5	0.85	0.388238	0.63652
5	0.85	0.392535	0.660966
5	0.85	0.428046	0.643793
5	0.85	0.423863	0.620146
5	0.85	0.389463	0.685753
5	0.85	0.365638	0.675773
5	0.85	0.44761	0.609252
5	0.85	0.372143	0.66094
5	0.85	0.451344	0.621313
5	0.85	0.438165	0.625428
5	0.85	0.351946	0.687109
5	0.85	0.489333	0.544267
5	0.85	0.365219	0.65023
5	0.85	0.370386	0.669366
5	0.85	0.320199	0.710156
5	0.85	0.466543	0.626154
5	0.85	0.301531	0.740847
5	0.85	0.404949	0.666257
5	0.85	0.33657	0.704762
5	0.85	0.398408	0.661919
5	0.85	0.458533	0.626252
5	0.85	0.351676	0.669447
5	0.85	0.469168	0.61177
5	0.85	0.407284	0.65764
5	0.85	0.43883	0.616659
5	0.85	0.397312	0.60665
5	0.85	0.360343	0.714128
5	0.85	0.369281	0.678345
5	0.85	0.447449	0.620476
5	0.85	0.37729	0.633183
5	0.85	0.331764	0.725636
5	0.85	0.481626	0.59879
5	0.85	0.42991	0.642466
5	0.85	0.457913	0.580244
5	0.85	0.449258	0.594144
5	0.85	0.462674	0.622617
5	0.85	0.260125	0.730321
5	0.85	0.478107	0.614742
5	0.85	0.448332	0.632308
5	0.85	0.343806	0.709599
5	0.85	0.377058	0.687847
5	0.85	0.36508	0.661191
5	0.85	0.46433	0.592703
5	0.85	0.405327	0.67967
5	0.85	0.428087	0.644073
5	0.85	0.462179	0.606219
5	0.85	0.434884	0.633357
5	0.85	0.418599	0.657606
5	0.85	0.455947	0.57882
5	0.85	0.396096	0.690088
5	0.85	0.474536	0.610353
5	0.85	0.416517	0.6235
5	0.85	0.495277	0.577953
5	0.85	0.381525	0.627535
5	0.85	0.339373	0.724534
5	0.85	0.380374	0.665489
5	0.85	0.377623	0.667555
5	0.85	0.378301	0.672719
5	0.85	0.367661	0.695264
5	0.85	0.445991	0.640561
5	0.85	0.447569	0.634376
5	0.85	0.374817	0.669276
5	0.85	0.403724	0.666415
5	0.85	0.404143	0.626146
5	0.85	0.278385	0.753479
5	0.85	0.384846	0.68142
5	0.85	0.320028	0.737767
5	0.85	0.42286	0.65566
5	0.85	0.476537	0.569945
5	0.85	0.465809	0.613052
5	0.85	0.482435	0.60134
5	0.85	0.387131	0.616827
5	0.85	0.448054	0.610987
5	0.85	0.468789	0.617115
5	0.85	0.374521	0.683651
5	0.85	0.36396	0.682287
5	0.85	0.460006	0.609652
5	0.85	0.440558	0.583797
5	0.85	0.451432	0.591849
5	0.85	0.348318	0.702851
5	0.85	0.324335	0.733884
5	0.85	0.413029	0.59357
5	0.85	0.279494	0.739525
5	0.85	0.448987	0.594436
5	0.85	0.473153	0.610621
5	0.85	0.467229	0.608903
5	0.85	0.361424	0.67911
5	0.85	0.406315	0.674616
5	0.85	0.335289	0.718946
5	0.85	0.40048	0.670796
5	0.85	0.494773	0.544196
5	0.85	0.378312	0.664
5	0.85	0.318527	0.717299
5	0.85	0.370458	0.697809
5	0.85	0.476589	0.553846
5	0.85	0.376723	0.696857
5	0.85	0.466174	0.61969
5	0.85	0.475221	0.537993
5	0.85	0.437574	0.621761
5	0.85	0.401231	0.675805
5	0.85	0.406817	0.68031
5	0.85	0.403898	0.625817
5	0.85	0.472089	0.617559
5	0.85	0.478224	0.601404
5	0.85	0.313511	0.738908
5	0.85	0.453844	0.625991
5	0.85	0.463297	0.586628
5	0.85	0.457935	0.628156
5	0.85	0.396269	0.64593
5	0.85	0.454634	0.632302
5	0.85	0.49215	0.578162
5	0.85	0.469588	0.611958
5	0.85	0.416195	0.637164
5	0.85	0.341658	0.659328
5	0.85	0.444522	0.630356
5	0.85	0.463741	0.618568
5	0.85	0.39772	0.661439
5	0.85	0.370523	0.674397
5	0.85	0.423571	0.583903
5	0.85	0.405701	0.629726
5	0.85	0.450932	0.625164
5	0.85	0.365471	0.65582
5	0.85	0.419491	0.606067
5	0.85	0.376003	0.702604
5	0.85	0.309108	0.738948
5	0.85	0.415755	0.633439
5	0.85	0.393912	0.631802
5	0.85	0.3444	0.711527
5	0.85	0.466403	0.579529
5	0.85	0.471658	0.605504
5	0.85	0.39237	0.679117
5	0.85	0.445216	0.625514
5	0.85	0.438558	0.634704
5	0.85	0.445064	0.64447
5	0.85	0.415533	0.664405
5	0.85	0.433448	0.628792
5	0.85	0.353119	0.700238
5	0.85	0.469805	0.604604
5	0.85	0.426501	0.643932
5	0.85	0.409389	0.659351
5	0.85	0.340175	0.704916
5	0.85	0.35942	0.673502
5	0.85	0.40714	0.62467
5	0.85	0.407232	0.647589
5	0.85	0.396347	0.626818
5	0.85	0.474199	0.621772
5	0.85	0.393117	0.649074
5	0.85	0.450193	0.635523
5	0.85	0.367724	0.675438
5	0.85	0.442151	0.58202
5	0.85	0.42795	0.628044
5	0.85	0.457454	0.614663
5	0.85	0.421375	0.66142
5	0.85	0.422829	0.595966
5	0.85	0.392673	0.672969
5	0.85	0.438872	0.63422
5	0.85	0.302093	0.724207
5	0.85	0.401101	0.648283
5	0.85	0.300203	0.739455
5	0.85	0.391187	0.651573
5	0.85	0.388153	0.634049
5	0.85	0.396892	0.63135
5	0.85	0.400028	0.679838
5	0.85	0.415768	0.648167
5	0.85	0.359704	0.601399
5	0.85	0.463424	0.605221
5	0.85	0.434878	0.617749
5	0.85	0.368486	0.695199
5	0.85	0.432377	0.607355
5	0.85	0.430113	0.60885
5	0.85	0.392223	0.640639
5	0.85	0.447442	0.626353
5	0.85	0.443211	0.614119
5	0.85	0.403033	0.665726
5	0.85	0.387395	0.684292
5	0.85	0.440492	0.620924
5	0.85	0.337808	0.680723
5	0.85	0.476791	0.595119
5	0.85	0.380537	0.669043
5	0.85	0.38191	0.635522
5	0.85	0.340126	0.716913
5	0.85	0.378786	0.626037
5	0.85	0.389386	0.685516
5	0.85	0.460581	0.571898
5	0.85	0.433979	0.6006
5	0.85	0.371174	0.699639
5	0.85	0.441021	0.625901
5	0.85	0.403164	0.662712
5	0.85	0.331148	0.70397
5	0.85	0.46976	0.59995
5	0.85	0.397483	0.634196
5	0.85	0.34655	0.702199
5	0.85	0.463589	0.591838
5	0.85	0.403795	0.650436
5	0.85	0.420269	0.637108
5	0.85	0.504138	0.5393
5	0.85	0.428778	0.63104
5	0.85	0.332857	0.694046
5	0.85	0.391435	0.629104
5	0.85	0.383304	0.668974
5	0.85	0.383885	0.688083
5	0.85	0.472917	0.595073
5	0.85	0.440515	0.612837
5	0.85	0.462655	0.60865
5	0.85	0.468567	0.605152
5	0.85	0.494837	0.571489
5	0.85	0.426421	0.644604
5	0.85	0.468815	0.613515
5	0.85	0.444904	0.619012
5	0.85	0.474823	0.604691
5	0.85	0.427149	0.656812
5	0.85	0.411442	0.616944
5	0.85	0.415472	0.673586
5	0.85	0.449299	0.621443
5	0.85	0.431575	0.646473
5	0.85	0.454474	0.609386
5	0.85	0.44336	0.631949
5	0.85	0.466834	0.624712
5	0.85	0.407613	0.651422
5	0.85	0.468117	0.591525
5	0.85	0.414517	0.628258
5	0.85	0.453441	0.634693
5	0.85	0.433132	0.634143
5	0.85	0.438682	0.619378
5	0.85	0.442153	0.606533
5	0.85	0.425421	0.6267
5	0.85	0.484737	0.6037
5	0.85	0.457965	0.622171
5	0.85	0.383668	0.687193
5	0.85	0.263786	0.747746
5	0.85	0.362958	0.659355
5	0.85	0.44322	0.638182
5	0.85	0.382077	0.662529
5	0.85	0.446746	0.624766
5	0.85	0.364751	0.638572
5	0.85	0.460178	0.622491
5	0.85	0.315744	0.72513
5	0.85	0.473651	0.582237
5	0.85	0.295716	0.721962
5	0.85	0.381212	0.686639
5	0.85	0.421929	0.645136
5	0.85	0.467907	0.607438
5	0.85	0.285645	0.709127
5	0.85	0.419343	0.623806
5	0.85	0.390255	0.642438
5	0.85	0.346059	0.672034
5	0.85	0.477325	0.590194
5	0.85	0.390635	0.675428
5	0.85	0.452553	0.637067
5	0.85	0.446234	0.627051
5	0.85	0.378353	0.639381
5	0.85	0.452932	0.597124
5	0.85	0.421504	0.613982
5	0.85	0.403881	0.633525
5	0.85	0.416153	0.637668
5	0.85	0.276522	0.746074
5	0.85	0.404889	0.665961
5	0.85	0.485934	0.589428
5	0.85	0.362449	0.710601
5	0.85	0.435842	0.638399
5	0.85	0.392495	0.674852
5	0.85	0.403607	0.625417
5	0.85	0.398326	0.594161
5	0.85	0.471038	0.603243
5	0.85	0.422728	0.665288
5	0.85	0.46074	0.620452
5	0.85	0.350852	0.700257
5	0.85	0.445353	0.636154
5	0.85	0.431283	0.630367
5	0.85	0.448176	0.597389
5	0.85	0.376815	0.676414
5	0.85	0.433362	0.627412
5	0.85	0.41185	0.638911
5	0.85	0.46634	0.617845
5	0.85	0.32747	0.724337
5	0.85	0.48415	0.591761
5	0.85	0.378157	0.667063
5	0.85	0.437397	0.627268
5	0.85	0.370591	0.701758
5	0.85	0.455893	0.580925
5	0.85	0.435067	0.628536
5	0.85	0.450612	0.635614
5	0.85	0.410196	0.652465
5	0.85	0.446744	0.637138
5	0.85	0.414177	0.633095
5	0.85	0.502587	0.550968
5	0.85	0.464481	0.620948
5	0.85	0.312655	0.733201
5	0.85	0.343839	0.693639
5	0.85	0.332732	0.728843
5	0.85	0.37275	0.702455
5	0.85	0.463679	0.625973
5	0.85	0.374241	0.668495
5	0.85	0.452261	0.621034
5	0.85	0.424762	0.64432
5	0.85	0.470992	0.597677
5	0.85	0.406796	0.645952
5	0.85	0.383103	0.640488
5	0.85	0.303493	0.735957
5	0.85	0.463405	0.593081
5	0.85	0.311495	0.738299
5	0.85	0.409055	0.641574
5	0.85	0.471554	0.573155
5	0.85	0.491359	0.576223
5	0.85	0.398846	0.652034
5	0.85	0.466104	0.602897
5	0.85	0.463835	0.613724
5	0.85	0.413103	0.675482
5	0.85	0.46594	0.595766
5	0.85	0.422831	0.619358
5	0.85	0.454759	0.608502
5	0.85	0.446066	0.620064
5	0.85	0.420111	0.623913
5	0.85	0.476479	0.609819
5	0.85	0.387941	0.689658
5	0.85	0.408411	0.64911
5	0.85	0.428819	0.622321
5	0.85	0.40837	0.608987
5	0.85	0.428821	0.65705
5	0.85	0.203898	0.719939
5	0.85	0.453459	0.613637
5	0.85	0.44751	0.604888
5	0.85	0.470296	0.610634
5	0.85	0.274183	0.732025
5	0.85	0.420651	0.635149
5	0.85	0.469861	0.596389
5	0.85	0.430698	0.632396
5	0.85	0.361726	0.691752
5	0.85	0.456793	0.61907
5	0.85	0.421306	0.657854
5	0.85	0.471659	0.610016
5	0.85	0.259761	0.738333
5	0.85	0.41508	0.623821
5	0.85	0.384677	0.679219
5	0.85	0.436795	0.603706
5	0.85	0.456232	0.622838
5	0.85	0.48661	0.556102
5	0.85	0.471799	0.610887
5	0.85	0.418831	0.582016
5	0.85	0.435603	0.626619
5	0.85	0.463747	0.600131
5	0.85	0.398225	0.629234
5	0.85	0.291436	0.738206
5	0.85	0.407576	0.667154
5	0.85	0.440807	0.634871
5	0.85	0.494261	0.572607
5	0.85	0.475089	0.598808
5	0.85	0.498091	0.557105
5	0.85	0.447174	0.628636
5	0.85	0.475121	0.592615
5	0.85	0.476557	0.600133
5	0.85	0.395027	0.663002
5	0.85	0.431914	0.60803
5	0.85	0.468712	0.597981
5	0.85	0.295179	0.678702
5	0.85	0.449683	0.615742
5	0.85	0.410155	0.623432
5	0.85	0.472124	0.580424
5	0.85	0.368952	0.669165
5	0.85	0.411679	0.667977
5	0.85	0.417422	0.666434
5	0.85	0.422307	0.657194
5	0.85	0.401628	0.658762
5	0.85	0.424361	0.654832
5	0.85	0.431593	0.638934
5	0.85	0.359549	0.704844
5	0.85	0.403117	0.617736
5	0.85	0.318839	0.731049
5	0.85	0.445751	0.629195
5	0.85	0.470121	0.597949
5	0.85	0.415728	0.628216
5	0.85	0.471929	0.609305
5	0.85	0.489311	0.57538
5	0.85	0.386022	0.681677
5	0.85	0.417095	0.649909
5	0.85	0.406602	0.65556
5	0.85	0.370506	0.694546
5	0.85	0.435353	0.641607
5	0.85	0.400245	0.672762
5	0.85	0.275151	0.749699
5	0.85	0.380152	0.687514
5	0.85	0.369855	0.659271
5	0.85	0.436682	0.64835
5	0.85	0.387933	0.674851
5	0.85	0.462868	0.614938
5	0.85	0.456401	0.589094
5	0.85	0.36325	0.6888
5	0.85	0.429882	0.598918
5	0.85	0.368625	0.646014
5	0.85	0.431694	0.632052
5	0.85	0.469081	0.620253
5	0.85	0.476381	0.614767
5	0.85	0.455972	0.58123
5	0.85	0.45113	0.612771
5	0.85	0.479911	0.594189
5	0.85	0.341661	0.708037
5	0.85	0.466368	0.627964
5	0.85	0.388701	0.691234
5	0.85	0.354478	0.712765
5	0.85	0.350918	0.721144
5	0.85	0.438272	0.633112
5	0.85	0.446519	0.629177
5	0.85	0.500667	0.527976
5	0.85	0.32258	0.714569
5	0.85	0.466485	0.612482
5	0.85	0.465594	0.625061
5	0.85	0.396798	0.669657
5	0.85	0.438659	0.627058
5	0.85	0.44101	0.632656
5	0.85	0.487709	0.580723
5	0.85	0.441878	0.638306
5	0.85	0.44006	0.641979
5	0.85	0.39613	0.662652
5	0.85	0.467108	0.57431
5	0.85	0.404983	0.676895
5	0.85	0.430993	0.582019
5	0.85	0.351829	0.704853
5	0.85	0.375588	0.697076
5	0.85	0.441224	0.628905
5	0.85	0.480205	0.606941
5	0.85	0.427624	0.642779
5	0.85	0.445852	0.639289
5	0.85	0.318971	0.73316
5	0.85	0.480714	0.592824
5	0.85	0.448215	0.619946
5	0.85	0.42122	0.637713
5	0.85	0.371539	0.679848
5	0.85	0.435081	0.6285
5	0.85	0.427622	0.631472
5	0.85	0.44988	0.608105
5	0.85	0.310971	0.697527
5	0.85	0.370375	0.697472
5	0.85	0.391345	0.615418
5	0.85	0.393195	0.649124
5	0.85	0.455818	0.624833
5	0.85	0.368996	0.638581
5	0.85	0.375049	0.675706
5	0.85	0.410817	0.667514
5	0.85	0.479832	0.597283
5	0.85	0.437681	0.605123
5	0.85	0.435571	0.627515
5	0.85	0.486631	0.54068
5	0.85	0.414788	0.599385
5	0.85	0.45458	0.60867
5	0.85	0.430044	0.637498
5	0.85	0.427963	0.658466
5	0.85	0.348524	0.660545
5	0.85	0.350491	0.694944
5	0.85	0.434215	0.58799
5	0.85	0.399689	0.674663
5	0.85	0.461726	0.620214
5	0.85	0.471388	0.605382
5	0.85	0.430916	0.643068
5	0.85	0.34937	0.704697
5	0.85	0.458449	0.632804
5	0.85	0.382573	0.687727
5	0.85	0.467896	0.616958
5	0.85	0.338116	0.682384
5	0.85	0.284323	0.716902
5	0.85	0.411497	0.661107
5	0.85	0.422615	0.661619
5	0.85	0.383445	0.701409
5	0.85	0.347588	0.704739
5	0.85	0.459833	0.62086
5	0.85	0.420571	0.648823
5	0.85	0.456304	0.633072
5	0.85	0.455982	0.630466
5	0.85	0.353809	0.667873
5	0.85	0.427436	0.653243
5	0.85	0.460619	0.616903
5	0.85	0.240538	0.759216
5	0.85	0.472408	0.613209
5	0.85	0.464379	0.627619
5	0.85	0.497008	0.569218
5	0.85	0.446947	0.641458
5	0.85	0.460231	0.614122
5	0.85	0.475312	0.579688
5	0.85	0.412045	0.643895
5	0.85	0.478677	0.563603
5	0.85	0.413486	0.647512
5	0.85	0.415304	0.659178
5	0.85	0.446041	0.639022
5	0.85	0.218025	0.75757
5	0.85	0.430717	0.611371
5	0.85	0.433329	0.609317
5	0.85	0.484968	0.597368
5	0.85	0.461973	0.604932
5	0.85	0.363217	0.701792
5	0.85	0.464567	0.594353
5	0.85	0.410935	0.62109
5	0.85	0.440796	0.606452
5	0.85	0.352226	0.637032
5	0.85	0.47744	0.604021
5	0.85	0.456089	0.539398
5	0.85	0.462242	0.617816
5	0.85	0.41392	0.640521
5	0.85	0.421342	0.650761
5	0.85	0.478907	0.609331
5	0.85	0.388678	0.628923
5	0.85	0.3939	0.660425
5	0.85	0.382957	0.682458
5	0.85	0.463305	0.611985
5	0.85	0.450502	0.63076
5	0.85	0.49999	0.56783
5	0.85	0.418876	0.641934
5	0.85	0.426619	0.646501
5	0.85	0.35448	0.720867
5	0.85	0.403057	0.607633
5	0.85	0.289668	0.711503
5	0.85	0.456276	0.616554
5	0.85	0.342105	0.707567
5	0.85	0.478617	0.53285
5	0.85	0.454734	0.633872
5	0.85	0.438852	0.641053
5	0.85	0.439128	0.595651
5	0.85	0.456661	0.615145
5	0.85	0.466324	0.621013
5	0.85	0.451145	0.630486
5	0.85	0.381105	0.672609
5	0.85	0.379349	0.66015
5	0.85	0.464461	0.622592
5	0.85	0.392484	0.677273
5	0.85	0.428335	0.611004
5	0.85	0.463127	0.625756
5	0.85	0.371084	0.662277
5	0.85	0.41766	0.620306
5	0.85	0.399045	0.680939
5	0.85	0.409403	0.6326
5	0.85	0.341304	0.723243
5	0.85	0.433085	0.636866
5	0.85	0.378131	0.64051
5	0.85	0.468856	0.625421
5	0.85	0.469252	0.593345
5	0.85	0.448059	0.624678
5	0.85	0.392675	0.683432
5	0.85	0.47085	0.604935
5	0.85	0.459809	0.61272
5	0.85	0.412292	0.646441
5	0.85	0.412255	0.610477
5	0.85	0.418082	0.660774
5	0.85	0.451358	0.601211
5	0.85	0.456353	0.6168
5	0.85	0.477078	0.611409
5	0.85	0.488164	0.587264
5	0.85	0.475467	0.615655
5	0.85	0.287399	0.739875
5	0.85	0.28596	0.740851
5	0.85	0.472324	0.620551
5	0.85	0.470367	0.592675
5	0.85	0.470611	0.618747
5	0.85	0.474631	0.620486
5	0.85	0.410151	0.645651
5	0.85	0.471282	0.585879
5	0.85	0.469029	0.62072
5	0.85	0.468667	0.614374
5	0.85	0.444063	0.624028
5	0.85	0.409612	0.664629
5	0.85	0.393485	0.656985
5	0.85	0.481873	0.558869
5	0.85	0.468516	0.614551
5	0.85	0.459283	0.554276
5	0.85	0.416928	0.633845
5	0.85	0.452378	0.624946
5	0.85	0.429115	0.619667
5	0.85	0.406598	0.615482
5	0.85	0.377922	0.686121
5	0.85	0.403755	0.607378
5	0.85	0.427853	0.625235
5	0.85	0.39199	0.582468
5	0.85	0.42949	0.645483
5	0.85	0.38753	0.651968
5	0.85	0.456254	0.617566
5	0.85	0.478652	0.573316
5	0.85	0.479206	0.580998
5	0.85	0.370477	0.693076
5	0.85	0.317694	0.690916
5	0.85	0.442443	0.587493
5	0.85	0.369989	0.702753
5	0.85	0.437551	0.584148
5	0.85	0.370861	0.669079
5	0.85	0.506642	0.512907
5	0.85	0.42156	0.569916
5	0.85	0.482728	0.587707
5	0.85	0.439095	0.642732
5	0.85	0.299979	0.743503
5	0.85	0.371416	0.682858
5	0.85	0.453554	0.623889
5	0.85	0.433729	0.624952
5	0.85	0.417319	0.642685
5	0.85	0.355827	0.695934
5	0.85	0.309071	0.687429
5	0.85	0.468599	0.619752
5	0.85	0.47501	0.599762
5	0.85	0.491571	0.582748
5	0.85	0.447443	0.643481
5	0.85	0.399137	0.648018
5	0.85	0.445364	0.631898
5	0.85	0.360617	0.708935
5	0.85	0.389259	0.65071
5	0.85	0.27353	0.753918
5	0.85	0.458338	0.606068
5	0.85	0.442475	0.589928
5	0.85	0.351944	0.704651
5	0.85	0.437016	0.605454
5	0.85	0.410178	0.662739
5	0.85	0.41047	0.64836
5	0.85	0.391513	0.685483
5	0.85	0.470567	0.61005
5	0.85	0.402432	0.647185
5	0.85	0.403663	0.618599
5	0.85	0.420284	0.637894
5	0.85	0.419214	0.662192
5	0.85	0.441114	0.633978
5	0.85	0.366164	0.69271
5	0.85	0.45301	0.610602
5	0.85	0.453481	0.621026
5	0.85	0.359779	0.686498
5	0.85	0.437073	0.604222
5	0.85	0.43142	0.587383
5	0.85	0.466825	0.571971
5	0.85	0.480716	0.589057
5	0.85	0.370774	0.697517
5	0.85	0.44942	0.599152
5	0.85	0.348074	0.682124
5	0.85	0.449044	0.594385
5	0.85	0.468475	0.616811
5	0.85	0.428077	0.635333
5	0.85	0.39205	0.659936
5	0.85	0.465445	0.591561
5	0.85	0.463954	0.58183
5	0.85	0.408961	0.649128
5	0.85	0.469158	0.603174
5	0.85	0.448422	0.630629
5	0.85	0.422475	0.650947
5	0.85	0.448707	0.624632
5	0.85	0.473315	0.615601
5	0.85	0.457997	0.619821
5	0.85	0.44976	0.588835
5	0.85	0.398156	0.658874
5	0.85	0.377361	0.699981
5	0.85	0.404609	0.601541
5	0.85	0.466382	0.621433
5	0.85	0.448404	0.600971
5	0.85	0.440688	0.621099
5	0.85	0.441433	0.624536
5	0.85	0.454516	0.619163
5	0.85	0.450618	0.582455
5	0.85	0.449079	0.614781
5	0.85	0.400303	0.656414
5	0.85	0.449685	0.627164
5	0.85	0.462753	0.613503
5	0.85	0.455979	0.623235
5	0.85	0.401446	0.642032
5	0.85	0.519876	0.521358
5	0.85	0.377944	0.655161
5	0.85	0.462999	0.602212
5	0.85	0.24292	0.751863
5	0.85	0.44906	0.628975
5	0.85	0.462653	0.621182
5	0.85	0.475037	0.610782
5	0.85	0.382158	0.679022
5	0.85	0.477141	0.597571
5	0.85	0.391919	0.664712
5	0.85	0.46298	0.621131
5	0.85	0.45732	0.595585
5	0.85	0.473411	0.606689
5	0.85	0.427036	0.621257
5	0.85	0.482324	0.519356
5	0.85	0.479391	0.59152
5	0.85	0.46902	0.586471
5	0.85	0.460747	0.610176
5	0.85	0.444915	0.628533
5	0.85	0.415239	0.636698
5	0.85	0.378124	0.693149
5	0.85	0.392237	0.673349
5	0.85	0.421167	0.64518
5	0.85	0.449765	0.623214
5	0.85	0.362156	0.687844
5	0.85	0.415474	0.623011
5	0.85	0.358826	0.70567
5	0.85	0.383733	0.688581
5	0.85	0.414679	0.65292
5	0.85	0.474206	0.605716
5	0.85	0.4652	0.615871
5	0.85	0.440587	0.648887
5	0.85	0.480259	0.597686
5	0.85	0.376129	0.662822
5	0.85	0.448274	0.640806
5	0.85	0.470378	0.600052
5	0.85	0.475286	0.600171
5	0.85	0.449705	0.623004
5	0.85	0.407059	0.619365
5	0.85	0.470412	0.590837
5	0.85	0.428153	0.643255
5	0.85	0.451878	0.581627
5	0.85	0.476724	0.599739
5	0.85	0.475102	0.592617
5	0.85	0.462068	0.618669
5	0.85	0.417332	0.546226
5	0.85	0.437132	0.626829
5	0.85	0.458314	0.614173
5	0.85	0.43169	0.594244
5	0.85	0.382641	0.677997
5	0.85	0.410564	0.599797
5	0.85	0.446988	0.612609
5	0.85	0.428071	0.638376
5	0.85	0.436134	0.60663
5	0.85	0.316854	0.725578
5	0.85	0.379697	0.676507
5	0.85	0.410088	0.661133
5	0.85	0.379772	0.687421
5	0.85	0.447967	0.619063
5	0.85	0.480697	0.577375
5	0.85	0.463469	0.602407
5	0.85	0.478586	0.593998
5	0.85	0.364211	0.697608
5	0.85	0.426098	0.626248
5	0.85	0.402961	0.673819
5	0.85	0.408202	0.6756
5	0.85	0.448176	0.609385
5	0.85	0.416676	0.657297
5	0.85	0.444555	0.504783
5	0.85	0.370849	0.692192
5	0.85	0.498735	0.542577
5	0.85	0.446242	0.615102
5	0.85	0.374353	0.668993
5	0.85	0.381078	0.670849
5	0.85	0.497753	0.559563
5	0.85	0.437012	0.646736
5	0.85	0.428829	0.64327
5	0.85	0.462876	0.576747
5	0.85	0.362846	0.708074
5	0.85	0.39599	0.665954
5	0.85	0.476947	0.602937
5	0.85	0.494755	0.56862
5	0.85	0.409846	0.663656
5	0.85	0.447896	0.547731
5	0.85	0.40663	0.675141
5	0.85	0.44904	0.624065
5	0.85	0.449768	0.639939
5	0.85	0.354741	0.65995
5	0.85	0.373087	0.679014
5	0.85	0.46393	0.602045
5	0.85	0.485106	0.590215
5	0.85	0.385048	0.69471
5	0.85	0.462621	0.621988
5	0.85	0.464555	0.585122
5	0.85	0.279851	0.753762
5	0.85	0.359998	0.696386
5	0.85	0.429532	0.618177
5	0.85	0.375754	0.676579
5	0.85	0.462384	0.619599
5	0.85	0.441941	0.640975
5	0.85	0.342791	0.689762
5	0.85	0.411018	0.625035
5	0.85	0.422829	0.565745
5	0.85	0.331365	0.719268
5	0.85	0.364528	0.693898
5	0.85	0.471763	0.607154
5	0.85	0.426697	0.624161
5	0.85	0.36513	0.676684
5	0.85	0.460586	0.562407
5	0.85	0.430693	0.618076
5	0.85	0.470834	0.594071
5	0.85	0.293798	0.717814
5	0.85	0.414797	0.661345
5	0.85	0.395805	0.667272
5	0.85	0.374281	0.678207
5	0.85	0.420757	0.641309
5	0.85	0.483255	0.600753
5	0.85	0.417804	0.603879
5	0.85	0.416018	0.661193
5	0.85	0.466647	0.599246
5	0.85	0.485935	0.592486
5	0.85	0.405231	0.602463
5	0.85	0.485047	0.591957
5	0.85	0.327172	0.726825
5	0.85	0.328861	0.72518
5	0.85	0.413004	0.634002
5	0.85	0.395799	0.632142
5	0.85	0.381846	0.69114
5	0.85	0.41494	0.641293
5	0.85	0.441464	0.602169
5	0.85	0.424758	0.65056
5	0.85	0.377909	0.697792
5	0.85	0.297251	0.741293
5	0.85	0.414468	0.64359
5	0.85	0.391147	0.653444
5	0.85	0.46939	0.607366
5	0.85	0.485674	0.599657
5	0.85	0.327859	0.646242
5	0.85	0.274983	0.732312
5	0.85	0.40798	0.644138
5	0.85	0.413581	0.606497
5	0.85	0.351442	0.708644
5	0.85	0.470846	0.613772
5	0.85	0.480993	0.594707
5	0.85	0.42682	0.637306
5	0.85	0.32389	0.718291
5	0.85	0.497004	0.575803
5	0.85	0.472519	0.549686
5	0.85	0.448335	0.632932
5	0.85	0.409271	0.634852
5	0.85	0.360513	0.652015
5	0.85	0.457405	0.562988
5	0.85	0.465361	0.618639
5	0.85	0.421967	0.657473
5	0.85	0.355835	0.675993
5	0.85	0.354668	0.698204
5	0.85	0.454394	0.629623
5	0.85	0.431315	0.630384
5	0.85	0.360302	0.699809
5	0.85	0.47727	0.603623
5	0.85	0.425121	0.63737
5	0.85	0.253995	0.753015
5	0.85	0.462063	0.587651
5	0.85	0.414387	0.618466
5	0.85	0.379178	0.620589
5	0.85	0.401245	0.67646
5	0.85	0.340317	0.722312
5	0.85	0.42409	0.631933
5	0.85	0.427925	0.652675
5	0.85	0.408454	0.674218
5	0.85	0.356617	0.691111
5	0.85	0.466326	0.616219
5	0.85	0.438508	0.62436
5	0.85	0.475589	0.60488
5	0.85	0.46267	0.609912
5	0.85	0.485849	0.597034
5	0.85	0.425892	0.65837
5	0.85	0.383705	0.683346
5	0.85	0.42626	0.640114
5	0.85	0.431681	0.640085
5	0.85	0.409384	0.628055
5	0.85	0.376453	0.665287
5	0.85	0.429305	0.638967
5	0.85	0.463195	0.599565
5	0.85	0.39104	0.652706
5	0.85	0.458972	0.611034
5	0.85	0.450214	0.605561
5	0.85	0.4086	0.637212
5	0.85	0.491108	0.579849
5	0.85	0.39203	0.680727
5	0.85	0.387799	0.656925
5	0.85	0.326656	0.699491
5	0.85	0.365767	0.598617
5	0.85	0.426288	0.636795
5	0.85	0.317804	0.702238
5	0.85	0.412302	0.637257
5	0.85	0.471251	0.621491
5	0.85	0.466053	0.624186
5	0.85	0.454275	0.607564
5	0.85	0.44746	0.619072
5	0.85	0.398907	0.663428
5	0.85	0.412657	0.658846
5	0.85	0.446264	0.618916
5	0.85	0.324603	0.698832
5	0.85	0.450067	0.622514
5	0.85	0.399786	0.67856
5	0.85	0.456449	0.621761
5	0.85	0.390224	0.676093
5	0.85	0.432667	0.647099
5	0.85	0.30239	0.718076
5	0.85	0.435895	0.635129
5	0.85	0.375755	0.670321
5	0.85	0.432593	0.654087
5	0.85	0.371721	0.677143
5	0.85	0.418908	0.596151
5	0.85	0.435207	0.642587
5	0.85	0.480014	0.59976
5	0.85	0.333965	0.711305
5	0.85	0.415618	0.645401
5	0.85	0.469601	0.574462
5	0.85	0.398233	0.626235
5	0.85	0.254116	0.75374
5	0.85	0.430546	0.647803
5	0.85	0.411794	0.678148
5	0.85	0.436015	0.635568
5	0.85	0.388607	0.670786
5	0.85	0.469532	0.623216
5	0.85	0.473613	0.568608
5	0.85	0.417166	0.63719
5	0.85	0.470927	0.607223
5	0.85	0.449789	0.59202
5	0.85	0.422416	0.648039
5	0.85	0.394918	0.666231
5	0.85	0.44172	0.612672
5	0.85	0.426463	0.652517
5	0.85	0.459949	0.628642
5	0.85	0.426979	0.655572
5	0.85	0.474449	0.618661
5	0.85	0.447686	0.615138
5	0.85	0.420898	0.647077
5	0.85	0.396662	0.655316
5	0.85	0.405688	0.647126
5	0.85	0.373095	0.643429
5	0.85	0.323494	0.719652
5	0.85	0.342993	0.69925
5	0.85	0.423505	0.640789
5	0.85	0.395016	0.665219
5	0.85	0.278611	0.708987
5	0.85	0.306147	0.722016
5	0.85	0.408845	0.669057
5	0.85	0.399534	0.66733
5	0.85	0.456402	0.619591
5	0.85	0.38547	0.696084
5	0.85	0.412125	0.661664
5	0.85	0.360568	0.659672
5	0.85	0.393773	0.663273
5	0.85	0.372574	0.667319
5	0.85	0.350973	0.714365
5	0.85	0.449062	0.610496
5	0.85	0.444797	0.633164
5	0.85	0.356838	0.66959
5	0.85	0.416945	0.618128
5	0.85	0.409085	0.660335
5	0.85	0.47749	0.597793
5	0.85	0.376747	0.652504
5	0.85	0.399459	0.658378
5	0.85	0.37773	0.65971
5	0.85	0.490537	0.571451
5	0.85	0.446049	0.613971
5	0.85	0.431116	0.633821
5	0.85	0.392017	0.675624
5	0.85	0.362648	0.696809
5	0.85	0.377531	0.684233
5	0.85	0.36261	0.627632
5	0.85	0.463684	0.629515
5	0.85	0.480507	0.596082
5	0.85	0.364633	0.672099
5	0.85	0.340305	0.692098
5	0.85	0.494402	0.530487
5	0.85	0.365227	0.701101
5	0.85	0.449492	0.619375
5	0.85	0.417098	0.607722
5	0.85	0.346431	0.648748
5	0.85	0.379958	0.675976
5	0.85	0.476566	0.576787
5	0.85	0.457949	0.585868
5	0.85	0.428756	0.611245
5	0.85	0.474133	0.604977
5	0.85	0.44921	0.627362
5	0.85	0.445536	0.633335
5	0.85	0.39067	0.690428
5	0.85	0.38132	0.69077
5	0.85	0.376899	0.699641
5	0.85	0.429865	0.595707
5	0.85	0.395229	0.65015
5	0.85	0.415186	0.622266
5	0.85	0.337889	0.690913
5	0.85	0.437866	0.609999
5	0.85	0.471822	0.605661
5	0.85	0.40825	0.631703
5	0.85	0.434476	0.537947
5	0.85	0.432844	0.623561
5	0.85	0.393095	0.68999
5	0.85	0.432302	0.639766
5	0.85	0.432433	0.575837
5	0.85	0.326825	0.711018
5	0.85	0.389652	0.686139
5	0.85	0.400928	0.639109
5	0.85	0.422029	0.652772
5	0.85	0.44442	0.634463
5	0.85	0.459686	0.620967
5	0.85	0.46097	0.604107
5	0.85	0.474987	0.606405
5	0.85	0.457557	0.604684
5	0.85	0.446439	0.62924
5	0.85	0.391636	0.688483
5	0.85	0.472538	0.563547
5	0.85	0.385702	0.650723
5	0.85	0.380872	0.690769
5	0.85	0.387889	0.644911
5	0.85	0.42245	0.621054
5	0.85	0.441236	0.643195
5	0.85	0.43593	0.629515
5	0.85	0.474566	0.602675
5	0.85	0.470498	0.617397
5	0.85	0.419412	0.670047
5	0.85	0.389381	0.673225
5	0.85	0.393035	0.631071
5	0.85	0.433008	0.558578
5	0.85	0.461785	0.625145
5	0.85	0.452478	0.606263
5	0.85	0.338823	0.671262
5	0.85	0.386108	0.672986
5	0.85	0.310475	0.716151
5	0.85	0.348664	0.699176
5	0.85	0.406665	0.60763
5	0.85	0.469406	0.60998
5	0.85	0.417602	0.644888
5	0.85	0.50203	0.557416
5	0.85	0.409016	0.664059
5	0.85	0.477706	0.59806
5	0.85	0.421669	0.622934
5	0.85	0.44114	0.586135
5	0.85	0.35274	0.672738
5	0.85	0.437577	0.631571
5	0.85	0.34617	0.702284
5	0.85	0.450835	0.629595
5	0.85	0.402147	0.65708
5	0.85	0.397188	0.619162
5	0.85	0.423605	0.650901
5	0.85	0.473704	0.601
5	0.85	0.422377	0.650712
5	0.85	0.382622	0.663069
5	0.85	0.337412	0.698737
5	0.85	0.423633	0.630033
5	0.85	0.343909	0.70021
5	0.85	0.415512	0.62889
5	0.85	0.432114	0.634056
5	0.85	0.468942	0.616581
5	0.85	0.425585	0.647493
5	0.85	0.445837	0.625449
5	0.85	0.379398	0.645078
5	0.85	0.389616	0.669015
5	0.85	0.402734	0.671833
5	0.85	0.458422	0.623775
5	0.85	0.437407	0.605785
5	0.85	0.358731	0.65722
5	0.85	0.388549	0.648684
5	0.85	0.500023	0.564439
5	0.85	0.481298	0.604563
5	0.85	0.387508	0.672967
5	0.85	0.446812	0.628524
5	0.85	0.44202	0.62292
5	0.85	0.468662	0.541815
5	0.85	0.395767	0.63916
5	0.85	0.440949	0.644393
5	0.85	0.478616	0.560649
5	0.85	0.407228	0.638213
5	0.85	0.442553	0.637814
5	0.85	0.418665	0.657832
5	0.85	0.371326	0.63938
5	0.85	0.449721	0.628267
5	0.85	0.407129	0.625948
5	0.85	0.390558	0.678634
5	0.85	0.427327	0.646041
5	0.85	0.448411	0.61816
5	0.85	0.43323	0.614731
5	0.85	0.320227	0.730389
5	0.85	0.391674	0.630773
5	0.85	0.479038	0.602228
5	0.85	0.426994	0.648069
5	0.85	0.49684	0.563437
5	0.85	0.449908	0.622584
5	0.85	0.392214	0.614974
5	0.85	0.35175	0.666042
5	0.85	0.396649	0.667177
5	0.85	0.254719	0.736023
5	0.85	0.360071	0.692751
5	0.85	0.470728	0.565907
5	0.85	0.4409	0.603797
5	0.85	0.447915	0.597456
5	0.85	0.426521	0.624112
5	0.85	0.412016	0.640698
5	0.85	0.292355	0.719706
5	0.85	0.435805	0.641733
5	0.85	0.470181	0.609153
5	0.85	0.435287	0.613765
5	0.85	0.475859	0.574415
5	0.85	0.371354	0.683023
5	0.85	0.447301	0.634777
5	0.85	0.371655	0.697809
5	0.85	0.424499	0.592301
5	0.85	0.351815	0.680273
5	0.85	0.348174	0.643935
5	0.85	0.478979	0.605915
5	0.85	0.391494	0.686843
5	0.85	0.443885	0.582745
5	0.85	0.448963	0.629739
5	0.85	0.455769	0.612387
5	0.85	0.477494	0.610222
5	0.85	0.310772	0.712282
5	0.85	0.455169	0.602614
5	0.85	0.368915	0.669074
5	0.85	0.407066	0.630702
5	0.85	0.408163	0.641829
5	0.85	0.459939	0.620883
5	0.85	0.43317	0.653648
5	0.85	0.380437	0.687439
5	0.85	0.480438	0.604445
5	0.85	0.434355	0.635949
5	0.85	0.379412	0.681628
5	0.85	0.435381	0.630536
5	0.85	0.443165	0.606107
5	0.85	0.37101	0.659869
5	0.85	0.461419	0.621648
5	0.85	0.406163	0.661868
5	0.85	0.377867	0.707963
5	0.85	0.392353	0.600592
5	0.85	0.412558	0.650625
5	0.85	0.421103	0.581499
5	0.85	0.437862	0.604301
5	0.85	0.478373	0.607305
5	0.85	0.434488	0.609581
5	0.85	0.287297	0.736261
5	0.85	0.223919	0.761008
5	0.85	0.400904	0.668228
5	0.85	0.449332	0.566122
5	0.85	0.407678	0.658355
5	0.85	0.357884	0.71869
5	0.85	0.4064	0.630199
5	0.85	0.339417	0.723927
5	0.85	0.385933	0.654671
5	0.85	0.431153	0.624345
5	0.85	0.436032	0.654228
5	0.85	0.505706	0.509578
5	0.85	0.313565	0.704195
5	0.85	0.372851	0.677279
5	0.85	0.470556	0.611428
5	0.85	0.46876	0.604431
5	0.85	0.449425	0.634377
5	0.85	0.376448	0.687126
5	0.85	0.334821	0.685456
5	0.85	0.399666	0.615122
5	0.85	0.356089	0.710853
5	0.85	0.346598	0.711419
5	0.85	0.411674	0.647275
5	0.85	0.476227	0.613089
5	0.85	0.414401	0.624063
5	0.85	0.332496	0.691253
5	0.85	0.461398	0.615094
5	0.85	0.348264	0.691239
5	0.85	0.424133	0.653459
5	0.85	0.375427	0.686855
5	0.85	0.360454	0.684668
5	0.85	0.391781	0.660155
5	0.85	0.490983	0.568939
5	0.85	0.407366	0.667331
5	0.85	0.471975	0.599064
5	0.85	0.461754	0.590428
5	0.85	0.361322	0.707088
5	0.85	0.476188	0.605083
5	0.85	0.462977	0.580987
5	0.85	0.182297	0.762175
5	0.85	0.43727	0.642776
5	0.85	0.443127	0.631324
5	0.85	0.36369	0.707523
5	0.85	0.307366	0.737882
5	0.85	0.335586	0.675664
5	0.85	0.49847	0.52928
5	0.85	0.398218	0.666885
5	0.85	0.467638	0.607553
5	0.85	0.391348	0.697248
5	0.85	0.465477	0.553088
5	0.85	0.387259	0.659049
5	0.85	0.471111	0.604513
5	0.85	0.416671	0.608403
5	0.85	0.442203	0.635458
5	0.85	0.468084	0.608765
5	0.85	0.346416	0.677596
5	0.85	0.329478	0.694003
5	0.85	0.410374	0.676859
5	0.85	0.399338	0.669213
5	0.85	0.415545	0.625288
5	0.85	0.457022	0.61728
5	0.85	0.456515	0.601902
5	0.85	0.441188	0.639065
5	0.85	0.385058	0.665492
5	0.85	0.353326	0.711686
5	0.85	0.463947	0.625987
5	0.85	0.430391	0.656471
5	0.85	0.397197	0.65173
5	0.85	0.391872	0.673772
5	0.85	0.39727	0.663685
5	0.85	0.291659	0.705874
5	0.85	0.421653	0.647885
5	0.85	0.32271	0.709264
5	0.85	0.440001	0.633595
5	0.85	0.410067	0.664365
5	0.85	0.445962	0.625429
5	0.85	0.408187	0.672506
5	0.85	0.334443	0.667627
5	0.85	0.381592	0.700148
5	0.85	0.436595	0.635127
5	0.85	0.387607	0.592384
5	0.85	0.461042	0.563487
5	0.85	0.422633	0.654239
5	0.85	0.443112	0.628402
5	0.85	0.458508	0.614181
5	0.85	0.332991	0.710648
5	0.85	0.440262	0.638584
5	0.85	0.35178	0.648325
5	0.85	0.443317	0.62124
5	0.85	0.309842	0.730347
5	0.85	0.365298	0.704814
5	0.85	0.413538	0.671587
5	0.85	0.465006	0.578938
5	0.85	0.313844	0.689492
5	0.85	0.406982	0.645782
5	0.85	0.397867	0.673935
5	0.85	0.430945	0.627559
5	0.85	0.481072	0.591402
5	0.85	0.441734	0.637851
5	0.85	0.45577	0.62823
5	0.85	0.375733	0.686749
5	0.85	0.37073	0.704948
5	0.85	0.492552	0.563989
5	0.85	0.467219	0.615549
5	0.85	0.437751	0.61872
5	0.85	0.352142	0.701716
5	0.85	0.280168	0.745801
5	0.85	0.46341	0.614156
5	0.85	0.406453	0.652615
5	0.85	0.416908	0.643065
5	0.85	0.419872	0.648909
5	0.85	0.460037	0.600563
5	0.85	0.424249	0.654781
5	0.85	0.4093	0.635198
5	0.85	0.483578	0.592579
5	0.85	0.403263	0.634393
5	0.85	0.45225	0.619154
5	0.85	0.472591	0.588826
5	0.85	0.269577	0.745691
5	0.85	0.379728	0.67883
5	0.85	0.295331	0.736219
5	0.85	0.412423	0.598019
5	0.85	0.45627	0.599958
5	0.85	0.366767	0.654092
5	0.85	0.351542	0.718169
5	0.85	0.453611	0.61768
5	0.85	0.398436	0.690444
5	0.85	0.493227	0.583041
5	0.85	0.435048	0.630814
5	0.85	0.372528	0.691441
5	0.85	0.478863	0.594352
5	0.85	0.368954	0.688178
5	0.85	0.484288	0.583905
5	0.85	0.4518	0.620528
5	0.85	0.457645	0.619613
5	0.85	0.452776	0.619149
5	0.85	0.471438	0.600398
5	0.85	0.459045	0.587973
5	0.85	0.464887	0.600201
5	0.85	0.368707	0.687088
5	0.85	0.459016	0.605176
5	0.85	0.355264	0.699544
5	0.85	0.386482	0.674645
5	0.85	0.388779	0.658488
5	0.85	0.480602	0.604625
5	0.85	0.47854	0.60364
5	0.85	0.437295	0.641161
5	0.85	0.339039	0.729747
5	0.85	0.411181	0.636611
5	0.85	0.453331	0.571619
5	0.85	0.363518	0.671574
5	0.85	0.410343	0.669431
5	0.85	0.465108	0.624889
5	0.85	0.477301	0.612698
5	0.85	0.402861	0.669235
5	0.85	0.410579	0.666924
5	0.85	0.403288	0.634722
5	0.85	0.421523	0.653522
5	0.85	0.421699	0.651193
5	0.85	0.378283	0.680938
5	0.85	0.367693	0.695957
5	0.85	0.42477	0.650773
5	0.85	0.482911	0.557545
5	0.85	0.432441	0.626086
5	0.85	0.363146	0.674326
5	0.85	0.449827	0.632455
5	0.85	0.391903	0.644293
5	0.85	0.332406	0.717262
5	0.85	0.427551	0.639232
5	0.85	0.360885	0.69685
5	0.85	0.4772	0.59611
5	0.85	0.378522	0.680863
5	0.85	0.430783	0.599268
5	0.85	0.464493	0.612133
5	0.85	0.454676	0.628256
5	0.85	0.396774	0.686509
5	0.85	0.458032	0.594126
5	0.85	0.414181	0.659573
5	0.85	0.434795	0.644379
5	0.85	0.452206	0.618894
5	0.85	0.437661	0.629263
5	0.85	0.262263	0.750669
5	0.85	0.43638	0.613766
5	0.85	0.345417	0.715843
5	0.85	0.431939	0.636137
5	0.85	0.454734	0.628745
5	0.85	0.42065	0.650466
5	0.85	0.470621	0.614662
5	0.85	0.436966	0.605838
5	0.85	0.408986	0.662075
5	0.85	0.422391	0.628034
5	0.85	0.456721	0.618538
5	0.85	0.439159	0.614836
5	0.85	0.460286	0.619266
5	0.85	0.462096	0.624893
5	0.85	0.372695	0.640442
5	0.85	0.390268	0.62182
5	0.85	0.414778	0.648775
5	0.85	0.457008	0.609568
5	0.85	0.242403	0.761959
5	0.85	0.443152	0.604834
5	0.85	0.45468	0.620233
5	0.85	0.428482	0.603979
5	0.85	0.479134	0.592814
5	0.85	0.26246	0.72443
5	0.85	0.430058	0.644252
5	0.85	0.40287	0.661593
5	0.85	0.457347	0.614615
5	0.85	0.326095	0.712494
5	0.85	0.343068	0.714704
5	0.85	0.468751	0.574313
5	0.85	0.40336	0.612652
5	0.85	0.455812	0.597728
5	0.85	0.449005	0.590265
5	0.85	0.441375	0.642129
5	0.85	0.480796	0.584158
5	0.85	0.424359	0.65797
5	0.85	0.435799	0.641192
5	0.85	0.336094	0.687332
5	0.85	0.465485	0.610979
5	0.85	0.424327	0.642175
5	0.85	0.43958	0.645227
5	0.85	0.477598	0.604642
5	0.85	0.468567	0.570224
5	0.85	0.442839	0.645129
5	0.85	0.468887	0.62636
5	0.85	0.432116	0.649318
5	0.85	0.401698	0.643636
5	0.85	0.467926	0.595033
5	0.85	0.437832	0.607529
5	0.85	0.472042	0.608122
5	0.85	0.41082	0.629205
5	0.85	0.457915	0.623799
5	0.85	0.400988	0.633333
5	0.85	0.47271	0.62095
5	0.85	0.376101	0.697921
5	0.85	0.36821	0.694617
5	0.85	0.438163	0.643156
5	0.85	0.475381	0.583448
5	0.85	0.409108	0.636438
5	0.85	0.495458	0.560677
5	0.85	0.443107	0.636991
5	0.85	0.386787	0.665241
5	0.85	0.378593	0.685357
5	0.85	0.456767	0.6262
5	0.85	0.434275	0.648001
5	0.85	0.46059	0.595301
5	0.85	0.312406	0.694078
5	0.85	0.358649	0.697233
5	0.85	0.438043	0.626029
5	0.85	0.46593	0.581079
5	0.85	0.455693	0.620854
5	0.85	0.375098	0.705871
5	0.85	0.272863	0.739281
5	0.85	0.363023	0.636452
5	0.85	0.412676	0.665991
5	0.85	0.272704	0.76201
5	0.85	0.385947	0.653108
5	0.85	0.426707	0.641487
5	0.85	0.470099	0.577755
5	0.85	0.438746	0.625232
5	0.85	0.465869	0.610355
5	0.85	0.48006	0.594279
5	0.85	0.375651	0.693865
5	0.85	0.477989	0.600407
5	0.85	0.355458	0.713527
5	0.85	0.470839	0.623598
5	0.85	0.393632	0.631652
5	0.85	0.473603	0.614157
5	0.85	0.378564	0.664442
5	0.85	0.19447	0.75111
5	0.85	0.476759	0.614318
5	0.85	0.414963	0.665065
5	0.85	0.446488	0.627211
5	0.85	0.405959	0.66033
5	0.85	0.366858	0.704775
5	0.85	0.473635	0.589952
5	0.85	0.364086	0.678789
5	0.85	0.438104	0.637962
5	0.85	0.512113	0.493737
5	0.85	0.475866	0.581415
5	0.85	0.460116	0.604436
5	0.85	0.345542	0.702552
5	0.85	0.395005	0.655432
5	0.85	0.39642	0.607315
5	0.85	0.450779	0.592626
5	0.85	0.41565	0.634107
5	0.85	0.462384	0.622255
5	0.85	0.457532	0.604688
5	0.85	0.430605	0.652734
5	0.85	0.393204	0.639638
5	0.85	0.438493	0.598807
5	0.85	0.424928	0.637676
5	0.85	0.481661	0.599392
5	0.85	0.374692	0.641717
5	0.85	0.335759	0.732044
5	0.85	0.450866	0.626908
5	0.85	0.413292	0.650349
5	0.85	0.421709	0.655241
5	0.85	0.465981	0.58937
5	0.85	0.418985	0.634822
5	0.85	0.474262	0.589472
5	0.85	0.49563	0.561172
5	0.85	0.354322	0.695299
5	0.85	0.333175	0.718484
5	0.85	0.37185	0.657091
5	0.85	0.468542	0.618434
5	0.85	0.407833	0.635298
5	0.85	0.332598	0.699181
5	0.85	0.414538	0.649581
5	0.85	0.45063	0.631544
5	0.85	0.405969	0.622033
5	0.85	0.401357	0.660206
5	0.85	0.464899	0.611375
5	0.85	0.395858	0.677119
5	0.85	0.464378	0.611806
5	0.85	0.463349	0.624304
5	0.85	0.412575	0.656707
5	0.85	0.42543	0.639676
5	0.85	0.463605	0.584339
5	0.85	0.463352	0.619546
5	0.85	0.386828	0.656562
5	0.85	0.407598	0.651158
5	0.85	0.366526	0.687652
5	0.85	0.432145	0.642517
5	0.85	0.456004	0.629027
5	0.85	0.353424	0.66175
5	0.85	0.44047	0.621869
5	0.85	0.455947	0.60079
5	0.85	0.490738	0.546346
5	0.85	0.513598	0.54256
5	0.85	0.494835	0.549299
5	0.85	0.452084	0.63308
5	0.85	0.417523	0.610575
5	0.85	0.344499	0.697664
5	0.85	0.348692	0.701299
5	0.85	0.468307	0.616265
5	0.85	0.359763	0.715137
5	0.85	0.437604	0.642593
5	0.85	0.485666	0.55799
5	0.85	0.353425	0.716411
5	0.85	0.442185	0.61533
5	0.85	0.370898	0.695644
5	0.85	0.321973	0.730258
5	0.85	0.472379	0.605034
5	0.85	0.435852	0.646066
5	0.85	0.38335	0.62478
5	0.85	0.377412	0.699084
5	0.85	0.392593	0.570725
5	0.85	0.422945	0.651152
5	0.85	0.378792	0.686797
5	0.85	0.468407	0.606921
5	0.85	0.430791	0.589807
5	0.85	0.473375	0.492157
5	0.85	0.360225	0.697395
5	0.85	0.339131	0.702538
5	0.85	0.39692	0.663071
5	0.85	0.301175	0.7285
5	0.85	0.426242	0.635418
5	0.85	0.36394	0.695389
5	0.85	0.36886	0.701384
5	0.85	0.477651	0.59414
5	0.85	0.468505	0.62532
5	0.85	0.462579	0.569623
5	0.85	0.356553	0.70494
5	0.85	0.455922	0.610726
5	0.85	0.327681	0.66043
5	0.85	0.442587	0.602584
5	0.85	0.389059	0.664168
5	0.85	0.416451	0.645729
5	0.85	0.430734	0.587157
5	0.85	0.437338	0.619092
5	0.85	0.39333	0.637326
5	0.85	0.401648	0.67909
5	0.85	0.364329	0.617065
5	0.85	0.412211	0.627064
5	0.85	0.303395	0.738854
5	0.85	0.363832	0.68497
5	0.85	0.344615	0.707488
5	0.85	0.434622	0.643331
5	0.85	0.438217	0.631248
5	0.85	0.414289	0.652089
5	0.85	0.362136	0.663355
5	0.85	0.325369	0.727467
5	0.85	0.437477	0.580369
5	0.85	0.409963	0.60877
5	0.85	0.424661	0.665269
5	0.85	0.490575	0.57947
5	0.85	0.444254	0.644516
5	0.85	0.457632	0.613368
5	0.85	0.405467	0.644788
5	0.85	0.410515	0.636994
5	0.85	0.44434	0.625603
5	0.85	0.407156	0.676483
5	0.85	0.427142	0.649818
5	0.85	0.473523	0.597392
5	0.85	0.333985	0.705632
5	0.85	0.384739	0.659126
5	0.85	0.409784	0.662262
5	0.85	0.414377	0.646046
5	0.85	0.442734	0.638502
5	0.85	0.506263	0.553389
5	0.85	0.427563	0.649279
5	0.85	0.385054	0.680775
5	0.85	0.404894	0.594619
5	0.85	0.360744	0.686216
5	0.85	0.425748	0.639615
5	0.85	0.357603	0.651646
5	0.85	0.451298	0.626983
5	0.85	0.4311	0.629084
5	0.85	0.433907	0.629329
5	0.85	0.449682	0.572438
5	0.85	0.478505	0.591126
5	0.85	0.487168	0.582592
5	0.85	0.443001	0.60027
5	0.85	0.473051	0.606603
5	0.85	0.433917	0.645568
5	0.85	0.290355	0.74569
5	0.85	0.430072	0.643683
5	0.85	0.465478	0.619786
5	0.85	0.401923	0.640509
5	0.85	0.314567	0.732085
5	0.85	0.415001	0.627144
5	0.85	0.370297	0.67077
5	0.85	0.258333	0.757865
5	0.85	0.387632	0.66939
5	0.85	0.365004	0.709899
5	0.85	0.465511	0.617885
5	0.85	0.465376	0.61165
5	0.85	0.34111	0.707894
5	0.85	0.370231	0.702737
5	0.85	0.425306	0.595721
5	0.85	0.399714	0.596313
5	0.85	0.476558	0.614374
5	0.85	0.475996	0.61775
5	0.85	0.322117	0.675026
5	0.85	0.445697	0.622821
5	0.85	0.478922	0.576895
5	0.85	0.420631	0.591281
5	0.85	0.362891	0.681845
5	0.85	0.39233	0.640152
5	0.85	0.415484	0.630384
5	0.85	0.452674	0.635511
5	0.85	0.431068	0.631574
5	0.85	0.391984	0.642299
5	0.85	0.385138	0.676194
5	0.85	0.363705	0.652605
5	0.85	0.361472	0.659829
5	0.85	0.449272	0.559441
5	0.85	0.370327	0.659228
5	0.85	0.315344	0.7034
5	0.85	0.199551	0.748906
5	0.85	0.450623	0.628237
5	0.85	0.451636	0.630588
5	0.85	0.472965	0.604467
5	0.85	0.240919	0.737727
5	0.85	0.437528	0.639687
5	0.85	0.515158	0.523515
5	0.85	0.482128	0.522147
5	0.85	0.249405	0.759414
5	0.85	0.444087	0.615161
5	0.85	0.358502	0.687237
5	0.85	0.424696	0.65852
5	0.85	0.396647	0.683005
5	0.85	0.453236	0.633189
5	0.85	0.231305	0.736265
5	0.85	0.437606	0.646901
5	0.85	0.39643	0.660079
5	0.85	0.427326	0.637899
5	0.85	0.429152	0.598744
5	0.85	0.411453	0.665503
5	0.85	0.475994	0.612967
5	0.85	0.37623	0.687703
5	0.85	0.303591	0.71978
5	0.85	0.430801	0.613132
5	0.85	0.466455	0.617669
5	0.85	0.496754	0.553655
5	0.85	0.442389	0.632531
5	0.85	0.375496	0.658365
5	0.85	0.447899	0.540631
5	0.85	0.395979	0.65046
5	0.85	0.394279	0.638787
5	0.85	0.451942	0.61844
5	0.85	0.304416	0.717813
5	0.85	0.281331	0.744441
5	0.85	0.372543	0.644944
5	0.85	0.342635	0.707783
5	0.85	0.443803	0.63324
5	0.85	0.398851	0.658235
5	0.85	0.452343	0.604027
5	0.85	0.414417	0.636915
5	0.85	0.445074	0.605463
5	0.85	0.420563	0.659021
5	0.85	0.471219	0.613022
5	0.85	0.352727	0.688398
5	0.85	0.386591	0.617105
5	0.85	0.4773	0.610801
5	0.85	0.290568	0.749138
5	0.85	0.394857	0.635678
5	0.85	0.476529	0.593203
5	0.85	0.371188	0.698743
5	0.85	0.440314	0.630619
5	0.85	0.413295	0.621951
5	0.85	0.280162	0.748173
5	0.85	0.439731	0.629243
5	0.85	0.345707	0.673615
5	0.85	0.273506	0.754449
5	0.85	0.339819	0.701628
5	0.85	0.475088	0.592899
5	0.85	0.377798	0.703135
5	0.85	0.462327	0.621257
5	0.85	0.438151	0.632529
[truncated: 5 more rows]

## Sheet: ksig=5
N	sigmac	q3	q4
5	0.85	0.449502	0.638482
5	0.85	0.404586	0.663084
5	0.85	0.476789	0.591926
5	0.85	0.408949	0.664469
5	0.85	0.381519	0.671122
5	0.85	0.475688	0.617376
5	0.85	0.366765	0.686973
5	0.85	0.473069	0.614644
5	0.85	0.407393	0.673627
5	0.85	0.418938	0.658724
5	0.85	0.447853	0.611608
5	0.85	0.426578	0.643503
5	0.85	0.434089	0.643083
5	0.85	0.461082	0.625138
5	0.85	0.456014	0.621723
5	0.85	0.472604	0.606304
5	0.85	0.404293	0.630562
5	0.85	0.445508	0.63034
5	0.85	0.471731	0.587473
5	0.85	0.489799	0.59219
5	0.85	0.380415	0.666135
5	0.85	0.429066	0.658723
5	0.85	0.463387	0.593624
5	0.85	0.410983	0.63663
5	0.85	0.502817	0.56472
5	0.85	0.463663	0.589342
5	0.85	0.455081	0.611586
5	0.85	0.412686	0.649357
5	0.85	0.473165	0.613403
5	0.85	0.397321	0.642415
5	0.85	0.437415	0.641509
5	0.85	0.356735	0.707539
5	0.85	0.425782	0.664858
5	0.85	0.439789	0.642407
5	0.85	0.481004	0.595776
5	0.85	0.398914	0.676548
5	0.85	0.43863	0.636156
5	0.85	0.479693	0.589584
5	0.85	0.459997	0.630977
5	0.85	0.444672	0.62502
5	0.85	0.46326	0.628825
5	0.85	0.471171	0.610533
5	0.85	0.465143	0.621237
5	0.85	0.34158	0.716637
5	0.85	0.428896	0.650199
5	0.85	0.500655	0.554968
5	0.85	0.469063	0.599547
5	0.85	0.400069	0.657561
5	0.85	0.459095	0.629877
5	0.85	0.427847	0.636379
5	0.85	0.439312	0.642197
5	0.85	0.480969	0.594814
5	0.85	0.435707	0.65376
5	0.85	0.385984	0.651419
5	0.85	0.42529	0.653722
5	0.85	0.457136	0.629013
5	0.85	0.463685	0.623267
5	0.85	0.454505	0.631227
5	0.85	0.418672	0.647392
5	0.85	0.454966	0.627352
5	0.85	0.337994	0.672965
5	0.85	0.460612	0.628174
5	0.85	0.486248	0.586287
5	0.85	0.393881	0.686035
5	0.85	0.418841	0.63085
5	0.85	0.439923	0.636831
5	0.85	0.48314	0.567515
5	0.85	0.456618	0.625837
5	0.85	0.472391	0.608455
5	0.85	0.478956	0.609368
5	0.85	0.411614	0.679369
5	0.85	0.394254	0.67673
5	0.85	0.424417	0.61258
5	0.85	0.443553	0.618004
5	0.85	0.425707	0.638009
5	0.85	0.371738	0.663489
5	0.85	0.479249	0.581165
5	0.85	0.371516	0.668311
5	0.85	0.43062	0.637621
5	0.85	0.496708	0.552002
5	0.85	0.423967	0.647357
5	0.85	0.44974	0.641782
5	0.85	0.46144	0.627435
5	0.85	0.445128	0.635935
5	0.85	0.470758	0.602497
5	0.85	0.410392	0.657932
5	0.85	0.4373	0.630525
5	0.85	0.454145	0.620821
5	0.85	0.425593	0.646154
5	0.85	0.489731	0.572865
5	0.85	0.482998	0.592685
5	0.85	0.444235	0.640246
5	0.85	0.434685	0.628031
5	0.85	0.480104	0.591671
5	0.85	0.390558	0.670437
5	0.85	0.473527	0.621682
5	0.85	0.481752	0.599916
5	0.85	0.410181	0.671363
5	0.85	0.479324	0.600131
5	0.85	0.454164	0.621905
5	0.85	0.428007	0.621589
5	0.85	0.444111	0.627656
5	0.85	0.462529	0.613529
5	0.85	0.45475	0.629223
5	0.85	0.469478	0.596886
5	0.85	0.437002	0.622353
5	0.85	0.375268	0.70839
5	0.85	0.451569	0.636249
5	0.85	0.422355	0.646565
5	0.85	0.469918	0.609494
5	0.85	0.426784	0.657955
5	0.85	0.411635	0.649074
5	0.85	0.495363	0.571435
5	0.85	0.447163	0.639045
5	0.85	0.404241	0.654341
5	0.85	0.475083	0.604567
5	0.85	0.459204	0.630299
5	0.85	0.479944	0.607488
5	0.85	0.425402	0.64188
5	0.85	0.447947	0.639161
5	0.85	0.475761	0.601773
5	0.85	0.447733	0.625617
5	0.85	0.433024	0.653821
5	0.85	0.470005	0.58
5	0.85	0.462772	0.630777
5	0.85	0.453717	0.624441
5	0.85	0.438804	0.621175
5	0.85	0.473167	0.588048
5	0.85	0.46687	0.604819
5	0.85	0.45338	0.6388
5	0.85	0.480473	0.608997
5	0.85	0.452178	0.630145
5	0.85	0.41451	0.653645
5	0.85	0.461339	0.622138
5	0.85	0.475978	0.610259
5	0.85	0.453966	0.633375
5	0.85	0.416282	0.660094
5	0.85	0.371193	0.706982
5	0.85	0.446587	0.637901
5	0.85	0.457108	0.608081
5	0.85	0.439535	0.647851
5	0.85	0.447039	0.623648
5	0.85	0.444484	0.639784
5	0.85	0.414898	0.661941
5	0.85	0.465434	0.630928
5	0.85	0.418945	0.659512
5	0.85	0.471525	0.624838
5	0.85	0.406582	0.639135
5	0.85	0.469367	0.60996
5	0.85	0.458807	0.617899
5	0.85	0.465954	0.621926
5	0.85	0.441561	0.645412
5	0.85	0.411712	0.616022
5	0.85	0.482703	0.580062
5	0.85	0.435806	0.648478
5	0.85	0.463532	0.59423
5	0.85	0.446752	0.603268
5	0.85	0.48114	0.599745
5	0.85	0.427534	0.644185
5	0.85	0.46687	0.608987
5	0.85	0.452159	0.61148
5	0.85	0.499242	0.56024
5	0.85	0.407579	0.647674
5	0.85	0.475154	0.606947
5	0.85	0.494039	0.575045
5	0.85	0.43572	0.651856
5	0.85	0.454198	0.625442
5	0.85	0.393967	0.674005
5	0.85	0.438309	0.65161
5	0.85	0.447643	0.639912
5	0.85	0.431507	0.652617
5	0.85	0.450483	0.630226
5	0.85	0.476317	0.609689
5	0.85	0.469828	0.591008
5	0.85	0.443258	0.619624
5	0.85	0.462126	0.60774
5	0.85	0.468436	0.596633
5	0.85	0.452789	0.609904
5	0.85	0.476054	0.582316
5	0.85	0.467156	0.623622
5	0.85	0.423192	0.648016
5	0.85	0.446481	0.611458
5	0.85	0.402235	0.681642
5	0.85	0.496576	0.568739
5	0.85	0.370435	0.697776
5	0.85	0.374355	0.667651
5	0.85	0.473295	0.598545
5	0.85	0.423073	0.636915
5	0.85	0.465073	0.612233
5	0.85	0.329734	0.71211
5	0.85	0.344436	0.724453
5	0.85	0.472861	0.610187
5	0.85	0.474568	0.607371
5	0.85	0.484545	0.580322
5	0.85	0.458055	0.606311
5	0.85	0.473947	0.609987
5	0.85	0.477156	0.603295
5	0.85	0.386762	0.648355
5	0.85	0.411374	0.64488
5	0.85	0.41191	0.655938
5	0.85	0.47212	0.592788
5	0.85	0.439147	0.636467
5	0.85	0.428963	0.613828
5	0.85	0.451177	0.626527
5	0.85	0.445692	0.62969
5	0.85	0.439788	0.62176
5	0.85	0.483818	0.596474
5	0.85	0.46847	0.610492
5	0.85	0.428578	0.661961
5	0.85	0.442642	0.628517
5	0.85	0.40862	0.603077
5	0.85	0.413105	0.665819
5	0.85	0.420461	0.652923
5	0.85	0.444882	0.639904
5	0.85	0.351547	0.703867
5	0.85	0.475295	0.614983
5	0.85	0.435237	0.642945
5	0.85	0.390301	0.688229
5	0.85	0.443673	0.636228
5	0.85	0.474704	0.614878
5	0.85	0.387912	0.675219
5	0.85	0.466508	0.601878
5	0.85	0.45042	0.639897
5	0.85	0.475264	0.609819
5	0.85	0.467101	0.598186
5	0.85	0.45171	0.558868
5	0.85	0.353412	0.707293
5	0.85	0.442978	0.629829
5	0.85	0.458247	0.626641
5	0.85	0.422359	0.615627
5	0.85	0.41263	0.676867
5	0.85	0.458002	0.62661
5	0.85	0.438207	0.647467
5	0.85	0.478839	0.598527
5	0.85	0.469405	0.615198
5	0.85	0.407496	0.672675
5	0.85	0.321684	0.723527
5	0.85	0.461651	0.625989
5	0.85	0.454597	0.638052
5	0.85	0.462104	0.626651
5	0.85	0.44339	0.63228
5	0.85	0.43192	0.641857
5	0.85	0.427721	0.647222
5	0.85	0.445254	0.63777
5	0.85	0.461901	0.598095
5	0.85	0.416735	0.650009
5	0.85	0.488314	0.57801
5	0.85	0.46471	0.582635
5	0.85	0.409926	0.671325
5	0.85	0.456008	0.623127
5	0.85	0.418313	0.613987
5	0.85	0.395902	0.664676
5	0.85	0.467193	0.615062
5	0.85	0.400382	0.674283
5	0.85	0.465395	0.623326
5	0.85	0.453561	0.635942
5	0.85	0.435719	0.629049
5	0.85	0.361632	0.700797
5	0.85	0.46186	0.632279
5	0.85	0.406334	0.680101
5	0.85	0.427484	0.634727
5	0.85	0.46879	0.579663
5	0.85	0.450077	0.639309
5	0.85	0.45366	0.621062
5	0.85	0.475943	0.604456
5	0.85	0.472509	0.607326
5	0.85	0.46418	0.61957
5	0.85	0.43694	0.627691
5	0.85	0.455048	0.631637
5	0.85	0.430771	0.643778
5	0.85	0.40131	0.646951
5	0.85	0.434806	0.620268
5	0.85	0.377317	0.673484
5	0.85	0.409257	0.674756
5	0.85	0.473506	0.602929
5	0.85	0.448309	0.623947
5	0.85	0.382376	0.701562
5	0.85	0.408023	0.646384
5	0.85	0.406734	0.639478
5	0.85	0.414598	0.643757
5	0.85	0.406673	0.652099
5	0.85	0.425663	0.630183
5	0.85	0.474003	0.620995
5	0.85	0.403459	0.670011
5	0.85	0.423509	0.662722
5	0.85	0.464562	0.621405
5	0.85	0.372886	0.697201
5	0.85	0.474712	0.613121
5	0.85	0.467365	0.617654
5	0.85	0.362306	0.692889
5	0.85	0.478542	0.594479
5	0.85	0.475042	0.617844
5	0.85	0.461548	0.625985
5	0.85	0.4443	0.639873
5	0.85	0.361641	0.68672
5	0.85	0.377107	0.683476
5	0.85	0.474118	0.575741
5	0.85	0.46269	0.624366
5	0.85	0.445995	0.634838
5	0.85	0.45852	0.624406
5	0.85	0.483699	0.591796
5	0.85	0.332661	0.722362
5	0.85	0.394383	0.684247
5	0.85	0.461142	0.630194
5	0.85	0.498427	0.556938
5	0.85	0.436415	0.64806
5	0.85	0.318686	0.740941
5	0.85	0.405897	0.660913
5	0.85	0.371177	0.705367
5	0.85	0.461365	0.620744
5	0.85	0.468133	0.617342
5	0.85	0.469892	0.623129
5	0.85	0.433868	0.646742
5	0.85	0.395731	0.683219
5	0.85	0.431781	0.636685
5	0.85	0.47679	0.610037
5	0.85	0.480467	0.610001
5	0.85	0.469453	0.612063
5	0.85	0.478529	0.590238
5	0.85	0.470238	0.612094
5	0.85	0.433767	0.653765
5	0.85	0.469776	0.614972
5	0.85	0.447377	0.642381
5	0.85	0.434675	0.644264
5	0.85	0.483577	0.58746
5	0.85	0.422925	0.658996
5	0.85	0.435929	0.649783
5	0.85	0.391092	0.690431
5	0.85	0.467714	0.61185
5	0.85	0.405171	0.618348
5	0.85	0.376601	0.662985
5	0.85	0.478171	0.586154
5	0.85	0.436794	0.637237
5	0.85	0.465259	0.625198
5	0.85	0.468557	0.61803
5	0.85	0.428618	0.651481
5	0.85	0.482565	0.556688
5	0.85	0.423185	0.644023
5	0.85	0.452516	0.631723
5	0.85	0.458056	0.562077
5	0.85	0.340402	0.698457
5	0.85	0.470026	0.614285
5	0.85	0.33865	0.714734
5	0.85	0.445217	0.606893
5	0.85	0.365821	0.692535
5	0.85	0.47317	0.605188
5	0.85	0.467256	0.608104
5	0.85	0.338268	0.703696
5	0.85	0.487986	0.579044
5	0.85	0.375498	0.677041
5	0.85	0.467673	0.614707
5	0.85	0.457782	0.626253
5	0.85	0.467844	0.620557
5	0.85	0.458756	0.621008
5	0.85	0.443492	0.634756
5	0.85	0.426303	0.647268
5	0.85	0.469569	0.608813
5	0.85	0.39597	0.675038
5	0.85	0.448839	0.612527
5	0.85	0.476961	0.596219
5	0.85	0.436107	0.647568
5	0.85	0.46535	0.606239
5	0.85	0.416088	0.652069
5	0.85	0.439913	0.636379
5	0.85	0.462414	0.6202
5	0.85	0.470921	0.608682
5	0.85	0.445111	0.627726
5	0.85	0.489544	0.584733
5	0.85	0.456128	0.619302
5	0.85	0.366643	0.691023
5	0.85	0.430936	0.647142
5	0.85	0.466537	0.609005
5	0.85	0.37694	0.694381
5	0.85	0.454499	0.627912
5	0.85	0.432273	0.645647
5	0.85	0.466804	0.610522
5	0.85	0.396322	0.617466
5	0.85	0.472427	0.623137
5	0.85	0.449985	0.629686
5	0.85	0.475221	0.603908
5	0.85	0.45699	0.630892
5	0.85	0.446719	0.63587
5	0.85	0.416591	0.637692
5	0.85	0.41846	0.65756
5	0.85	0.482126	0.593803
5	0.85	0.409821	0.635424
5	0.85	0.401547	0.67791
5	0.85	0.388422	0.688447
5	0.85	0.339608	0.692919
5	0.85	0.452067	0.63958
5	0.85	0.485963	0.573288
5	0.85	0.475317	0.60905
5	0.85	0.493638	0.549854
5	0.85	0.499036	0.573929
5	0.85	0.488029	0.574365
5	0.85	0.47177	0.61364
5	0.85	0.410235	0.668221
5	0.85	0.485184	0.572972
5	0.85	0.459723	0.627071
5	0.85	0.410814	0.669229
5	0.85	0.459674	0.610202
5	0.85	0.437487	0.626891
5	0.85	0.368971	0.699198
5	0.85	0.468144	0.587541
5	0.85	0.354729	0.708458
5	0.85	0.401787	0.651472
5	0.85	0.464098	0.621156
5	0.85	0.38418	0.686799
5	0.85	0.436596	0.647386
5	0.85	0.478216	0.603991
5	0.85	0.422798	0.661587
5	0.85	0.442146	0.641105
5	0.85	0.449539	0.626414
5	0.85	0.407672	0.656258
5	0.85	0.459581	0.61717
5	0.85	0.477816	0.603597
5	0.85	0.476717	0.584523
5	0.85	0.499996	0.562889
5	0.85	0.463539	0.631703
5	0.85	0.47755	0.59468
5	0.85	0.467295	0.609512
5	0.85	0.482124	0.597847
5	0.85	0.447349	0.612736
5	0.85	0.467723	0.627334
5	0.85	0.463763	0.597316
5	0.85	0.478168	0.608023
5	0.85	0.450819	0.616335
5	0.85	0.457969	0.627628
5	0.85	0.448554	0.627804
5	0.85	0.427213	0.633727
5	0.85	0.479715	0.575202
5	0.85	0.449869	0.633907
5	0.85	0.381115	0.694065
5	0.85	0.466035	0.607628
5	0.85	0.440304	0.631617
5	0.85	0.448371	0.642112
5	0.85	0.477821	0.606982
5	0.85	0.442924	0.624796
5	0.85	0.473785	0.609407
5	0.85	0.46106	0.627127
5	0.85	0.410555	0.665419
5	0.85	0.456529	0.615393
5	0.85	0.477972	0.601462
5	0.85	0.465457	0.616094
5	0.85	0.416162	0.658526
5	0.85	0.459972	0.628389
5	0.85	0.444973	0.616162
5	0.85	0.479524	0.604554
5	0.85	0.423365	0.647946
5	0.85	0.422624	0.64993
5	0.85	0.470869	0.597685
5	0.85	0.390674	0.649037
5	0.85	0.468565	0.620238
5	0.85	0.451379	0.575748
5	0.85	0.475254	0.598986
5	0.85	0.47518	0.594193
5	0.85	0.421282	0.657937
5	0.85	0.327699	0.731314
5	0.85	0.450608	0.631629
5	0.85	0.473148	0.621018
5	0.85	0.370864	0.692019
5	0.85	0.430942	0.655686
5	0.85	0.450862	0.610857
5	0.85	0.313669	0.746965
5	0.85	0.448151	0.632375
5	0.85	0.359499	0.688107
5	0.85	0.467972	0.617912
5	0.85	0.429596	0.645206
5	0.85	0.394293	0.650731
5	0.85	0.491326	0.589474
5	0.85	0.415221	0.651576
5	0.85	0.46387	0.615859
5	0.85	0.444368	0.61952
5	0.85	0.359876	0.700445
5	0.85	0.469236	0.617992
5	0.85	0.492654	0.563092
5	0.85	0.455609	0.619398
5	0.85	0.465752	0.604943
5	0.85	0.42671	0.660427
5	0.85	0.469279	0.59922
5	0.85	0.461712	0.63171
5	0.85	0.435268	0.645423
5	0.85	0.459967	0.631022
5	0.85	0.480845	0.599527
5	0.85	0.473023	0.612708
5	0.85	0.444932	0.624518
5	0.85	0.4563	0.631698
5	0.85	0.444566	0.644318
5	0.85	0.479395	0.60407
5	0.85	0.472093	0.617554
5	0.85	0.422725	0.621372
5	0.85	0.372606	0.677643
5	0.85	0.434142	0.63891
5	0.85	0.477254	0.609641
5	0.85	0.436151	0.648624
5	0.85	0.435051	0.640779
5	0.85	0.39858	0.671839
5	0.85	0.425751	0.659505
5	0.85	0.39334	0.658035
5	0.85	0.375996	0.690664
5	0.85	0.470828	0.618233
5	0.85	0.40803	0.627623
5	0.85	0.385212	0.675171
5	0.85	0.438811	0.634404
5	0.85	0.457844	0.615153
5	0.85	0.364228	0.698532
5	0.85	0.43499	0.642716
5	0.85	0.379054	0.696962
5	0.85	0.464907	0.617606
5	0.85	0.488159	0.585265
5	0.85	0.45085	0.598785
5	0.85	0.498755	0.569695
5	0.85	0.408983	0.659341
5	0.85	0.426736	0.648945
5	0.85	0.414491	0.660105
5	0.85	0.475212	0.5965
5	0.85	0.476111	0.609279
5	0.85	0.447916	0.641906
5	0.85	0.483827	0.599591
5	0.85	0.377843	0.700929
5	0.85	0.401169	0.658936
5	0.85	0.459004	0.614682
5	0.85	0.470412	0.623913
5	0.85	0.412581	0.661848
5	0.85	0.346428	0.722328
5	0.85	0.42469	0.658197
5	0.85	0.464684	0.610505
5	0.85	0.43488	0.642512
5	0.85	0.463939	0.617658
5	0.85	0.454266	0.61955
5	0.85	0.475819	0.588175
5	0.85	0.469165	0.619367
5	0.85	0.477484	0.609575
5	0.85	0.464657	0.602335
5	0.85	0.429386	0.65559
5	0.85	0.440084	0.652057
5	0.85	0.460209	0.617782
5	0.85	0.466608	0.609989
5	0.85	0.471139	0.59432
5	0.85	0.456981	0.627572
5	0.85	0.453432	0.583218
5	0.85	0.458949	0.618693
5	0.85	0.369969	0.680574
5	0.85	0.498379	0.560834
5	0.85	0.460594	0.581654
5	0.85	0.462399	0.626223
5	0.85	0.437523	0.646931
5	0.85	0.490045	0.588582
5	0.85	0.465673	0.602055
5	0.85	0.41517	0.669789
5	0.85	0.400651	0.644311
5	0.85	0.434071	0.639098
5	0.85	0.449375	0.609174
5	0.85	0.413788	0.607981
5	0.85	0.46641	0.629713
5	0.85	0.393237	0.667104
5	0.85	0.461147	0.622017
5	0.85	0.467131	0.615155
5	0.85	0.437931	0.634959
5	0.85	0.437528	0.621159
5	0.85	0.332316	0.716413
5	0.85	0.396248	0.691542
5	0.85	0.451642	0.621477
5	0.85	0.470362	0.598933
5	0.85	0.468453	0.615591
5	0.85	0.448803	0.633784
5	0.85	0.463325	0.620385
5	0.85	0.389809	0.690574
5	0.85	0.454917	0.632111
5	0.85	0.446955	0.626583
5	0.85	0.462794	0.628825
5	0.85	0.319691	0.724426
5	0.85	0.448218	0.618072
5	0.85	0.486331	0.598541
5	0.85	0.448995	0.619778
5	0.85	0.451519	0.577696
5	0.85	0.463065	0.607669
5	0.85	0.406903	0.681323
5	0.85	0.460459	0.62845
5	0.85	0.453334	0.628061
5	0.85	0.453266	0.618892
5	0.85	0.389973	0.688662
5	0.85	0.4426	0.641614
5	0.85	0.438016	0.627986
5	0.85	0.381878	0.690365
5	0.85	0.432305	0.652426
5	0.85	0.432138	0.63411
5	0.85	0.342439	0.702211
5	0.85	0.439092	0.646271
5	0.85	0.416158	0.646386
5	0.85	0.468793	0.623782
5	0.85	0.470964	0.614339
5	0.85	0.380844	0.671332
5	0.85	0.493239	0.583332
5	0.85	0.409885	0.658565
5	0.85	0.429539	0.656731
5	0.85	0.436961	0.645153
5	0.85	0.401895	0.668648
5	0.85	0.409402	0.673885
5	0.85	0.412785	0.632039
5	0.85	0.459432	0.618603
5	0.85	0.450572	0.611293
5	0.85	0.467636	0.619969
5	0.85	0.476825	0.612409
5	0.85	0.465016	0.606699
5	0.85	0.421842	0.652966
5	0.85	0.433562	0.642112
5	0.85	0.483295	0.596885
5	0.85	0.457865	0.603068
5	0.85	0.489461	0.571012
5	0.85	0.436521	0.630763
5	0.85	0.436356	0.622467
5	0.85	0.476393	0.618023
5	0.85	0.479487	0.587398
5	0.85	0.483925	0.599949
5	0.85	0.475848	0.607668
5	0.85	0.441137	0.6353
5	0.85	0.443767	0.622499
5	0.85	0.435479	0.633011
5	0.85	0.437415	0.638143
5	0.85	0.453276	0.625577
5	0.85	0.436586	0.616208
5	0.85	0.28222	0.754715
5	0.85	0.414571	0.673176
5	0.85	0.42585	0.641062
5	0.85	0.388925	0.693011
5	0.85	0.473408	0.617849
5	0.85	0.445094	0.629586
5	0.85	0.397328	0.64278
5	0.85	0.412796	0.667546
5	0.85	0.329335	0.729989
5	0.85	0.422248	0.660095
5	0.85	0.401737	0.676375
5	0.85	0.454396	0.616215
5	0.85	0.403783	0.660868
5	0.85	0.472576	0.612304
5	0.85	0.481037	0.56685
5	0.85	0.415514	0.650818
5	0.85	0.416053	0.658258
5	0.85	0.465613	0.594798
5	0.85	0.481083	0.610692
5	0.85	0.409881	0.644492
5	0.85	0.469103	0.598257
5	0.85	0.500854	0.552833
5	0.85	0.439654	0.631027
5	0.85	0.478064	0.59887
5	0.85	0.473329	0.616823
5	0.85	0.475603	0.542396
5	0.85	0.409972	0.663105
5	0.85	0.486912	0.596439
5	0.85	0.472859	0.610683
5	0.85	0.414851	0.669717
5	0.85	0.430012	0.637361
5	0.85	0.435898	0.644908
5	0.85	0.419952	0.648235
5	0.85	0.416077	0.670241
5	0.85	0.467271	0.618133
5	0.85	0.395422	0.670897
5	0.85	0.442499	0.622817
5	0.85	0.393567	0.670436
5	0.85	0.443148	0.631372
5	0.85	0.381322	0.685046
5	0.85	0.447714	0.626247
5	0.85	0.399282	0.675526
5	0.85	0.44456	0.631118
5	0.85	0.459549	0.627604
5	0.85	0.436768	0.649246
5	0.85	0.490717	0.556421
5	0.85	0.4119	0.665309
5	0.85	0.477764	0.577127
5	0.85	0.489065	0.591117
5	0.85	0.43479	0.646282
5	0.85	0.396989	0.67908
5	0.85	0.465946	0.621578
5	0.85	0.49163	0.563549
5	0.85	0.470315	0.604449
5	0.85	0.465691	0.618732
5	0.85	0.475494	0.614218
5	0.85	0.454715	0.617297
5	0.85	0.459402	0.63291
5	0.85	0.474604	0.603714
5	0.85	0.440225	0.619859
5	0.85	0.461728	0.622908
5	0.85	0.405604	0.67074
5	0.85	0.431083	0.639439
5	0.85	0.470906	0.588805
5	0.85	0.43891	0.635038
5	0.85	0.405134	0.645531
5	0.85	0.405714	0.6671
5	0.85	0.483731	0.598366
5	0.85	0.474449	0.609066
5	0.85	0.439075	0.64233
5	0.85	0.470928	0.6176
5	0.85	0.479051	0.581307
5	0.85	0.394106	0.676079
5	0.85	0.447644	0.598569
5	0.85	0.444105	0.633662
5	0.85	0.473836	0.620454
5	0.85	0.456881	0.630467
5	0.85	0.436324	0.643666
5	0.85	0.462364	0.604333
5	0.85	0.3668	0.690429
5	0.85	0.432319	0.649092
5	0.85	0.457478	0.624303
5	0.85	0.400637	0.655108
5	0.85	0.447052	0.610261
5	0.85	0.41419	0.667861
5	0.85	0.494329	0.585357
5	0.85	0.424952	0.652046
5	0.85	0.456776	0.620959
5	0.85	0.443038	0.634342
5	0.85	0.476745	0.607229
5	0.85	0.470687	0.622856
5	0.85	0.458766	0.61462
5	0.85	0.42802	0.634213
5	0.85	0.480729	0.579228
5	0.85	0.413047	0.635918
5	0.85	0.420435	0.630982
5	0.85	0.442604	0.624151
5	0.85	0.40467	0.630301
5	0.85	0.415736	0.650964
5	0.85	0.455853	0.616981
5	0.85	0.468515	0.615516
5	0.85	0.432478	0.640799
5	0.85	0.436443	0.644391
5	0.85	0.457651	0.61236
5	0.85	0.452173	0.630363
5	0.85	0.455276	0.636116
5	0.85	0.464742	0.624472
5	0.85	0.423633	0.645668
5	0.85	0.46117	0.62915
5	0.85	0.382591	0.701322
5	0.85	0.463128	0.618946
5	0.85	0.445789	0.587956
5	0.85	0.486937	0.592037
5	0.85	0.467891	0.624877
5	0.85	0.4658	0.625267
5	0.85	0.430882	0.656223
5	0.85	0.446087	0.632253
5	0.85	0.421688	0.642517
5	0.85	0.294162	0.707296
5	0.85	0.466373	0.620725
5	0.85	0.430221	0.604241
5	0.85	0.475238	0.610155
5	0.85	0.439339	0.632285
5	0.85	0.426017	0.653412
5	0.85	0.366811	0.694805
5	0.85	0.389335	0.662776
5	0.85	0.422908	0.65653
5	0.85	0.457672	0.630911
5	0.85	0.435401	0.604208
5	0.85	0.444428	0.64107
5	0.85	0.440605	0.63797
5	0.85	0.412577	0.661174
5	0.85	0.467043	0.624082
5	0.85	0.424874	0.613122
5	0.85	0.423033	0.634819
5	0.85	0.468723	0.606723
5	0.85	0.429013	0.641889
5	0.85	0.457474	0.622755
5	0.85	0.457142	0.620352
5	0.85	0.475025	0.614962
5	0.85	0.451211	0.640226
5	0.85	0.437911	0.632872
5	0.85	0.456799	0.620317
5	0.85	0.422051	0.650998
5	0.85	0.479879	0.58796
5	0.85	0.473078	0.619914
5	0.85	0.442162	0.632098
5	0.85	0.404483	0.664013
5	0.85	0.429279	0.627137
5	0.85	0.455937	0.620069
5	0.85	0.47209	0.608144
5	0.85	0.443328	0.64574
5	0.85	0.475628	0.592815
5	0.85	0.455017	0.626692
5	0.85	0.45792	0.588111
5	0.85	0.482096	0.600695
5	0.85	0.411756	0.651761
5	0.85	0.390019	0.686126
5	0.85	0.452512	0.635142
5	0.85	0.463602	0.618117
5	0.85	0.426771	0.621295
5	0.85	0.404923	0.667446
5	0.85	0.397065	0.67635
5	0.85	0.346367	0.687494
5	0.85	0.46186	0.613632
5	0.85	0.428209	0.622169
5	0.85	0.460764	0.606764
5	0.85	0.347056	0.718857
5	0.85	0.443114	0.642414
5	0.85	0.471259	0.615953
5	0.85	0.474069	0.597826
5	0.85	0.470284	0.60544
5	0.85	0.473189	0.598629
5	0.85	0.423544	0.635041
5	0.85	0.447565	0.634144
5	0.85	0.396186	0.660447
5	0.85	0.468838	0.610014
5	0.85	0.400103	0.668762
5	0.85	0.389275	0.674664
5	0.85	0.46044	0.630051
5	0.85	0.406459	0.664872
5	0.85	0.473564	0.602449
5	0.85	0.40751	0.634755
5	0.85	0.478653	0.595177
5	0.85	0.475871	0.578309
5	0.85	0.485865	0.587213
5	0.85	0.438777	0.53853
5	0.85	0.359372	0.691801
5	0.85	0.457895	0.627407
5	0.85	0.459626	0.628491
5	0.85	0.49583	0.57534
5	0.85	0.374816	0.678691
5	0.85	0.473748	0.595621
5	0.85	0.45043	0.624732
5	0.85	0.473794	0.611716
5	0.85	0.472872	0.59839
5	0.85	0.493048	0.565347
5	0.85	0.464953	0.626802
5	0.85	0.465516	0.623552
5	0.85	0.489459	0.57304
5	0.85	0.430622	0.63621
5	0.85	0.414925	0.658051
5	0.85	0.488228	0.589458
5	0.85	0.450663	0.602602
5	0.85	0.416392	0.665622
5	0.85	0.456694	0.620751
5	0.85	0.46347	0.625345
5	0.85	0.445897	0.631532
5	0.85	0.484335	0.592697
5	0.85	0.464174	0.62674
5	0.85	0.379332	0.662688
5	0.85	0.444823	0.616809
5	0.85	0.449935	0.616378
5	0.85	0.467916	0.575887
5	0.85	0.472013	0.602047
5	0.85	0.417573	0.663993
5	0.85	0.364506	0.701856
5	0.85	0.453553	0.622036
5	0.85	0.464278	0.631035
5	0.85	0.459394	0.620396
5	0.85	0.42985	0.643528
5	0.85	0.460358	0.621428
5	0.85	0.450922	0.617932
5	0.85	0.455639	0.619408
5	0.85	0.439536	0.637342
5	0.85	0.422046	0.654055
5	0.85	0.427969	0.639625
5	0.85	0.470605	0.557104
5	0.85	0.407072	0.650958
5	0.85	0.453387	0.585894
5	0.85	0.420522	0.61566
5	0.85	0.394761	0.669756
5	0.85	0.43226	0.624113
5	0.85	0.457573	0.614431
5	0.85	0.419823	0.652528
5	0.85	0.385719	0.66144
5	0.85	0.393056	0.58102
5	0.85	0.456218	0.614987
5	0.85	0.440953	0.613036
5	0.85	0.446151	0.602556
5	0.85	0.453479	0.608017
5	0.85	0.423948	0.65686
5	0.85	0.483738	0.580085
5	0.85	0.428712	0.637665
5	0.85	0.470214	0.620134
5	0.85	0.453287	0.616685
5	0.85	0.451551	0.628647
5	0.85	0.414477	0.65871
5	0.85	0.338414	0.718676
5	0.85	0.465933	0.611342
5	0.85	0.407383	0.663585
5	0.85	0.474937	0.582018
5	0.85	0.410873	0.639925
5	0.85	0.319895	0.730978
5	0.85	0.443845	0.610873
5	0.85	0.461373	0.602553
5	0.85	0.446914	0.620403
5	0.85	0.392319	0.683153
5	0.85	0.488679	0.58002
5	0.85	0.471167	0.611458
5	0.85	0.469263	0.611799
5	0.85	0.403985	0.672055
5	0.85	0.407737	0.613249
5	0.85	0.3759	0.642166
5	0.85	0.458597	0.595351
5	0.85	0.45376	0.633683
5	0.85	0.456137	0.630609
5	0.85	0.463797	0.613436
5	0.85	0.483639	0.588168
5	0.85	0.48072	0.577584
5	0.85	0.449207	0.630508
5	0.85	0.411258	0.651295
5	0.85	0.452996	0.62835
5	0.85	0.385122	0.669781
5	0.85	0.362793	0.712139
5	0.85	0.451783	0.61303
5	0.85	0.401094	0.679483
5	0.85	0.454421	0.626288
5	0.85	0.46459	0.616947
5	0.85	0.470299	0.596468
5	0.85	0.403353	0.676404
5	0.85	0.434535	0.605416
5	0.85	0.488569	0.585478
5	0.85	0.348948	0.723275
5	0.85	0.474556	0.589945
5	0.85	0.486273	0.567632
5	0.85	0.483145	0.593529
5	0.85	0.445879	0.618777
5	0.85	0.432497	0.65437
5	0.85	0.487149	0.57479
5	0.85	0.474849	0.553567
5	0.85	0.465822	0.612236
5	0.85	0.45084	0.619181
5	0.85	0.375828	0.685868
5	0.85	0.438482	0.629347
5	0.85	0.413394	0.633748
5	0.85	0.392628	0.673513
5	0.85	0.414129	0.64078
5	0.85	0.440968	0.638639
5	0.85	0.476184	0.6027
5	0.85	0.387212	0.681253
5	0.85	0.467404	0.616023
5	0.85	0.417859	0.646961
5	0.85	0.474083	0.600856
5	0.85	0.448336	0.6443
5	0.85	0.386159	0.693244
5	0.85	0.46116	0.624828
5	0.85	0.34768	0.724131
5	0.85	0.4851	0.596081
5	0.85	0.448293	0.625601
5	0.85	0.425161	0.652451
5	0.85	0.448382	0.62129
5	0.85	0.470043	0.615888
5	0.85	0.421744	0.653728
5	0.85	0.466562	0.611141
5	0.85	0.400399	0.650742
5	0.85	0.449433	0.629424
5	0.85	0.458943	0.631965
5	0.85	0.465712	0.620303
5	0.85	0.443533	0.628395
5	0.85	0.443932	0.641128
5	0.85	0.437782	0.637492
5	0.85	0.489147	0.564398
5	0.85	0.473388	0.565341
5	0.85	0.450849	0.632531
5	0.85	0.446817	0.615391
5	0.85	0.437063	0.631161
5	0.85	0.411201	0.648614
5	0.85	0.431629	0.643589
5	0.85	0.477248	0.608516
5	0.85	0.387369	0.686619
5	0.85	0.371316	0.67855
5	0.85	0.46005	0.621866
5	0.85	0.447662	0.612044
5	0.85	0.381178	0.671591
5	0.85	0.466321	0.625094
5	0.85	0.41443	0.673282
5	0.85	0.481939	0.585394
5	0.85	0.39801	0.659216
5	0.85	0.4473	0.63496
5	0.85	0.421809	0.649269
5	0.85	0.445624	0.604403
5	0.85	0.330475	0.729461
5	0.85	0.472801	0.61266
5	0.85	0.46922	0.623363
5	0.85	0.378822	0.675338
5	0.85	0.438593	0.646136
5	0.85	0.408536	0.665244
5	0.85	0.397688	0.653352
5	0.85	0.482514	0.605397
5	0.85	0.452627	0.60201
5	0.85	0.483225	0.573208
5	0.85	0.459796	0.623076
5	0.85	0.432638	0.637924
5	0.85	0.447776	0.636213
5	0.85	0.456601	0.604687
5	0.85	0.386017	0.664448
5	0.85	0.431981	0.653146
5	0.85	0.399641	0.674872
5	0.85	0.435658	0.642479
5	0.85	0.338753	0.730031
5	0.85	0.456941	0.625371
5	0.85	0.462143	0.615253
5	0.85	0.409823	0.657457
5	0.85	0.460427	0.608583
5	0.85	0.415761	0.67269
5	0.85	0.352533	0.700749
5	0.85	0.432761	0.631484
5	0.85	0.45545	0.618035
5	0.85	0.404946	0.681274
5	0.85	0.413773	0.656115
5	0.85	0.386263	0.686224
5	0.85	0.475295	0.588422
5	0.85	0.528878	0.474717
5	0.85	0.460408	0.62289
5	0.85	0.467657	0.620394
5	0.85	0.47149	0.609819
5	0.85	0.458115	0.635222
5	0.85	0.441266	0.620451
5	0.85	0.436654	0.621199
5	0.85	0.442041	0.62945
5	0.85	0.415303	0.665614
5	0.85	0.486468	0.595134
5	0.85	0.385838	0.688304
5	0.85	0.470334	0.617339
5	0.85	0.42527	0.660519
5	0.85	0.481495	0.589289
5	0.85	0.445973	0.637168
5	0.85	0.485257	0.580579
5	0.85	0.486896	0.594177
5	0.85	0.439323	0.634967
5	0.85	0.465135	0.621232
5	0.85	0.393606	0.649645
5	0.85	0.423262	0.642692
5	0.85	0.482885	0.589147
5	0.85	0.458817	0.623279
5	0.85	0.473859	0.615173
5	0.85	0.466328	0.624403
5	0.85	0.440069	0.593828
5	0.85	0.398959	0.655854
5	0.85	0.487478	0.594393
5	0.85	0.402516	0.641662
5	0.85	0.405239	0.668423
5	0.85	0.463729	0.600989
5	0.85	0.421272	0.628328
5	0.85	0.355786	0.713812
5	0.85	0.423893	0.653428
5	0.85	0.43776	0.623447
5	0.85	0.464933	0.620037
5	0.85	0.47434	0.601118
5	0.85	0.473567	0.606257
5	0.85	0.468816	0.620435
5	0.85	0.473837	0.605983
5	0.85	0.474289	0.622593
5	0.85	0.459735	0.620065
5	0.85	0.453442	0.615423
5	0.85	0.385549	0.693776
5	0.85	0.500895	0.553715
5	0.85	0.485234	0.56717
5	0.85	0.405138	0.659623
5	0.85	0.454405	0.632167
5	0.85	0.468531	0.586926
5	0.85	0.474672	0.613453
5	0.85	0.418838	0.623314
5	0.85	0.477993	0.598142
5	0.85	0.440103	0.646469
5	0.85	0.383485	0.673989
5	0.85	0.444233	0.633284
5	0.85	0.43253	0.63786
5	0.85	0.474078	0.588683
5	0.85	0.448813	0.617729
5	0.85	0.396033	0.684088
5	0.85	0.431281	0.649885
5	0.85	0.457708	0.616289
5	0.85	0.455354	0.623531
5	0.85	0.415424	0.672831
5	0.85	0.470921	0.599607
5	0.85	0.435911	0.649239
5	0.85	0.39129	0.686331
5	0.85	0.41048	0.674918
5	0.85	0.422744	0.660107
5	0.85	0.443206	0.618333
5	0.85	0.461175	0.629846
5	0.85	0.463341	0.628482
5	0.85	0.482161	0.608267
5	0.85	0.464092	0.628592
5	0.85	0.399119	0.671152
5	0.85	0.466995	0.614208
5	0.85	0.435635	0.627091
5	0.85	0.409268	0.676727
5	0.85	0.452362	0.636662
5	0.85	0.415709	0.654926
5	0.85	0.404244	0.684717
5	0.85	0.41561	0.660942
5	0.85	0.478215	0.593313
5	0.85	0.391979	0.693025
5	0.85	0.425023	0.654556
5	0.85	0.439136	0.640515
5	0.85	0.358548	0.713739
5	0.85	0.378075	0.640126
5	0.85	0.396567	0.672989
5	0.85	0.469612	0.623703
5	0.85	0.394816	0.689075
5	0.85	0.478567	0.606384
5	0.85	0.422333	0.64689
5	0.85	0.464942	0.600664
5	0.85	0.463966	0.625066
5	0.85	0.342031	0.721418
5	0.85	0.4243	0.632823
5	0.85	0.492335	0.567356
5	0.85	0.379862	0.698086
5	0.85	0.461478	0.627771
5	0.85	0.420948	0.638052
5	0.85	0.403331	0.659153
5	0.85	0.487785	0.586959
5	0.85	0.394888	0.672805
5	0.85	0.457872	0.625461
5	0.85	0.371482	0.658456
5	0.85	0.471746	0.602893
5	0.85	0.456148	0.625241
5	0.85	0.441068	0.635237
5	0.85	0.484807	0.586773
5	0.85	0.471618	0.619033
5	0.85	0.418939	0.663431
5	0.85	0.489047	0.587001
5	0.85	0.397791	0.653549
5	0.85	0.477636	0.602517
5	0.85	0.470421	0.617717
5	0.85	0.431457	0.625944
5	0.85	0.430059	0.649538
5	0.85	0.440324	0.623966
5	0.85	0.429725	0.632703
5	0.85	0.471478	0.622396
5	0.85	0.461258	0.614652
5	0.85	0.494693	0.568668
5	0.85	0.420502	0.649919
5	0.85	0.431559	0.654255
5	0.85	0.475726	0.612767
5	0.85	0.411344	0.664446
5	0.85	0.471581	0.614144
5	0.85	0.479938	0.593351
5	0.85	0.428899	0.649089
5	0.85	0.469271	0.624328
5	0.85	0.46649	0.573169
5	0.85	0.472629	0.603699
5	0.85	0.435935	0.626824
5	0.85	0.401685	0.650682
5	0.85	0.331508	0.717498
5	0.85	0.426406	0.648017
5	0.85	0.424488	0.648377
5	0.85	0.464035	0.596614
5	0.85	0.427058	0.645048
5	0.85	0.459574	0.627617
5	0.85	0.498205	0.57247
5	0.85	0.491767	0.569214
5	0.85	0.441021	0.630128
5	0.85	0.379592	0.703496
5	0.85	0.461275	0.614946
5	0.85	0.435374	0.643052
5	0.85	0.444538	0.613389
5	0.85	0.483935	0.5657
5	0.85	0.477209	0.611453
5	0.85	0.507876	0.530484
5	0.85	0.414884	0.628516
5	0.85	0.423402	0.613805
5	0.85	0.428868	0.652407
5	0.85	0.40501	0.652031
5	0.85	0.428217	0.656173
5	0.85	0.465046	0.610971
5	0.85	0.428015	0.642365
5	0.85	0.450952	0.623007
5	0.85	0.419122	0.669057
5	0.85	0.397615	0.655962
5	0.85	0.418186	0.654985
5	0.85	0.438208	0.643231
5	0.85	0.452484	0.599151
5	0.85	0.369769	0.702941
5	0.85	0.467401	0.597511
5	0.85	0.470849	0.606716
5	0.85	0.460391	0.608633
5	0.85	0.429742	0.629284
5	0.85	0.486515	0.596201
5	0.85	0.460886	0.620779
5	0.85	0.461101	0.610656
5	0.85	0.474625	0.619236
5	0.85	0.425785	0.626797
5	0.85	0.464625	0.612969
5	0.85	0.463811	0.624127
5	0.85	0.344481	0.72393
5	0.85	0.417929	0.662344
5	0.85	0.439769	0.610352
5	0.85	0.470642	0.599932
5	0.85	0.504274	0.548259
5	0.85	0.462366	0.627127
5	0.85	0.44721	0.634854
5	0.85	0.467701	0.618276
5	0.85	0.464771	0.616423
5	0.85	0.376237	0.700996
5	0.85	0.434425	0.642363
5	0.85	0.358681	0.651941
5	0.85	0.436669	0.632423
5	0.85	0.448458	0.596595
5	0.85	0.483138	0.588339
5	0.85	0.480901	0.590878
5	0.85	0.479099	0.609002
5	0.85	0.462248	0.618408
5	0.85	0.414294	0.639837
5	0.85	0.459169	0.623982
5	0.85	0.451757	0.619319
5	0.85	0.380622	0.668407
5	0.85	0.470293	0.598915
5	0.85	0.454012	0.617784
5	0.85	0.439652	0.630717
5	0.85	0.427562	0.622411
5	0.85	0.413577	0.651414
5	0.85	0.483171	0.601678
5	0.85	0.393395	0.673399
5	0.85	0.46438	0.615867
5	0.85	0.470722	0.598336
5	0.85	0.410638	0.643846
5	0.85	0.466195	0.622917
5	0.85	0.417067	0.664288
5	0.85	0.46443	0.603126
5	0.85	0.451386	0.622021
5	0.85	0.404325	0.639488
5	0.85	0.474059	0.594059
5	0.85	0.350671	0.709407
5	0.85	0.469029	0.597794
5	0.85	0.404019	0.637974
5	0.85	0.444314	0.648008
5	0.85	0.374333	0.666896
5	0.85	0.482871	0.567542
5	0.85	0.472756	0.605983
5	0.85	0.463725	0.62289
5	0.85	0.464601	0.619763
5	0.85	0.459547	0.607959
5	0.85	0.431758	0.63745
5	0.85	0.445196	0.625302
5	0.85	0.468176	0.605936
5	0.85	0.500709	0.560693
5	0.85	0.459239	0.628137
5	0.85	0.478607	0.609123
5	0.85	0.438744	0.64606
5	0.85	0.425994	0.660797
5	0.85	0.473516	0.611126
5	0.85	0.379032	0.682924
5	0.85	0.423352	0.658267
5	0.85	0.430528	0.635298
5	0.85	0.427536	0.653547
5	0.85	0.432161	0.635079
5	0.85	0.468494	0.595947
5	0.85	0.500351	0.549093
5	0.85	0.472317	0.610455
5	0.85	0.388402	0.693606
5	0.85	0.379305	0.668335
5	0.85	0.480268	0.604305
5	0.85	0.418413	0.658746
5	0.85	0.436161	0.627861
5	0.85	0.443213	0.638667
5	0.85	0.475109	0.584312
5	0.85	0.426292	0.63062
5	0.85	0.454522	0.629963
5	0.85	0.381274	0.69623
5	0.85	0.421191	0.652142
5	0.85	0.477689	0.585311
5	0.85	0.463163	0.606741
5	0.85	0.442463	0.632196
5	0.85	0.480985	0.603235
5	0.85	0.440152	0.639632
5	0.85	0.443379	0.644487
5	0.85	0.469128	0.617861
5	0.85	0.430257	0.618443
5	0.85	0.449126	0.576983
5	0.85	0.469164	0.604207
5	0.85	0.471812	0.606693
5	0.85	0.460839	0.605674
5	0.85	0.415777	0.652861
5	0.85	0.450701	0.632964
5	0.85	0.433814	0.638633
5	0.85	0.443786	0.612817
5	0.85	0.446355	0.618721
5	0.85	0.421446	0.607058
5	0.85	0.497803	0.554429
5	0.85	0.463914	0.616256
5	0.85	0.389075	0.689716
5	0.85	0.466433	0.62274
5	0.85	0.476881	0.617274
5	0.85	0.468004	0.607718
5	0.85	0.42688	0.652459
5	0.85	0.473221	0.622358
5	0.85	0.415323	0.661118
5	0.85	0.381903	0.682474
5	0.85	0.468744	0.604671
5	0.85	0.442652	0.606039
5	0.85	0.41941	0.649368
5	0.85	0.434654	0.637284
5	0.85	0.47655	0.593875
5	0.85	0.430185	0.622639
5	0.85	0.465318	0.624574
5	0.85	0.446205	0.640738
5	0.85	0.458127	0.624836
5	0.85	0.474738	0.613172
5	0.85	0.442068	0.636151
5	0.85	0.460924	0.595711
5	0.85	0.443388	0.605452
5	0.85	0.476467	0.600521
5	0.85	0.425289	0.661898
5	0.85	0.422309	0.66802
5	0.85	0.468807	0.61219
5	0.85	0.449325	0.63069
5	0.85	0.458692	0.604687
5	0.85	0.418453	0.669058
5	0.85	0.473936	0.617587
5	0.85	0.326069	0.720558
5	0.85	0.457115	0.627055
5	0.85	0.44856	0.602343
5	0.85	0.418378	0.629934
5	0.85	0.479238	0.604867
5	0.85	0.442011	0.635746
5	0.85	0.415079	0.661163
5	0.85	0.420488	0.650906
5	0.85	0.441104	0.635782
5	0.85	0.420276	0.652537
5	0.85	0.414627	0.654588
5	0.85	0.423027	0.652069
5	0.85	0.478708	0.614396
5	0.85	0.428792	0.629117
5	0.85	0.468479	0.622819
5	0.85	0.406692	0.669541
5	0.85	0.403512	0.680777
5	0.85	0.460077	0.62123
5	0.85	0.417089	0.669611
5	0.85	0.487086	0.595325
5	0.85	0.435423	0.642982
5	0.85	0.429003	0.6525
5	0.85	0.429016	0.6515
5	0.85	0.471885	0.589137
5	0.85	0.476482	0.61649
5	0.85	0.493018	0.570433
5	0.85	0.435184	0.636729
5	0.85	0.473424	0.568546
5	0.85	0.432759	0.635362
5	0.85	0.455037	0.601145
5	0.85	0.379503	0.696113
5	0.85	0.476599	0.612469
5	0.85	0.425004	0.657593
5	0.85	0.390478	0.684753
5	0.85	0.457371	0.624964
5	0.85	0.448844	0.628239
5	0.85	0.363717	0.69221
5	0.85	0.398972	0.664333
5	0.85	0.368934	0.706153
5	0.85	0.446511	0.62018
5	0.85	0.483579	0.583235
5	0.85	0.491737	0.564102
5	0.85	0.487791	0.577884
5	0.85	0.470846	0.601347
5	0.85	0.474027	0.591154
5	0.85	0.446265	0.641252
5	0.85	0.458404	0.619692
5	0.85	0.462075	0.625823
5	0.85	0.435821	0.65165
5	0.85	0.348722	0.70422
5	0.85	0.432204	0.645808
5	0.85	0.352769	0.712738
5	0.85	0.498672	0.569862
5	0.85	0.429888	0.652868
5	0.85	0.473164	0.615624
5	0.85	0.435957	0.64729
5	0.85	0.419085	0.662091
5	0.85	0.411982	0.662566
5	0.85	0.476875	0.586904
5	0.85	0.406653	0.660887
5	0.85	0.384996	0.678906
5	0.85	0.473022	0.575176
5	0.85	0.446865	0.639542
5	0.85	0.44274	0.622343
5	0.85	0.465497	0.606734
5	0.85	0.446323	0.604268
5	0.85	0.471135	0.616847
5	0.85	0.454004	0.634584
5	0.85	0.472293	0.572402
5	0.85	0.484988	0.573898
5	0.85	0.464273	0.614353
5	0.85	0.400822	0.640826
5	0.85	0.445878	0.628751
5	0.85	0.455588	0.619227
5	0.85	0.425115	0.658045
5	0.85	0.467327	0.618605
5	0.85	0.470682	0.603224
5	0.85	0.421095	0.627691
5	0.85	0.396294	0.671333
5	0.85	0.426975	0.657885
5	0.85	0.466416	0.613449
5	0.85	0.501155	0.561436
5	0.85	0.407598	0.632598
5	0.85	0.438114	0.649113
5	0.85	0.465663	0.616073
5	0.85	0.469103	0.606305
5	0.85	0.423325	0.629878
5	0.85	0.434284	0.652553
5	0.85	0.473257	0.599022
5	0.85	0.359059	0.714337
5	0.85	0.46989	0.585539
5	0.85	0.431839	0.627669
5	0.85	0.467364	0.61886
5	0.85	0.444884	0.627242
5	0.85	0.415147	0.665153
5	0.85	0.467967	0.616982
5	0.85	0.415823	0.649827
5	0.85	0.453111	0.623648
5	0.85	0.462941	0.615344
5	0.85	0.375582	0.69893
5	0.85	0.444645	0.602068
5	0.85	0.449409	0.605294
5	0.85	0.473156	0.580585
5	0.85	0.420954	0.639501
5	0.85	0.470234	0.627049
5	0.85	0.469986	0.602289
5	0.85	0.455898	0.636016
5	0.85	0.386785	0.698848
5	0.85	0.492718	0.575355
5	0.85	0.422076	0.654867
5	0.85	0.432298	0.649042
5	0.85	0.475445	0.563278
5	0.85	0.443371	0.639297
5	0.85	0.387439	0.690165
5	0.85	0.415611	0.652625
5	0.85	0.413178	0.672684
5	0.85	0.462382	0.625486
5	0.85	0.44388	0.644681
5	0.85	0.43808	0.649535
5	0.85	0.46597	0.619062
5	0.85	0.436672	0.62968
5	0.85	0.469051	0.617433
5	0.85	0.467539	0.612025
5	0.85	0.465383	0.622385
5	0.85	0.47387	0.579205
5	0.85	0.473013	0.615422
5	0.85	0.434238	0.641961
5	0.85	0.442996	0.628537
5	0.85	0.384104	0.646482
5	0.85	0.43404	0.64034
5	0.85	0.410622	0.64339
5	0.85	0.472333	0.590759
5	0.85	0.464708	0.612937
5	0.85	0.491407	0.568175
5	0.85	0.449015	0.638694
5	0.85	0.476729	0.613059
5	0.85	0.437156	0.647242
5	0.85	0.448685	0.629157
5	0.85	0.462238	0.621487
5	0.85	0.443824	0.632275
5	0.85	0.430843	0.657021
5	0.85	0.470749	0.622412
5	0.85	0.406599	0.666222
5	0.85	0.412001	0.677197
5	0.85	0.474152	0.611691
5	0.85	0.407098	0.674641
5	0.85	0.426673	0.656739
5	0.85	0.461072	0.628104
5	0.85	0.422029	0.655404
5	0.85	0.44059	0.636647
5	0.85	0.481807	0.595513
5	0.85	0.473825	0.619297
5	0.85	0.450278	0.602556
5	0.85	0.466583	0.607753
5	0.85	0.447393	0.634596
5	0.85	0.415403	0.643591
5	0.85	0.429967	0.634884
5	0.85	0.475252	0.591141
5	0.85	0.444541	0.634567
5	0.85	0.445091	0.641016
5	0.85	0.46553	0.613956
5	0.85	0.465158	0.628076
5	0.85	0.445217	0.636857
5	0.85	0.43964	0.649236
5	0.85	0.462344	0.622105
5	0.85	0.441411	0.625487
5	0.85	0.444859	0.622449
5	0.85	0.448287	0.62838
5	0.85	0.457928	0.604251
5	0.85	0.433051	0.648748
5	0.85	0.431581	0.632292
5	0.85	0.432302	0.649492
5	0.85	0.407195	0.645374
5	0.85	0.458389	0.626735
5	0.85	0.401704	0.665365
5	0.85	0.458384	0.622303
5	0.85	0.424746	0.641864
5	0.85	0.434877	0.638115
5	0.85	0.375123	0.672017
5	0.85	0.471537	0.596697
5	0.85	0.469237	0.571581
5	0.85	0.466337	0.624525
5	0.85	0.408996	0.672349
5	0.85	0.4689	0.627712
5	0.85	0.456825	0.631643
5	0.85	0.435652	0.630782
5	0.85	0.447058	0.635645
5	0.85	0.416859	0.665892
5	0.85	0.4691	0.61162
5	0.85	0.383258	0.665764
5	0.85	0.474396	0.619443
5	0.85	0.420742	0.636615
5	0.85	0.434334	0.642166
5	0.85	0.480087	0.592146
5	0.85	0.394248	0.639035
5	0.85	0.486783	0.578591
5	0.85	0.413269	0.672546
5	0.85	0.417737	0.658707
5	0.85	0.426576	0.653556
5	0.85	0.444118	0.63195
5	0.85	0.436971	0.643374
5	0.85	0.476994	0.605242
5	0.85	0.343741	0.717896
5	0.85	0.357537	0.700745
5	0.85	0.415863	0.586193
5	0.85	0.436291	0.641659
5	0.85	0.458074	0.622338
5	0.85	0.452694	0.614666
5	0.85	0.477084	0.614445
5	0.85	0.413985	0.641679
5	0.85	0.473391	0.610229
5	0.85	0.442631	0.628375
5	0.85	0.423622	0.66628
5	0.85	0.468649	0.620719
5	0.85	0.473666	0.6066
5	0.85	0.443089	0.632598
5	0.85	0.454849	0.616677
5	0.85	0.413973	0.670237
5	0.85	0.441094	0.642319
5	0.85	0.449213	0.63917
5	0.85	0.436573	0.636089
5	0.85	0.490587	0.589839
5	0.85	0.491762	0.576495
5	0.85	0.43264	0.641396
5	0.85	0.441504	0.632903
5	0.85	0.458545	0.61292
5	0.85	0.48113	0.583803
5	0.85	0.468976	0.6246
5	0.85	0.447431	0.620258
5	0.85	0.457964	0.622548
5	0.85	0.458322	0.623751
5	0.85	0.404067	0.670865
5	0.85	0.442672	0.567437
5	0.85	0.4779	0.604413
5	0.85	0.467815	0.604772
5	0.85	0.470383	0.575438
5	0.85	0.492765	0.569881
5	0.85	0.392293	0.658544
5	0.85	0.466787	0.622804
5	0.85	0.428912	0.621713
5	0.85	0.467752	0.611274
5	0.85	0.448971	0.625902
5	0.85	0.392731	0.676739
5	0.85	0.432872	0.623961
5	0.85	0.384545	0.69634
5	0.85	0.470805	0.617389
5	0.85	0.467399	0.616923
5	0.85	0.482198	0.582077
5	0.85	0.448174	0.630035
5	0.85	0.416087	0.670615
5	0.85	0.459605	0.614938
5	0.85	0.451628	0.606099
5	0.85	0.422713	0.612708
5	0.85	0.461062	0.610514
5	0.85	0.441399	0.643655
5	0.85	0.454705	0.627668
5	0.85	0.423895	0.656352
5	0.85	0.365027	0.699442
5	0.85	0.465363	0.620112
5	0.85	0.40445	0.674662
5	0.85	0.434799	0.632699
5	0.85	0.38743	0.654196
5	0.85	0.41088	0.671478
5	0.85	0.332301	0.713925
5	0.85	0.475569	0.615342
5	0.85	0.450437	0.623296
5	0.85	0.443274	0.636588
5	0.85	0.455725	0.621693
5	0.85	0.453894	0.592455
5	0.85	0.485441	0.593829
5	0.85	0.480221	0.584323
5	0.85	0.446604	0.63431
5	0.85	0.416362	0.662406
5	0.85	0.422637	0.636949
5	0.85	0.368887	0.668856
5	0.85	0.468305	0.624247
5	0.85	0.466346	0.615934
5	0.85	0.49608	0.577343
5	0.85	0.4553	0.631543
5	0.85	0.466009	0.626699
5	0.85	0.447843	0.630924
5	0.85	0.401441	0.631238
5	0.85	0.304133	0.738391
5	0.85	0.376863	0.673885
5	0.85	0.455002	0.617564
5	0.85	0.475257	0.614545
5	0.85	0.479022	0.599149
5	0.85	0.466169	0.61443
5	0.85	0.391337	0.676593
5	0.85	0.457503	0.61228
5	0.85	0.490133	0.570328
5	0.85	0.44785	0.636141
5	0.85	0.424577	0.636621
5	0.85	0.454903	0.634541
5	0.85	0.422808	0.663006
5	0.85	0.378072	0.689826
5	0.85	0.437566	0.631
5	0.85	0.399507	0.684632
5	0.85	0.4547	0.628066
5	0.85	0.467036	0.607858
5	0.85	0.447565	0.622495
5	0.85	0.403029	0.674948
5	0.85	0.39201	0.659902
5	0.85	0.410813	0.671304
5	0.85	0.425703	0.647927
5	0.85	0.486221	0.557595
5	0.85	0.444898	0.632001
5	0.85	0.346862	0.709
5	0.85	0.435983	0.649868
5	0.85	0.432213	0.659685
5	0.85	0.450913	0.619908
5	0.85	0.444974	0.619663
5	0.85	0.406885	0.678395
5	0.85	0.426395	0.636417
5	0.85	0.4434	0.609184
5	0.85	0.434506	0.653697
5	0.85	0.480784	0.590341
5	0.85	0.395243	0.682313
5	0.85	0.400601	0.675754
5	0.85	0.448156	0.626528
5	0.85	0.486432	0.596525
5	0.85	0.360845	0.692184
5	0.85	0.460377	0.624306
5	0.85	0.309235	0.736537
5	0.85	0.451243	0.617736
5	0.85	0.413295	0.666218
5	0.85	0.475331	0.591711
5	0.85	0.428871	0.640942
5	0.85	0.331646	0.709013
5	0.85	0.46561	0.622956
5	0.85	0.45273	0.613868
5	0.85	0.478346	0.602364
5	0.85	0.456821	0.627104
5	0.85	0.40534	0.624766
5	0.85	0.422035	0.65415
5	0.85	0.46729	0.615869
5	0.85	0.435787	0.63736
5	0.85	0.381403	0.690527
5	0.85	0.485838	0.572932
5	0.85	0.367781	0.677958
5	0.85	0.398326	0.688742
5	0.85	0.475725	0.612133
5	0.85	0.419485	0.670601
5	0.85	0.470055	0.607886
5	0.85	0.431447	0.638105
5	0.85	0.464206	0.627998
5	0.85	0.471302	0.620421
5	0.85	0.476366	0.604524
5	0.85	0.464155	0.619751
5	0.85	0.476576	0.593824
5	0.85	0.454986	0.630144
5	0.85	0.474543	0.614824
5	0.85	0.423002	0.614995
5	0.85	0.467286	0.619148
5	0.85	0.453541	0.622624
5	0.85	0.432794	0.613179
5	0.85	0.377799	0.681835
5	0.85	0.433831	0.63236
5	0.85	0.46355	0.607823
5	0.85	0.428641	0.659679
5	0.85	0.463834	0.628555
5	0.85	0.475456	0.590729
5	0.85	0.475298	0.60104
5	0.85	0.481663	0.579041
5	0.85	0.482879	0.596887
5	0.85	0.441544	0.625042
5	0.85	0.458925	0.637039
5	0.85	0.453732	0.618903
5	0.85	0.48124	0.596007
5	0.85	0.480792	0.579141
5	0.85	0.382062	0.677828
5	0.85	0.483315	0.601861
5	0.85	0.469025	0.600662
5	0.85	0.454091	0.625782
5	0.85	0.456968	0.609178
5	0.85	0.422259	0.648467
5	0.85	0.453845	0.626242
5	0.85	0.41298	0.638443
5	0.85	0.472286	0.601629
5	0.85	0.447983	0.630296
5	0.85	0.303728	0.73768
5	0.85	0.451292	0.621841
5	0.85	0.451402	0.632965
5	0.85	0.421266	0.598227
5	0.85	0.432953	0.610847
5	0.85	0.419729	0.655639
5	0.85	0.471007	0.625661
5	0.85	0.42725	0.655207
5	0.85	0.435616	0.639023
5	0.85	0.444125	0.643578
5	0.85	0.458407	0.61961
5	0.85	0.376672	0.684964
5	0.85	0.416492	0.602658
5	0.85	0.4773	0.605926
5	0.85	0.411252	0.649632
5	0.85	0.420303	0.660705
5	0.85	0.462141	0.625
5	0.85	0.464063	0.622037
5	0.85	0.477437	0.563196
5	0.85	0.474445	0.588419
5	0.85	0.419769	0.649198
5	0.85	0.469464	0.60621
5	0.85	0.451085	0.63559
5	0.85	0.451146	0.610052
5	0.85	0.453847	0.632586
5	0.85	0.476193	0.573773
5	0.85	0.438727	0.627545
5	0.85	0.464615	0.624863
5	0.85	0.386932	0.631083
5	0.85	0.456229	0.592405
5	0.85	0.475482	0.589231
5	0.85	0.483787	0.593601
5	0.85	0.437211	0.579395
5	0.85	0.419448	0.640464
5	0.85	0.400362	0.683891
5	0.85	0.476424	0.611086
5	0.85	0.466255	0.625396
5	0.85	0.476312	0.602977
5	0.85	0.406419	0.638189
5	0.85	0.46428	0.567038
5	0.85	0.442859	0.627882
5	0.85	0.478103	0.598444
5	0.85	0.459831	0.61656
5	0.85	0.43958	0.633338
5	0.85	0.425697	0.645595
5	0.85	0.4644	0.612537
5	0.85	0.461743	0.618939
5	0.85	0.468732	0.61917
5	0.85	0.469142	0.618356
5	0.85	0.426499	0.618669
5	0.85	0.45404	0.629159
5	0.85	0.363758	0.700323
5	0.85	0.475906	0.60412
5	0.85	0.475306	0.602837
5	0.85	0.390177	0.644313
5	0.85	0.4215	0.654792
5	0.85	0.435279	0.617324
5	0.85	0.43662	0.628695
5	0.85	0.436936	0.639591
5	0.85	0.470778	0.600036
5	0.85	0.413515	0.658975
5	0.85	0.44684	0.593537
5	0.85	0.453853	0.63124
5	0.85	0.413079	0.672231
5	0.85	0.445728	0.609294
5	0.85	0.476467	0.595166
5	0.85	0.388542	0.680472
5	0.85	0.490955	0.568345
5	0.85	0.521106	0.511489
5	0.85	0.479187	0.607174
5	0.85	0.399538	0.679802
5	0.85	0.449303	0.639947
5	0.85	0.478275	0.589257
5	0.85	0.44672	0.614349
5	0.85	0.457863	0.624652
5	0.85	0.446495	0.634442
5	0.85	0.429955	0.641733
5	0.85	0.401218	0.686563
5	0.85	0.457003	0.616475
5	0.85	0.468997	0.612006
5	0.85	0.392852	0.680387
5	0.85	0.438868	0.61521
5	0.85	0.430223	0.649535
5	0.85	0.486385	0.586603
5	0.85	0.40878	0.675951
5	0.85	0.450348	0.633359
5	0.85	0.432471	0.637561
5	0.85	0.511948	0.522586
5	0.85	0.492991	0.555376
5	0.85	0.464982	0.617635
5	0.85	0.459813	0.602966
5	0.85	0.45504	0.603421
5	0.85	0.398296	0.690824
5	0.85	0.421714	0.640931
5	0.85	0.478045	0.588133
5	0.85	0.332712	0.718329
5	0.85	0.471009	0.621637
5	0.85	0.38324	0.671381
5	0.85	0.456701	0.63427
5	0.85	0.457703	0.599417
5	0.85	0.458347	0.621461
5	0.85	0.475729	0.600543
5	0.85	0.445242	0.619461
5	0.85	0.405249	0.673681
5	0.85	0.397823	0.674976
5	0.85	0.470165	0.603599
5	0.85	0.406212	0.667318
5	0.85	0.39006	0.66291
5	0.85	0.482331	0.594605
5	0.85	0.427568	0.635859
5	0.85	0.445662	0.637691
5	0.85	0.438634	0.635274
5	0.85	0.513988	0.512152
5	0.85	0.443894	0.627695
5	0.85	0.471186	0.610646
5	0.85	0.36546	0.694603
5	0.85	0.43569	0.648053
5	0.85	0.46594	0.587582
5	0.85	0.459541	0.601236
5	0.85	0.465757	0.617687
5	0.85	0.472944	0.556308
5	0.85	0.438083	0.646799
5	0.85	0.465285	0.575772
5	0.85	0.46466	0.621465
5	0.85	0.421581	0.661929
5	0.85	0.415517	0.668456
5	0.85	0.422932	0.660717
5	0.85	0.470397	0.613825
5	0.85	0.489832	0.575471
5	0.85	0.444878	0.589111
5	0.85	0.418108	0.646402
5	0.85	0.43806	0.621001
5	0.85	0.474299	0.585236
5	0.85	0.483946	0.592439
5	0.85	0.353666	0.70804
5	0.85	0.469633	0.623113
5	0.85	0.441297	0.620571
5	0.85	0.467855	0.6233
5	0.85	0.448609	0.624627
5	0.85	0.451399	0.627071
5	0.85	0.468346	0.614652
5	0.85	0.458808	0.607039
5	0.85	0.474719	0.589782
5	0.85	0.397492	0.682178
5	0.85	0.447555	0.609824
5	0.85	0.4303	0.628959
5	0.85	0.395642	0.682566
5	0.85	0.389144	0.678096
5	0.85	0.489413	0.582577
5	0.85	0.426776	0.623656
5	0.85	0.421546	0.640529
5	0.85	0.428519	0.645254
5	0.85	0.473371	0.607176
5	0.85	0.460351	0.622802
5	0.85	0.426616	0.647615
5	0.85	0.409373	0.631227
5	0.85	0.425688	0.645084
5	0.85	0.434402	0.626178
5	0.85	0.46439	0.62749
5	0.85	0.409893	0.642236
5	0.85	0.513177	0.542854
5	0.85	0.448899	0.633299
5	0.85	0.418787	0.670278
5	0.85	0.409601	0.675738
5	0.85	0.449077	0.631118
5	0.85	0.450056	0.62931
5	0.85	0.445639	0.619453
5	0.85	0.432048	0.626032
5	0.85	0.436425	0.627688
5	0.85	0.479424	0.584451
5	0.85	0.426358	0.646396
5	0.85	0.432088	0.651444
5	0.85	0.44651	0.614738
5	0.85	0.474654	0.59977
5	0.85	0.418854	0.650911
5	0.85	0.440859	0.637326
5	0.85	0.454418	0.605399
5	0.85	0.456187	0.591312
5	0.85	0.393493	0.68735
5	0.85	0.483684	0.592129
5	0.85	0.46202	0.590663
5	0.85	0.375689	0.682643
5	0.85	0.453959	0.630564
5	0.85	0.422278	0.647652
5	0.85	0.471519	0.60351
5	0.85	0.439534	0.643113
5	0.85	0.437627	0.637795
5	0.85	0.445572	0.633736
5	0.85	0.446782	0.603348
5	0.85	0.335926	0.702141
5	0.85	0.382351	0.673624
5	0.85	0.431167	0.637681
5	0.85	0.369064	0.709211
5	0.85	0.468499	0.573128
5	0.85	0.433428	0.640283
5	0.85	0.434181	0.628783
5	0.85	0.463152	0.603219
5	0.85	0.445005	0.632079
5	0.85	0.482888	0.601782
5	0.85	0.461266	0.626658
5	0.85	0.429447	0.658418
5	0.85	0.391075	0.688169
5	0.85	0.459226	0.626851
5	0.85	0.48406	0.582627
5	0.85	0.478337	0.598082
5	0.85	0.481762	0.600778
5	0.85	0.419988	0.637837
5	0.85	0.417821	0.666565
5	0.85	0.457822	0.604701
5	0.85	0.313758	0.737755
5	0.85	0.46585	0.596266
5	0.85	0.430408	0.652016
5	0.85	0.47303	0.588397
5	0.85	0.453342	0.628104
5	0.85	0.423536	0.653556
5	0.85	0.454221	0.624009
5	0.85	0.476968	0.61585
5	0.85	0.462607	0.611343
5	0.85	0.454907	0.627234
5	0.85	0.468844	0.605642
5	0.85	0.465287	0.623737
5	0.85	0.439153	0.627108
5	0.85	0.407305	0.650172
5	0.85	0.482738	0.597203
5	0.85	0.421267	0.642387
5	0.85	0.317705	0.731152
5	0.85	0.455096	0.611402
5	0.85	0.409404	0.652393
5	0.85	0.490544	0.547911
5	0.85	0.448444	0.636632
5	0.85	0.459841	0.607906
5	0.85	0.458532	0.598911
5	0.85	0.444637	0.607256
5	0.85	0.423775	0.641348
5	0.85	0.366524	0.686026
5	0.85	0.450976	0.570962
5	0.85	0.422673	0.630345
5	0.85	0.456317	0.623512
5	0.85	0.405288	0.666738
5	0.85	0.450376	0.613435
5	0.85	0.477598	0.611857
5	0.85	0.366108	0.700083
5	0.85	0.453198	0.626384
5	0.85	0.449809	0.633853
5	0.85	0.429074	0.639778
5	0.85	0.457408	0.622209
5	0.85	0.44729	0.614527
5	0.85	0.402814	0.654545
5	0.85	0.468006	0.58887
5	0.85	0.452083	0.636561
5	0.85	0.480319	0.568228
5	0.85	0.444723	0.627401
5	0.85	0.513779	0.537634
5	0.85	0.454743	0.612068
5	0.85	0.475922	0.611744
5	0.85	0.402939	0.665466
5	0.85	0.443604	0.640281
5	0.85	0.454365	0.630863
5	0.85	0.433417	0.623475
5	0.85	0.470778	0.590807
5	0.85	0.4106	0.66905
5	0.85	0.438036	0.622991
5	0.85	0.363066	0.677561
5	0.85	0.375844	0.695249
5	0.85	0.462488	0.618625
5	0.85	0.383228	0.680901
5	0.85	0.410683	0.614997
5	0.85	0.50717	0.546654
5	0.85	0.356086	0.707636
5	0.85	0.401301	0.67622
5	0.85	0.454032	0.614403
5	0.85	0.426624	0.663261
5	0.85	0.461724	0.626703
5	0.85	0.44755	0.639062
5	0.85	0.416293	0.644814
5	0.85	0.445536	0.640293
5	0.85	0.465155	0.625051
5	0.85	0.415875	0.664351
5	0.85	0.412849	0.661459
5	0.85	0.44521	0.634616
5	0.85	0.444594	0.639382
5	0.85	0.47235	0.58764
5	0.85	0.408745	0.65444
5	0.85	0.398074	0.669859
5	0.85	0.386382	0.688284
5	0.85	0.452215	0.624546
5	0.85	0.41607	0.667503
5	0.85	0.423306	0.667202
5	0.85	0.368784	0.684155
5	0.85	0.466585	0.607646
5	0.85	0.451534	0.621811
5	0.85	0.425226	0.630908
5	0.85	0.43333	0.65831
5	0.85	0.437193	0.609352
5	0.85	0.407087	0.640299
5	0.85	0.466932	0.611676
5	0.85	0.447898	0.637631
5	0.85	0.426032	0.650723
5	0.85	0.468981	0.609267
5	0.85	0.470972	0.613031
5	0.85	0.498192	0.559591
5	0.85	0.441831	0.576849
5	0.85	0.43256	0.614277
5	0.85	0.405798	0.66
5	0.85	0.479486	0.613287
5	0.85	0.451539	0.61961
5	0.85	0.40177	0.664111
5	0.85	0.395148	0.657409
5	0.85	0.428217	0.648898
5	0.85	0.480146	0.602673
5	0.85	0.391078	0.689995
5	0.85	0.448105	0.635626
5	0.85	0.418151	0.667457
5	0.85	0.395634	0.67326
5	0.85	0.383354	0.642566
5	0.85	0.450961	0.629203
5	0.85	0.423705	0.656511
5	0.85	0.388717	0.638691
5	0.85	0.48053	0.608121
5	0.85	0.491601	0.572828
5	0.85	0.445468	0.617301
5	0.85	0.487695	0.590574
5	0.85	0.466237	0.620502
5	0.85	0.458441	0.62733
[truncated: 5 more rows]

## Sheet: ksig=10bar_delta
N	sigmac	q3_bar	q4_bar	q3_std	q4_std
5	0.85	0.417515	0.665159	0.0521117	0.0506646
5	0.95	0.406544	0.669325	0.0599766	0.0672259
5	1.05	0.399368	0.670609	0.0672991	0.0907703
5	1.15	0.396151	0.656526	0.0737539	0.0997724
5	1.25	0.398256	0.641048	0.0795314	0.112039
5	1.35	0.40736	0.607898	0.0837327	0.105372
5	1.45	0.393053	0.62265	0.0859494	0.133478

## Sheet: ksig=5bar_delta
N	sigmac	q3_bar	q4_bar	q3_std	q4_std
5	0.85	0.442476	0.646587	0.0354162	0.0373643
5	0.95	0.436627	0.650185	0.0428139	0.0448647
5	1.05	0.432832	0.650879	0.0485882	0.0546314
5	1.15	0.429526	0.651734	0.0539956	0.0655619
5	1.25	0.43461	0.652754	0.0608353	0.0745993
5	1.35	0.411948	0.662354	0.064711	0.0931006
5	1.45	0.407221	0.661567	0.0677464	0.106754
