# Supplementary material for: Dynamic and asymmetric colloidal molecules
Source: Nat Commun. 2025 Mar 21;16:2819. doi: 10.1038/s41467-025-58057-1 (PMC11928658; doi:10.1038/s41467-025-58057-1)
Supplement: Supplementary file 9 — Source Data [file 41467_2025_58057_MOESM9_ESM.zip › Source Data/FigureS3/FigureS3c.xlsx]

## Sheet: Sheet1
ksig	sigmac	Fraction	deltaF
5	0.85	0.617	0.207086
5	0.95	0.579	0.138396
5	1.05	0.506	0.0104236
5	1.15	0.477	-0.0399833
5	1.25	0.399	-0.177902
5	1.35	0.369	-0.233003
5	1.45	0.331	-0.305598
15	0.85	0.344	-0.280345
15	0.95	0.321	-0.325365
15	1.05	0.263	-0.447512
15	1.15	0.198	-0.607509
15	1.25	0.185	-0.643986
15	1.35	0.139	-0.791988
15	1.45	0.101	-0.949438
25	0.85	0.276	-0.418829
25	0.95	0.24	-0.500602
25	1.05	0.173	-0.679459
25	1.15	0.149	-0.756743
25	1.25	0.119	-0.869429
25	1.35	0.074	-1.09738
25	1.45	0.073	-1.10376
35	0.85	0.246	-0.486436
35	0.95	0.185	-0.643986
35	1.05	0.136	-0.802975
35	1.15	0.118	-0.873587
35	1.25	0.086	-1.02645
35	1.35	0.082	-1.04903
35	1.45	0.071	-1.11676
45	0.85	0.194	-0.618533
45	0.95	0.173	-0.679459
45	1.05	0.122	-0.857135
45	1.15	0.098	-0.96398
45	1.25	0.068	-1.13691
45	1.35	0.072	-1.11022
45	1.45	0.065	-1.1579
Linear model Poly33:
val(x,y) = p00 + p10*x + p01*y + p20*x^2 + p11*x*y + p02*y^2 + p30*x^3 +
p21*x^2*y + p12*x*y^2 + p03*y^3
Coefficients (with 95% confidence bounds):
p00 = 0.819 (-0.3802, 2.018)
p10 = -0.04546 (-0.06007, -0.03084)
p01 = 0.8103 (-2.356, 3.976)
p20 = 0.001486 (0.001237, 0.001736)
p11 = -0.01348 (-0.03537, 0.008399)
p02 = -1.258 (-4.022, 1.506)
p30 = -1.467e-05 (-1.728e-05, -1.206e-05)
p21 = -2.908e-05 (-0.0001615, 0.0001033)
p12 = 0.009405 (0.0003617, 0.01845)
p03 = 0.3833 (-0.4142, 1.181)
